# Supplementary material for: Development of a human iPSC-derived placental barrier-on-chip model
Source: iScience. 2023 Jul 13;26(7):107240. doi: 10.1016/j.isci.2023.107240 (PMC10392097; doi:10.1016/j.isci.2023.107240)
Supplement: Table S1. Comparative expression analysis of lineage markers in BAP-derived trophoblasts before and after 4 days of BAP treatment in the microfluidic platform, related to Figure 2 — Normalized read counts were calculated from RNA-seq data on RNA samples from independent experiments. Genes that differed significantly in expression (log2FoldChange > |1| and padj <0.05) between day 0 and day 4 are marked with ∗. Genes referred to as “not detected” showed an average read count <10 across all samples tested and were therefore filtered out before normalization and downstream differential expression analysis. [file mmc2.xlsx]

## Sheet: Table S1
Gene ID	Day 0			Day 4				log2FoldChange	padj
hiPSC pluripotency markers
NANOG*	3603.64	4214.87	4031.55	1.5156	3.27134	4.38059	5.62943	-9.99766	3.18946e-149
SOX2*	13891.1	10566.3	10900.4	13.6404	58.2299	60.4521	52.5414	-7.9565	5.45467e-141
POU5F1*	35813.5	46556.2	49638.7	1024.54	2872.24	2984.06	2519.17	-4.22611	1.9014e-39
Trophectoderm core transcriptional network
GATA3*	148.235	116.587	108.157	7702.27	10675.7	11195.9	14237.8	6.4613	1.2358e-169
PPARG*	7.15616	3.80175	9.01309	547.131	750.446	898.896	741.209	6.7364	2.61245e-66
PPP1R13L*	578.627	495.494	422.714	3979.96	3422.48	3300.33	4597.37	2.9389	1.94239e-59
GATA2*	306.693	204.027	219.919	4458.89	8304.63	8984.58	15799	5.26793	9.40238e-50
CEBPA*	117.565	169.811	158.63	957.858	2878.78	3061.15	3478.99	4.12641	9.39695e-29
MXD1*	122.677	79.8367	65.7955	468.32	908.779	912.914	1391.41	3.3648	1.74608e-21
GCM1*	0	0	0.901309	227.34	702.685	827.931	1200.01	10.9379	2.92951e-17
MSX2*	255.577	57.0262	62.1903	3552.56	5688.21	6652.36	6999.26	5.5169	1.65958e-15
TFAP2C*	2129.47	1547.31	1551.15	3596.52	4616.52	5120.91	5985.03	1.47085	7.34169e-12
TP63*	2.04462	2.5345	0.901309	34.8588	126.928	94.6207	45.9737	5.43832	5.45637e-11
TFEB*	53.16	73.5004	55.8811	131.857	343.491	337.305	539.487	2.48071	9.90723e-10
PPARD*	709.482	703.323	774.224	1280.68	1688.67	1753.11	2446.93	1.29834	7.29909e-09
ELF3*	1369.89	568.995	529.068	2631.08	2732.88	2900.82	3069.92	1.78413	1.67216e-08
DLX4*	67.4724	31.6812	36.9536	84.8735	204.786	189.241	258.954	2.02538	8.14759e-07
KLF5*	223.886	385.244	419.108	756.284	783.16	758.718	655.829	1.10761	1.84034e-06
MAFK	979.372	1263.45	1297.88	1110.93	1226.75	1161.73	1899	0.19395	0.4594
Ectoderm markers
NES*	11109.4	15923	16155.1	2284.01	2501.27	2468.9	1792.04	-2.67009	8.28011e-44
TUBB3*	862.828	1233.03	1360.07	253.105	239.462	227.791	182.018	-2.35446	2.41075e-29
OTX2*	940.524	458.744	534.476	18.1872	95.5232	90.2401	45.9737	-3.34771	1.85359e-13
PAX6*	34.7585	45.621	56.7824	12.1248	9.15976	8.76117	6.56767	-2.35372	8.58737e-08
SOX1	not detected
Mesoderm markers
NODAL*	485.597	2071.95	2527.27	0	1.30854	0.876117	0.938239	-10.8884	3.49451e-35
KDR*	2282.82	4320.05	5435.79	513.788	471.728	585.246	258.016	-3.13419	3.75087e-21
NKX2-5*	23.5131	86.1729	91.9335	4.5468	4.57988	3.50447	5.62943	-3.88151	1.89318e-10
EOMES*	33.7362	31.6812	58.5851	1.5156	1.96281	0	0	-5.53375	1.06295e-09
TBXT*	3.06693	67.1642	79.3151	1.5156	0.654269	0	0	-6.75123	5.35911e-07
PDGFRA	48.0485	51.9572	53.1772	101.545	83.0921	114.771	45.9737	0.753663	0.0405213
MIXL1	30.6693	102.647	126.183	48.4992	41.8732	43.8059	45.0355	-0.952976	0.0405531
MESP1	10.2231	24.0777	10.8157	12.1248	6.54269	2.62835	9.38239	-1.00183	0.173323
SNAI1	248.421	178.682	155.025	71.2331	162.913	232.171	231.745	-0.146659	0.688383
Endoderm markers
GDF3*	264.778	575.331	534.476	0	2.61708	0.876117	1.87648	-8.19312	1.35086e-36
AFP*	35.7808	153.337	148.716	1.5156	1.96281	0	0	-6.97758	8.88122e-14
GATA4*	16.3569	41.8192	76.6112	9.09359	6.54269	7.88506	14.0736	-2.2729	0.000195044
CXCR4	31.6916	49.4227	35.151	59.1083	43.1817	62.2043	63.8002	0.562238	0.0978411
FOXA2	not detected
GSC	not detected
HNF4A	not detected
SOX17	not detected
