# Supplementary material for: Development of a human iPSC-derived placental barrier-on-chip model
Source: iScience. 2023 Jul 13;26(7):107240. doi: 10.1016/j.isci.2023.107240 (PMC10392097; doi:10.1016/j.isci.2023.107240)
Supplement: Table S2. Comparative expression analysis of cytotrophoblast, syncytiotrophoblast and extravillous trophoblast signature genes in BAP-derived trophoblasts before and after 4 days of BAP treatment in the microfluidic platform, related to Figure 3 — Normalized read counts were calculated from RNA-seq data on RNA samples from independent experiments before and after 4 days of BAP treatment. Genes referred to as “not detected” showed an average read count <10 across all samples tested and were therefore filtered out before normalization and downstream differential expression analysis. Genes that differed significantly in expression (log2FoldChange > |1| and padj <0.05) between day 0 and day 4 are marked with∗. [file mmc3.xlsx]

## Sheet: Table S2
Gene ID	Day 0			Day 4				log2FoldChange	padj
Cytotrophoblast-associated genes
CTNNB1*	10093.3	10148.1	10700.3	40318	38549.5	43861.1	37165.5	1.9544	7.84727e-73
PERP*	2683.56	2716.98	2747.19	11268.5	9759.07	11700.5	11824.6	2.03587	3.28336e-68
VGLL1*	6.13385	0	0	1292.81	1582.68	1757.49	2250.83	9.68937	3.80598e-51
TINAGL1*	374.165	390.313	366.833	2246.12	3345.28	3273.17	4463.2	3.14421	7.45857e-44
FOLR1*	15.3346	3.80175	3.60523	228.855	297.038	301.384	369.666	5.29364	1.56977e-37
CLDN4*	1272.77	584.202	537.18	9042.06	9471.85	10554.6	15250.1	3.79512	4.08921e-33
CDX2*	3.06693	8.87074	8.11178	83.3579	287.878	298.756	121.033	4.90271	1.10823e-17
SPINT1	4894.81	5349.06	5167.2	9771.06	9327.26	10339.9	11621	0.998781	1.7279e-15
KRT23*	0	0	0.901309	337.978	812.602	1015.42	2290.24	11.5281	4.94926e-15
SLC2A1*	30359.5	21293.6	19780.1	65048	56731	68569.3	79099.2	1.50029	4.01038e-14
BCAM*	4626.97	3412.7	3237.5	8216.06	9219.96	9354.3	10953	1.32785	1.49849e-13
ERVFRD-1*	0	2.5345	0	198.543	569.868	475.732	1113.69	9.65232	2.4346e-13
TCEAL9*	1130.67	1046.75	929.249	3043.32	2725.03	2941.13	5134.04	1.74088	8.67895e-13
TFAP2C*	2129.47	1547.31	1551.15	3596.52	4616.52	5120.91	5985.03	1.47085	7.34169e-12
TUSC3	1378.07	1453.53	1351.06	2244.6	2412.94	2668.65	2545.44	0.824967	3.00639e-12
CSF3R*	0	0	1.80262	109.123	348.071	282.11	543.24	8.89082	4.96105e-12
TP63*	2.04462	2.5345	0.901309	34.8588	126.928	94.6207	45.9737	5.43832	5.45637e-11
ITGA6*	5075.76	4110.96	4193.79	2311.29	2239.56	2549.5	1750.75	-1.01139	5.6509e-09
SLC22A11*	1.02231	0	0	22.734	60.847	42.9297	89.1327	7.16989	7.02503e-08
TEAD4*	2478.08	3686.43	3683.65	1048.79	1599.03	1677.76	1279.76	-1.22675	7.07556e-08
MGST3	1815.62	1962.97	1799.91	2653.81	2752.51	3000.7	3108.39	0.631397	1.28503e-07
ELF5*	0	1.26725	0	18.1872	37.2933	19.2746	49.7267	6.37865	2.24521e-06
SPINT2	10713.8	11354.6	11002.3	17826.5	17518.7	19701.2	29443.8	0.938226	9.53605e-06
IFI6*	255.577	112.785	127.084	301.604	427.892	436.306	798.441	1.57208	4.70381e-05
FXYD3	47.0262	46.8882	55.8811	87.9047	102.066	97.249	91.0092	0.921679	0.000158152
MLLT1	2135.6	2439.45	2781.44	3595	3680.26	3633.26	5325.44	0.72687	0.000280838
PEG10	6454.86	6660.66	7292.49	8840.49	12342.1	12326.1	8662.76	0.632259	0.000790331
LRP6*	3640.44	2511.69	2707.53	1853.58	1631.75	1598.91	683.976	-1.03461	0.00143031
STMN1	9514.63	8484.23	8112.68	10809.2	10452.6	11564.7	12779.8	0.389536	0.00413891
SERINC2	1021.29	1039.14	1059.94	1213.99	1357.61	1499.91	1827.69	0.504574	0.00462196
PAGE4*	1.02231	5.069	4.50654	7.57799	11.7768	8.76117	51.6031	2.51423	0.00905855
PKIB	1174.63	1234.3	1110.41	824.486	876.72	937.446	1052.7	-0.344455	0.0180616
ISYNA1	7132.65	6546.61	6749	8323.67	7258.46	7205.19	12696.2	0.381503	0.113237
DUSP9	176.859	163.475	156.828	39.4056	85.0549	44.682	213.918	-0.786264	0.15987
CDO1	429.37	281.329	297.432	439.524	380.13	376.73	479.44	0.315467	0.163032
EFEMP1	437.548	506.9	410.095	466.804	306.198	317.154	444.725	-0.238608	0.315054
HMGB2	6523.35	4578.57	4105.46	5657.73	5660.73	5525.67	6350.94	0.194017	0.353963
PHLDA2	307.715	579.133	501.128	206.121	400.413	410.899	1193.44	0.257254	0.747523
XAGE3	not detected
Syncytiotrophoblast-associated genes
VTCN1*	5.11154	0	1.80262	18282.7	12484.8	13540.4	14478	12.5637	3.6475e-103
LCP1*	209.573	352.295	294.728	5266.71	6691.21	6707.55	4588.93	4.35005	3.03579e-86
SLC40A1*	4.08923	3.80175	4.50654	1870.25	2462.67	2792.19	3944.36	9.3765	1.22488e-79
DLX3*	23.5131	17.7415	11.717	791.142	1370.04	1425.44	1850.21	6.2773	1.11363e-70
ABCG2*	312.826	430.865	409.194	2641.69	4069.55	4238.66	3260.38	3.2099	5.57458e-52
VGLL1*	6.13385	0	0	1292.81	1582.68	1757.49	2250.83	9.68937	3.80598e-51
GATA2*	306.693	204.027	219.919	4458.89	8304.63	8984.58	15799	5.26793	9.40238e-50
TGM2*	77.6955	83.6384	70.3021	789.627	554.166	555.458	544.179	2.98461	1.29699e-44
XAGE2*	10.2231	8.87074	20.7301	222.793	414.152	438.059	784.368	5.10507	6.03065e-29
CEBPA*	117.565	169.811	158.63	957.858	2878.78	3061.15	3478.99	4.12641	9.39695e-29
CYP19A1*	2.04462	5.069	1.80262	604.724	1682.13	1883.65	3381.41	9.36131	1.44621e-28
CYP11A1*	107.342	79.8367	91.9335	595.63	1532.95	1576.14	2506.97	4.06038	7.71345e-26
CLIC3*	14.3123	20.276	13.5196	248.558	262.362	383.739	927.918	4.84078	3.10614e-23
SLC13A4*	107.342	82.3712	91.9335	528.944	1727.27	1453.48	2801.58	4.11565	4.10634e-22
MUC15*	7.15616	6.33624	0.901309	424.368	982.057	1157.35	2071.63	7.94575	5.31622e-22
HSD3B1*	0	0	0	415.274	299.001	384.615	874.439	11.3143	4.5391e-19
CGA*	0	1.26725	0.901309	953.312	1576.13	1663.75	5401.44	11.7412	4.67771e-19
PSG4*	0	3.80175	5.40785	57.5927	98.1403	77.9744	151.995	4.96155	1.6737e-14
ERVW-1*	2.04462	5.069	0	197.028	631.369	418.784	1391.41	8.19412	1.93636e-13
ERVFRD-1*	0	2.5345	0	198.543	569.868	475.732	1113.69	9.65232	2.4346e-13
HSD17B1*	24.5354	30.414	33.3484	177.325	198.898	202.383	619.238	3.34703	5.64249e-13
HOPX*	0	1.26725	0	166.716	392.561	375.854	909.153	10.2557	7.67641e-13
S100P*	2.04462	1.26725	4.50654	28.7964	113.189	101.63	226.116	5.4403	2.82635e-12
DEPP1*	28.6246	7.60349	7.21047	257.652	422.658	498.511	1100.55	5.29535	5.99931e-12
MFAP5*	22.4908	91.2419	68.4994	386.478	297.692	337.305	498.205	2.65106	6.20786e-12
LGALS16*	0	0	0	96.9983	195.626	214.649	716.814	10.626	1.7523e-11
PGF*	142.101	153.337	166.742	1414.05	3343.97	3528.12	11987.9	5.03997	3.18694e-11
PPARD*	709.482	703.323	774.224	1280.68	1688.67	1753.11	2446.93	1.29834	7.29909e-09
CGB5*	5.11154	2.5345	0.901309	54.5615	38.6019	29.788	221.424	4.93282	1.51401e-08
SLC22A11*	1.02231	0	0	22.734	60.847	42.9297	89.1327	7.16989	7.02503e-08
CGB7*	15.3346	13.9397	10.8157	113.67	64.7726	38.5492	182.018	2.90069	1.16374e-07
NUPR1*	4.08923	3.80175	6.30916	18.1872	40.5647	53.4432	78.8121	3.32389	2.0891e-07
CGB8*	2.04462	5.069	0.901309	30.312	29.4421	25.4074	165.13	4.62145	4.19272e-07
DLX4*	67.4724	31.6812	36.9536	84.8735	204.786	189.241	258.954	2.02538	8.14759e-07
CGB3*	2.04462	2.5345	0.901309	21.2184	18.3195	19.2746	96.6386	4.45751	4.26206e-06
SLC26A2*	588.85	494.227	567.824	275.839	264.325	283.862	121.033	-1.22131	3.16466e-05
PEG10	6454.86	6660.66	7292.49	8840.49	12342.1	12326.1	8662.76	0.632259	0.000790331
ID2*	1497.68	267.39	291.123	2617.44	3782.98	4064.31	4129.19	2.41219	0.00108848
MMP23B	87.9185	77.3022	78.4138	48.4992	31.4049	37.673	52.5414	-0.954015	0.00125114
ID4*	1453.72	359.899	376.747	2314.32	2331.16	2581.04	3096.19	1.82139	0.0027778
TWIST1*	118.588	207.829	294.728	78.8111	102.066	85.8595	140.736	-1.02024	0.00413891
PAGE4*	1.02231	5.069	4.50654	7.57799	11.7768	8.76117	51.6031	2.51423	0.00905855
ST3GAL4	331.228	358.631	336.188	333.432	409.572	480.988	633.311	0.443927	0.0750692
MAFK	979.372	1263.45	1297.88	1110.93	1226.75	1161.73	1899	0.19395	0.4594
INSL4	not detected
LHB	not detected
Extra-villous trophoblast-associated genes
MT1X*	1708.28	1676.57	1623.26	56.0771	85.0549	52.567	24.3942	-4.92457	5.26766e-57
MMP25*	1682.72	2087.16	1966.66	213.699	256.473	149.816	227.054	-3.17264	2.07765e-55
EBI3*	142.101	164.742	168.545	6.06239	7.85123	10.5134	19.703	-3.82435	2.57983e-27
MT1G*	847.494	1086.03	584.949	21.2184	56.9214	49.0626	11.2589	-4.57338	1.24919e-25
MMP28*	0	0	0	427.399	294.421	317.154	261.769	10.7083	4.00578e-18
PAPPA*	356.786	149.535	132.492	25.7652	17.011	17.5223	12.1971	-3.58277	3.63041e-17
MT1M*	56.227	59.5607	38.7563	1.5156	2.61708	4.38059	0.938239	-4.3736	5.333e-13
MT1F*	286.246	382.709	255.972	57.5927	118.423	103.382	89.1327	-1.72192	3.15982e-10
MT1E*	450.838	684.314	386.661	110.639	173.381	130.541	51.6031	-2.11583	1.35182e-08
ID3*	4760.89	2729.65	3124.84	1368.59	1020.01	1142.46	1903.69	-1.38141	4.91599e-07
MT1H*	312.826	435.934	150.519	7.57799	35.3305	7.88506	1.87648	-4.48448	7.57679e-06
TAGLN2	5556.25	10201.4	9194.25	4407.36	4560.91	5007.89	5420.21	-0.778258	0.000605459
TWIST2*	85.8739	139.397	143.308	30.312	24.8622	38.5492	103.206	-1.31708	0.00925836
ID1	6978.28	3131.37	3159.99	6241.23	6736.35	8107.59	7325.77	0.683269	0.0249249
ASCL2	26.58	27.8795	36.0523	6.06239	12.4311	13.1418	29.0854	-0.970041	0.0832787
HLA-G	24.5354	57.0262	53.1772	34.8588	79.1665	64.8327	133.23	0.807764	0.111626
TGFB1	939.502	1243.17	1123.03	1016.97	604.544	703.522	1169.98	-0.336054	0.229802
TUBB	61329.3	57336.7	57757.7	54502.4	49793.8	55906.8	54485.4	-0.131864	0.234528
ITGA5	1307.53	1113.91	1090.58	1738.39	1298.07	1376.38	1126.82	0.240753	0.235355
MMP11	121.655	67.1642	97.3413	103.061	97.486	113.019	121.033	0.180687	0.541429
SNAI1	248.421	178.682	155.025	71.2331	162.913	232.171	231.745	-0.146659	0.744187
PLAC8	22.4908	10.138	10.8157	18.1872	9.81403	7.88506	27.2089	0.100658	0.894202
LAIR2	not detected
MMP3	not detected
MMP10	not detected
MMP12	not detected
MT1A	not detected
MT1B	not detected
MT1HL1	not detected
MT3	not detected
