# Supplementary material for: Development of a human iPSC-derived placental barrier-on-chip model
Source: iScience. 2023 Jul 13;26(7):107240. doi: 10.1016/j.isci.2023.107240 (PMC10392097; doi:10.1016/j.isci.2023.107240)
Supplement: Table S3. List of selected genes associated with major STB functions significantly upregulated in the 4-day hiPSC-derived placenta-on-chip, related to Figure 3 — Normalized read counts were calculated from RNA-seq data on RNA samples from independent experiments before and after 4 days of BAP treatment. [file mmc4.xlsx]

## Sheet: Table S3
STB function	Gene ID	Protein name	Day 0			Day 4				log2FoldChange	padj
Cell fusion	ERVW-1	Syncytin-1	2.04462	5.069	0	197.028	631.369	418.784	1391.41	8.19	1.94e-13
	ERVFRD-1	Syncytin-2	0	2.5345	0	198.543	569.868	475.732	1113.69	9.65	2.43e-13
Hormone synthesis	CGA	α-hCG	0	1.26725	0.901309	953.312	1576.13	1663.75	5401.44	11.74	4.68e-19
	CGB3	β-hCG	2.04462	2.5345	0.901309	21.2184	18.3195	19.2746	96.6386	4.46	4.26e-06
	CGB5	β-hCG	5.11154	2.5345	0.901309	54.5615	38.6019	29.788	221.424	4.93	1.51e-08
	CGB7	β-hCG	15.3346	13.9397	10.8157	113.67	64.7726	38.5492	182.018	2.9	1.16e-07
	CGB8	β-hCG	2.04462	5.069	0.901309	30.312	29.4421	25.4074	165.13	4.62	4.19e-07
	CSH1	Chorionic somatomammotropin Hormone 1	15.33	29.15	42.36	0	0	0	0	-7.37	2.17e-09
	CSH2	Chorionic sometomammotropin Hormone 2	13.29	36.75	33.35	0	0	0.88	0.94	-5.87	6.09e-07
	CYP11A1	Cytochrome P450 Family 11 Subfamily A Member 1	107.342	79.8367	91.9335	595.63	1532.95	1576.14	2506.97	4.06	7.71e-26
	CYP19A1	Cytochrome P450 Family 19 Subfamily A Member 1	2.04462	5.069	1.80262	604.724	1682.13	1883.65	3381.41	9.36	1.45e-28
	CYP26B1	Cytochrome P450 Family 26 Subfamily B Member 1	6.13385	15.207	3.60523	145.497	120.385	108.639	132.292	4.01	1.25e-22
	HSD3B1	Hydroxy-Delta-5-Steroid Dehydrogenase, 3 Beta- And Steroid Delta-Isomerase 1	0	0	0	415.274	299.001	384.615	874.439	11.31	4.54e-19
	HSD17B1	17β-Hydroxysteroid dehydrogenase 1	24.5354	30.414	33.3484	177.325	198.898	202.383	619.238	3.35	5.64e-13
	HSD17B14	Hydroxysteroid 17-Beta Dehydrogenase 14	119.61	93.7764	59.4864	341.01	236.845	192.746	474.749	1.78	9.99e-07
L-galectin production	LGALS3	Galectin 3	250.466	296.536	257.774	3091.82	1894.76	2024.71	2391.57	3.13	1.2e-52
	LGALS9	Galectin 9	8.17847	16.4742	21.6314	37.89	61.5013	43.8059	51.6031	1.66	0.000101
	LGALS13	Galectin 13	0	1.26725	0.901309	1.5156	13.7396	14.894	56.2943	4.95	0.000578
	LGALS16	Galectin 16	0	0	0	96.9983	195.626	214.649	716.814	10.63	1.75e-11
Pregnancy-specific glycoprotein production	ALPP	Alkaline phosphatase, placental	41.9147	88.7074	58.5851	19.7028	33.3677	20.1507	26.2707	-1.31252	0.0010035
	PSG4	Pregnancy Specific Beta-1-Glycoprotein 4	0	3.80175	5.40785	57.5927	98.1403	77.9744	151.995	4.96	1.67e-14
	PSG5	Pregnancy Specific Beta-1-Glycoprotein 5	0	0	0	7.57799	18.3195	21.9029	29.0854	6.65	1.61e-06
	PSG9	Pregnancy Specific Beta-1-Glycoprotein 9	2.04462	7.60349	7.21047	7.57799	19.6281	24.5313	43.159	2.1	0.00483
