# Supplementary material for: Development of a human iPSC-derived placental barrier-on-chip model
Source: iScience. 2023 Jul 13;26(7):107240. doi: 10.1016/j.isci.2023.107240 (PMC10392097; doi:10.1016/j.isci.2023.107240)
Supplement: Table S4. List of ABC and SLC transporters significantly upregulated in the 4-day hiPSC-derived placenta-on-chip, related to Figure 4 — Normalized read counts were calculated from RNA-seq data on RNA samples from independent experiments before and after 4 days of BAP treatment. [file mmc5.xlsx]

## Sheet: Table S4
Main physiological substrates	Gene ID	Protein name	Day 0			Day 4				log2FoldChange	padj
Amino acids	SLC1A6	EAAT4	536.712	539.848	512.845	969.983	1555.2	1561.24	1360.45	1.3641	4.47522e-12
	SLC6A2	NAT1, NET1, NET	2.04462	5.069	2.70393	19.7028	22.2451	24.5313	14.0736	2.67335	0.000114893
	SLC6A4	5-HTT, SERT	4.08923	1.26725	0.901309	318.276	250.585	224.286	244.88	6.95304	1.20514e-27
	SLC7A2	CAT-2	1931.14	1523.23	1656.61	15239.3	20983.7	21486.8	11545	3.34513	1.8553e-46
	SLC7A4	CAT-4	15.3346	20.276	11.717	289.479	304.235	381.111	363.098	4.44006	2.35884e-52
	SLC7A7	y+LAT1	141.079	219.234	189.275	801.752	520.798	539.688	964.509	1.94805	1.66543e-12
	SLC15A1	PEPT1	102.231	81.1039	98.2426	1220.06	1789.43	2021.2	1265.68	4.06505	3.01536e-66
	SLC15A2	PEPT2	32.7139	30.414	16.2236	69.7175	66.7354	71.8416	66.615	1.3937	2.18667e-05
	SLC18A3	VAChT	1.02231	2.5345	3.60523	107.607	20.9366	23.6552	96.6386	4.67714	5.22434e-08
	SLC22A5	OCTN2	102.231	81.1039	92.8348	1129.12	900.928	988.26	784.368	3.36216	1.53343e-67
	SLC36A1	PAT1	738.107	780.625	731.863	3423.74	3573.62	3979.32	2501.34	2.16759	4.2159e-33
	SLC36A4	PAT4	696.192	595.607	634.521	1650.49	1484.54	1647.1	1491.8	1.28672	6.79208e-25
	SLC38A1	SNAT1	10174	10345.8	11308.7	32241.3	29381.9	33052.4	21764.3	1.4561	9.13937e-17
	SLC38A3	SNAT3	61.3385	54.4917	38.7563	56.0771	102.72	72.7177	281.472	1.32067	0.0158009
	SLC38A10	PP1744	1442.48	1528.3	1717.89	3681.39	3489.22	3552.66	3929.34	1.22824	2.08003e-24
	SLC43A2	LAT4	571.471	975.782	935.558	1115.48	2187.87	2125.46	3474.3	1.42797	5.00936e-05
	SLC44A2	CTL2	4296.76	2957.76	2762.51	10516.7	9399.23	10351.3	11616.3	1.64882	1.63864e-18
	SLC44A3	CTL3	66.4501	88.7074	95.5387	444.07	335.64	368.845	481.317	2.2823	1.0211e-24
Ions	ABCC7	CFTR	37.8254	29.1467	45.9667	121.248	113.189	87.6117	91.0092	1.43601	4.48404e-07
	SLC4A4	NBCe1	24.5354	30.414	26.1379	118.217	36.6391	35.9208	52.5414	1.14898	0.0232446
	SLC8A1	NCX1	28.6246	13.9397	9.01309	563.803	628.752	609.778	335.889	4.96283	3.99376e-41
	SLC9A1	NHE1	900.654	1141.79	1123.93	2083.95	2499.31	2674.79	2897.28	1.2672	6.72451e-14
	SLC9A2	NHE2	2.04462	11.4052	4.50654	21.2184	51.033	75.3461	15.9501	2.82545	0.000147911
	SLC9A3	NHE3	50.0931	67.1642	73.9073	193.997	283.298	103.382	222.363	1.65728	3.18451e-06
	SLC12A2	NKCC1	536.712	579.133	585.851	5171.22	4572.68	5473.98	3737.94	3.06241	1.9815e-75
	SLC12A3	NCC	0	0	2.70393	43.9524	219.834	180.48	50.6649	6.97469	1.36299e-07
	SLC12A5	KCC2	30.6693	29.1467	29.7432	66.6863	61.5013	56.0715	75.9973	1.11895	0.000186254
	SLC13A4	NaS2	107.342	82.3712	91.9335	528.944	1727.27	1453.48	2801.58	4.11565	4.10634e-22
	SLC16A4	MCT5	9.20078	8.87074	20.7301	459.226	366.391	396.005	346.21	4.87012	5.97097e-55
	SLC16A5	MCT6	379.276	387.778	383.957	977.561	1041.6	813.037	773.109	1.23215	3.84552e-14
	SLC16A6	MCT7	5.11154	2.5345	0	242.496	349.38	349.571	147.303	6.79348	5.70841e-25
	SLC16A9	MCT9	520.355	334.554	224.426	3478.3	2944.86	3067.29	2164.52	3.01809	7.84661e-27
	SLC16A13	MCT13	48.0485	58.2934	62.1903	250.074	226.377	257.578	307.742	2.211	5.63152e-24
	SLC20A2	PiT-2	1021.29	1267.25	1255.52	2237.02	2955.99	3198.7	2689.93	1.23064	9.81617e-13
	SLC22A11	OAT4	1.02231	0	0	22.734	60.847	42.9297	89.1327	7.16989	7.02503e-08
	SLC22A18	SLC22A18	175.837	122.923	123.479	519.85	507.058	438.935	547.931	1.83651	1.66575e-21
	SLC22A23	S22AN	914.966	1798.23	1952.23	4170.93	3777.09	4119.5	2377.5	1.21539	5.05408e-05
	SLC26A7	SUT2	1.02231	1.26725	4.50654	18.1872	15.7025	15.7701	12.1971	2.6904	0.000751984
	SLC26A10	SLC26A10	5.11154	6.33624	8.11178	56.0771	32.0592	20.1507	73.1826	2.77996	4.48647e-06
	SLC34A3	NaPi-IIc	5.11154	3.80175	3.60523	24.2496	29.4421	18.3985	15.9501	2.40266	0.000155085
Fatty acids	ABCA4	ABCR	5.11154	3.80175	4.50654	316.76	273.484	242.684	197.968	5.83185	1.00101e-35
	ABCA5	ABCA5	79.7401	67.1642	60.3877	307.667	306.198	253.198	213.918	1.96746	8.30262e-18
	ABCA7	ABCA7	821.936	684.314	691.304	1659.58	1448.55	1273.87	1671	1.04547	7.98494e-11
	ABCA12	ABCA12	3.06693	1.26725	4.50654	19.7028	28.1336	38.5492	22.5177	3.15856	3.31849e-06
	ABCA13	ABCA13	11.2454	19.0087	9.91439	10.6092	30.0964	52.567	42.2207	1.37472	0.0214802
	ABCB4	MDR3	20.4462	13.9397	22.5327	277.355	225.068	224.286	294.607	3.72215	6.25583e-40
	ABCC6	MRP6	33.7362	19.0087	17.1249	53.046	46.4531	48.1865	72.2444	1.23529	0.00145847
	ABCD3	PMP70	996.751	1003.66	1030.2	2315.83	2316.11	2724.72	1962.8	1.20561	4.61429e-16
	ABCG2	BCRP	312.826	430.865	409.194	2641.69	4069.55	4238.66	3260.38	3.2099	5.57458e-52
	SLC10A3	P3	393.589	511.969	489.411	879.047	820.453	929.56	1111.81	1.00884	9.82005e-09
	SLC10A7	P7	56.227	78.5694	54.9798	245.527	217.872	234.799	212.042	1.85782	1.09503e-18
	SLC27A6	FATP6	128.811	147.001	161.334	962.405	702.685	707.027	881.006	2.47673	7.54744e-39
	SLCO2A1	OATP2A1	40.8923	30.414	27.9406	686.566	782.505	874.365	622.052	4.48795	3.49087e-80
Metals	SLC25A28	Mfrn2	218.774	258.519	285.715	503.179	506.404	443.315	691.482	1.07529	3.48019e-07
	SLC30A2	ZnT2	8.17847	7.60349	5.40785	83.3579	130.854	105.134	110.712	3.95593	3.37335e-21
	SLC30A4	ZnT4	0	1.26725	3.60523	92.4515	58.2299	71.8416	39.406	5.24095	1.97557e-11
	SLC30A10	ZnT10	14.3123	12.6725	7.21047	68.2019	60.847	49.0626	60.0473	2.3996	1.11851e-09
	SLC39A11	ZIP11	393.589	291.467	317.261	962.405	970.281	1003.15	1034.88	1.5694	6.99272e-26
	SLC40A1	FPN1	4.08923	3.80175	4.50654	1870.25	2462.67	2792.19	3944.36	9.3765	1.22488e-79
Sugars	SLC2A1	GLUT1	30359.5	21293.6	19780.1	65048	56731	68569.3	79099.2	1.50029	4.01038e-14
	SLC2A3	GLUT3	33469.4	20135.3	20345.2	93116.9	80390.7	92569.7	101199	1.89719	2.82147e-19
	SLC2A8	GLUT8	457.994	519.572	509.239	1677.77	1532.3	1709.3	1772.33	1.75526	2.04731e-45
	SLC2A11	GLUT11	141.079	179.949	171.249	468.32	484.159	344.314	614.546	1.54315	3.74239e-11
	SLC2A13	GLUT13	360.875	305.407	317.261	1641.39	1400.79	1484.14	926.98	2.05478	2.72872e-21
	SLC5A6	SMVT	2688.67	4122.36	4206.41	7678.02	8406.05	8862.8	9458.39	1.22795	1.42589e-10
	SLC5A12	SMCT2	88.9408	53.2245	71.2034	210.668	185.812	173.471	173.574	1.37306	2.98469e-09
	SLC25A24	APC1	622.586	702.056	898.605	1802.05	1462.95	1650.61	1367.95	1.082	4.22015e-09
	SLC25A34		3.06693	5.069	3.60523	22.734	13.0854	15.7701	6.56767	1.88482	0.0130734
	SLC28A1	CNT1	0	1.26725	0.901309	15.156	22.2451	16.6462	25.3324	4.84346	4.44327e-05
	SLC28A2	CNT2	10.2231	1.26725	4.50654	4.5468	52.3415	42.0536	30.9619	2.60053	0.00187211
	SLC35A1	CST	155.391	133.061	77.5125	313.729	346.762	371.474	398.751	1.55853	6.36979e-10
	SLC35B3	PAPST2	240.243	259.786	255.07	1759.61	1206.47	1364.11	1585.62	2.55344	3.61217e-48
	SLC35D1	UGTREL7	124.722	176.148	180.262	530.46	532.575	496.759	337.766	1.56462	2.81638e-11
	SLC35D2	HFRC1	451.86	378.907	401.984	2047.57	1732.5	1923.08	2629.88	2.34094	1.62129e-37
	SLC35F2		683.924	722.332	734.566	10681.9	6311.08	7357.63	8526.71	3.52545	5.24214e-73
	SLC35F5		556.136	565.193	570.528	1171.56	1148.24	1225.69	973.892	1.00218	1.88925e-13
