# Supplementary material for: Development of a human iPSC-derived placental barrier-on-chip model
Source: iScience. 2023 Jul 13;26(7):107240. doi: 10.1016/j.isci.2023.107240 (PMC10392097; doi:10.1016/j.isci.2023.107240)
Supplement: Table S5. List of differentially expressed genes in hiPSC-derived trophoblasts cultured in the microfluidic platform compared to cells differentiated in 2D conditions, related to Figure 5 — Normalized read counts were calculated from RNA-seq data on RNA samples from independent experiments after 4 days of BAP treatment. Genes showing log2FoldChange > |1| and padj <0.05 were considered as differentially expressed. [file mmc6.xlsx]

## Sheet: Table S5
Transcript ID	Gene name	2D culture (Day 4)			Microfluidic culture (Day 4)				log2FoldChange	pvalue	padj
ENSG00000157601	MX1	1441.24	1393.82	1353.66	102.299	107.914	72.1059	106.061	-3.84735	4.59711e-114	7.91254e-110
ENSG00000159167	STC1	81.9842	102.214	135.245	815.426	707.867	785.53	651.908	2.80442	3.04141e-45	2.61744e-41
ENSG00000164879	CA3	150.925	126.606	218.566	3264.67	1783.8	1771.26	2625.92	3.83668	9.88387e-43	5.6707e-39
ENSG00000185745	IFIT1	693.139	487.838	602.565	80.06	61.023	53.4432	106.975	-2.98848	2.30447e-30	9.91613e-27
ENSG00000111331	OAS3	837.543	722.465	720.904	173.463	173.434	132.336	102.403	-2.39017	8.49279e-30	2.92356e-26
ENSG00000180053	NKX2-6	3.72655	0	9.66035	155.672	179.857	168.813	240.465	5.41755	2.1018e-28	6.02936e-25
ENSG00000154330	PGM5	9.31638	5.8076	14.4905	209.045	132.966	170.509	123.433	4.01133	1.34923e-25	3.31757e-22
ENSG00000137628	DDX60	245.021	219.527	185.962	40.03	28.2633	43.2635	22.8579	-2.71018	5.96266e-25	1.28287e-21
ENSG00000132688	NES	599.975	389.109	347.773	2234.27	2455.69	2390.52	1746.34	2.30584	8.03613e-25	1.53686e-21
ENSG00000139219	COL2A1	381.04	293.864	313.962	1071.91	1505.02	1358.98	1067.92	1.92378	1.2452e-24	2.14323e-21
ENSG00000148677	ANKRD1	105.275	85.9524	71.2451	502.599	351.364	365.619	535.79	2.31753	2.08853e-22	2.99565e-19
ENSG00000134207	SYT6	27.0175	24.3919	26.566	130.468	152.236	188.324	141.719	2.5628	1.99069e-22	2.99565e-19
ENSG00000090539	CHRD	8.38474	4.64608	37.4339	450.708	344.298	329.991	470.873	4.59092	3.55661e-22	4.70895e-19
ENSG00000150551	LYPD1	3.72655	6.96912	14.4905	96.3685	249.231	246.857	248.694	4.69104	5.45065e-22	6.70118e-19
ENSG00000106258	CYP3A5	248.747	289.218	266.867	72.647	68.7312	93.3135	79.5455	-1.76929	1.35067e-21	1.54985e-18
ENSG00000187608	ISG15	616.744	714.334	563.923	136.398	133.608	117.914	205.721	-2.08955	3.60494e-21	3.87802e-18
ENSG00000183722	LHFPL6	1480.37	1456.55	1712.3	3154.96	3026.74	3315.18	3332.68	1.04977	1.03545e-20	1.04837e-17
ENSG00000125170	DOK4	1666.7	945.477	1638.64	5393.67	6117.07	7235.19	5432.87	2.09274	1.60841e-20	1.538e-17
ENSG00000115267	IFIH1	269.243	205.589	208.905	56.3385	50.1031	47.5051	29.2581	-2.32742	2.32522e-20	2.10641e-17
ENSG00000122861	PLAU	214.277	231.142	228.226	707.196	566.55	570.909	542.19	1.40712	5.35579e-20	4.60919e-17
ENSG00000123728	RAP2C	1606.14	1595.93	2016.6	3826.57	3930.52	3882.69	3756.93	1.14642	8.32614e-20	6.82426e-17
ENSG00000160963	COL26A1	248.747	279.926	268.075	649.375	736.13	690.52	902.43	1.48996	1.47803e-19	1.15636e-16
ENSG00000089723	OTUB2	465.819	1092.99	806.64	111.194	131.681	134.032	157.262	-2.55751	2.05364e-19	1.47281e-16
ENSG00000164107	HAND2	6.52147	4.64608	14.4905	164.568	95.7097	104.341	184.692	4.02222	2.0264e-19	1.47281e-16
ENSG00000198910	L1CAM	143.472	73.1757	88.1507	600.45	544.068	587.027	391.328	2.37653	3.50556e-19	2.41351e-16
ENSG00000125845	BMP2	25.1542	34.8456	27.7735	121.573	129.754	145.06	163.663	2.2701	5.10211e-19	3.37759e-16
ENSG00000137285	TUBB2B	1120.76	1072.08	1567.39	3644.21	5537.68	6464.93	4823.93	2.03028	9.55793e-19	6.093e-16
ENSG00000179776	CDH5	1376.03	3449.71	1805.28	238.697	272.355	217.166	420.586	-2.94311	2.586e-18	1.58965e-15
ENSG00000267943	AC010328.1	2271.33	10266.7	6916.81	330.618	669.968	516.618	587.906	-3.62177	3.82878e-18	2.27245e-15
ENSG00000184261	KCNK12	1400.25	1080.21	1662.79	3629.38	3753.23	4059.14	4616.38	1.53964	1.11088e-17	6.1727e-15
ENSG00000128564	VGF	524.512	533.137	376.754	1261.69	1266.71	1421.76	1653.08	1.54991	1.11175e-17	6.1727e-15
ENSG00000095739	BAMBI	849.654	512.23	945.507	2487.79	2649.04	2960.58	3285.14	1.88742	3.39598e-17	1.82661e-14
ENSG00000089127	OAS1	79.1892	73.1757	96.6035	4.44778	3.21174	2.54491	11.8861	-3.93291	4.15734e-17	2.16837e-14
ENSG00000183018	SPNS2	804.935	497.13	1069.88	3730.2	4791.91	5260.34	2943.19	2.40314	4.46293e-17	2.25929e-14
ENSG00000145358	DDIT4L	112.728	95.2446	187.169	480.36	637.208	682.885	514.76	2.14072	6.529e-17	3.21078e-14
ENSG00000112183	RBM24	98.7536	101.052	101.434	23.7215	16.701	12.7246	23.7722	-2.41981	7.03756e-17	3.36474e-14
ENSG00000162493	PDPN	365.202	375.171	291.018	727.953	897.359	945.86	915.231	1.34291	1.08441e-16	5.04455e-14
ENSG00000170412	GPRC5C	708.045	396.078	644.829	2140.86	1765.17	1896.81	2376.31	1.80921	2.6752e-16	1.21172e-13
ENSG00000119919	NKX2-3	59.6248	18.5843	59.1697	397.335	269.143	274.851	310.868	2.76464	4.17163e-16	1.84108e-13
ENSG00000146281	PM20D2	182.601	164.936	207.698	458.121	431.657	469.113	394.985	1.24427	4.46101e-16	1.91957e-13
ENSG00000138496	PARP9	485.383	400.724	408.15	191.254	158.017	141.667	128.919	-1.488	4.72938e-16	1.98542e-13
ENSG00000130294	KIF1A	462.093	321.741	286.188	1565.62	1639.27	1758.54	969.176	2.0541	5.20484e-16	2.13299e-13
ENSG00000124785	NRN1	4.65819	6.96912	10.8679	60.7863	71.9429	68.7127	79.5455	3.27258	7.7444e-16	3.09992e-13
ENSG00000163513	TGFBR2	1626.64	3916.64	2586.56	496.668	571.047	624.352	663.794	-2.20094	1.28436e-15	5.0242e-13
ENSG00000110092	CCND1	187.259	324.064	210.113	710.162	790.087	716.818	826.542	1.66488	1.49421e-15	5.71519e-13
ENSG00000095596	CYP26A1	13.0429	3.48456	36.2263	158.637	343.013	263.823	300.81	3.93726	5.02626e-15	1.84068e-12
ENSG00000126709	IFI6	1987.18	2759.77	2738.71	295.036	420.095	422.456	778.083	-2.37949	5.41074e-15	1.9402e-12
ENSG00000101463	SYNDIG1	24.2226	16.2613	35.0188	100.816	114.98	130.639	117.033	2.2138	6.8679e-15	2.41246e-12
ENSG00000176204	LRRTM4	66.1463	42.9762	106.264	314.309	311.538	273.154	336.469	2.10874	9.54113e-15	3.28444e-12
ENSG00000169218	RSPO1	27.9491	9.29215	48.3018	210.528	199.77	193.413	245.037	2.89983	1.05602e-14	3.56396e-12
ENSG00000165061	ZMAT4	60.5565	40.6532	57.9621	167.533	268.501	318.963	204.807	2.17929	2.22133e-14	7.3526e-12
ENSG00000005884	ITGA3	551.53	509.907	540.98	1325.44	1022.62	1132.49	1035.01	1.07678	3.37483e-14	1.09599e-11
ENSG00000197632	SERPINB2	81.0525	173.066	78.4904	1.48259	7.70817	5.08983	14.6291	-3.87789	4.58574e-14	1.46166e-11
ENSG00000133106	EPSTI1	995.921	902.5	726.942	352.857	351.364	337.625	426.986	-1.25371	6.64598e-14	2.07983e-11
ENSG00000143632	ACTA1	102.48	75.4988	35.0188	309.862	404.036	326.597	469.044	2.40213	6.95378e-14	2.13729e-11
ENSG00000174640	SLCO2A1	70.8045	48.7838	185.962	671.614	768.247	846.608	606.192	2.83236	8.26617e-14	2.49609e-11
ENSG00000070031	SCT	22.3593	9.29215	25.3584	139.364	85.4322	117.066	156.348	2.70133	1.07906e-13	3.1554e-11
ENSG00000225745	NA	73.5994	334.518	247.547	7.41296	14.774	6.78644	23.7722	-4.02795	1.08162e-13	3.1554e-11
ENSG00000160973	FOXH1	42.8554	19.7458	51.9244	163.085	186.281	168.813	149.948	2.12904	1.13202e-13	3.2474e-11
ENSG00000166250	CLMP	6308.12	6324.47	5101.87	2962.22	2740.9	2855.39	2231.85	-1.13227	1.3657e-13	3.85352e-11
ENSG00000166407	LMO1	1.86328	6.96912	21.7358	83.0251	242.165	223.104	171.892	4.18539	2.17524e-13	6.03874e-11
ENSG00000003137	CYP26B1	35.4022	36.0071	39.849	142.329	118.192	105.19	128.919	1.73202	3.01061e-13	8.22518e-11
ENSG00000106538	RARRES2	499.358	579.598	573.584	1399.57	1812.7	1834.88	3084.9	1.88471	5.01578e-13	1.34893e-10
ENSG00000166016	ABTB2	1901.47	5524.19	3489.8	422.539	600.595	518.314	902.43	-2.57314	5.10925e-13	1.35293e-10
ENSG00000120937	NPPB	129.498	99.8907	89.3583	428.469	349.437	346.957	690.309	2.0904	5.86177e-13	1.52868e-10
ENSG00000135447	PPP1R1A	27.9491	23.2304	22.9433	80.06	93.1403	94.1618	96.0032	1.87616	1.11007e-12	2.85172e-10
ENSG00000130720	FIBCD1	303.714	714.334	547.018	56.3385	70.0158	57.6847	138.976	-2.68692	1.27305e-12	3.2223e-10
ENSG00000134013	LOXL2	2361.7	1805	2198.94	5054.16	3902.26	4358.59	4890.68	1.10028	1.42761e-12	3.49363e-10
ENSG00000116396	KCNC4	55.8983	46.4608	49.5093	145.294	149.667	134.88	130.747	1.46309	1.44113e-12	3.49363e-10
ENSG00000067066	SP100	76.3943	88.2755	74.8678	13.3433	16.0587	6.78644	20.115	-2.49722	1.73159e-12	4.13947e-10
ENSG00000106665	CLIP2	154.652	127.767	193.207	520.39	472.125	457.236	344.697	1.50012	1.85833e-12	4.38152e-10
ENSG00000059378	PARP12	201.234	176.551	144.905	62.2689	61.6653	54.2915	39.3156	-1.68617	1.88376e-12	4.38152e-10
ENSG00000198944	SOWAHA	302.782	183.52	371.924	839.147	904.425	1316.57	1030.43	1.83841	1.9887e-12	4.56394e-10
ENSG00000069020	MAST4	531.034	1291.61	992.601	228.319	265.932	205.29	248.694	-1.98314	2.07942e-12	4.70935e-10
ENSG00000235859	AC006978.1	205.892	176.551	280.15	533.733	588.39	503.893	623.564	1.35109	2.15728e-12	4.82221e-10
ENSG00000008517	IL32	66.1463	80.1448	68.83	249.075	197.843	190.869	320.925	1.74006	3.45017e-12	7.61338e-10
ENSG00000095585	BLNK	102.48	246.242	195.622	5.93037	18.6281	11.8763	34.744	-3.31847	4.04951e-12	8.8228e-10
ENSG00000187634	SAMD11	14.9062	12.7767	14.4905	62.2689	136.82	100.948	70.4024	2.73043	5.23062e-12	1.12537e-09
ENSG00000261115	TMEM178B	47.5135	44.1377	190.792	782.809	862.672	1006.94	575.105	3.10432	5.64885e-12	1.20035e-09
ENSG00000072832	CRMP1	1079.77	885.078	1031.24	3156.44	2180.13	2227.65	2102.01	1.27345	6.46333e-12	1.34954e-09
ENSG00000100368	CSF2RB	41.9237	152.159	101.434	5.93037	6.42347	4.24152	13.7147	-3.69346	6.50777e-12	1.34954e-09
ENSG00000187017	ESPN	49.3768	38.3301	62.7923	167.533	168.937	200.2	313.611	2.08626	7.20619e-12	1.47658e-09
ENSG00000145246	ATP10D	1036.91	3044.34	1607.24	429.952	428.446	430.939	430.643	-2.14039	7.33605e-12	1.48551e-09
ENSG00000095637	SORBS1	321.415	1138.29	795.772	68.1992	86.7169	65.3195	165.491	-2.95962	7.79843e-12	1.56077e-09
ENSG00000138449	SLC40A1	6953.75	22440.6	16114.7	1829.52	2417.79	2703.55	3843.79	-2.49065	1.00187e-11	1.9821e-09
ENSG00000169242	EFNA1	723.883	681.812	929.809	1500.38	1543.56	1571.06	1771.03	1.03722	1.19023e-11	2.31193e-09
ENSG00000140945	CDH13	43.787	46.4608	26.566	197.185	138.105	135.729	122.518	1.91369	1.19545e-11	2.31193e-09
ENSG00000101198	NKAIN4	17.7011	13.9382	16.9056	65.234	80.2934	62.7746	73.1453	2.12166	1.39274e-11	2.66355e-09
ENSG00000187800	PEAR1	91.3005	75.4988	96.6035	363.235	243.45	220.559	239.551	1.59458	1.48191e-11	2.80293e-09
ENSG00000235750	KIAA0040	1334.11	2418.28	1653.13	588.589	727.779	670.161	544.933	-1.50799	1.89317e-11	3.54187e-09
ENSG00000198756	COLGALT2	95.0271	81.3063	71.2451	28.1692	15.4163	14.4212	21.0293	-2.11843	2.00186e-11	3.70495e-09
ENSG00000165443	PHYHIPL	278.56	666.712	539.772	25.2041	32.1174	31.3873	111.547	-3.3002	2.36869e-11	4.33722e-09
ENSG00000016082	ISL1	356.817	243.919	540.98	1042.26	1587.24	1689.82	1262.67	1.87597	2.60754e-11	4.72432e-09
ENSG00000082684	SEMA5B	23.291	17.4228	60.3772	401.782	191.419	166.268	236.808	2.89053	4.53582e-11	8.04851e-09
ENSG00000185989	RASA3	29.8124	22.0689	18.1132	83.0251	103.418	89.9203	76.8026	1.90852	5.24332e-11	9.20898e-09
ENSG00000064218	DMRT3	1.86328	1.16152	3.62263	57.8211	37.2561	39.022	51.2017	4.39484	5.364e-11	9.32578e-09
ENSG00000134333	LDHA	3397.68	4231.41	4291.61	7906.66	7589.33	8296.42	10773.4	1.12104	7.33286e-11	1.26213e-08
ENSG00000117152	RGS4	100.617	149.836	202.867	404.748	467.629	676.099	501.045	1.76776	7.66877e-11	1.29407e-08
ENSG00000111186	WNT5B	39.1288	20.9073	27.7735	84.5077	114.98	136.577	151.777	2.05182	7.59899e-11	1.29407e-08
ENSG00000107821	KAZALD1	54.9667	59.2375	36.2263	163.085	140.674	128.942	179.206	1.59937	8.99215e-11	1.50265e-08
ENSG00000159753	CARMIL2	309.304	210.235	350.188	791.704	784.948	601.448	846.657	1.3825	9.9546e-11	1.64749e-08
ENSG00000172987	HPSE2	2.79491	1.16152	2.41509	45.9603	34.6867	42.4152	46.6301	4.28246	1.07595e-10	1.76374e-08
ENSG00000133216	EPHB2	359.612	175.389	428.678	1930.33	1083	1324.2	1039.58	2.06399	1.40841e-10	2.28694e-08
ENSG00000164292	RHOBTB3	1235.35	810.74	1382.64	3859.19	3601	3728.3	2301.33	1.56089	1.80388e-10	2.90171e-08
ENSG00000143320	CRABP2	567.368	518.038	582.036	953.307	1555.76	1575.3	1796.63	1.4047	1.85632e-10	2.95842e-08
ENSG00000170801	HTRA3	159.31	187.005	223.396	370.648	383.481	456.388	456.244	1.13941	2.04152e-10	3.22372e-08
ENSG00000254934	LINC00678	18.6328	30.1995	35.0188	75.6122	109.199	130.639	124.347	2.00148	2.27154e-10	3.55433e-08
ENSG00000101280	ANGPT4	156.515	621.413	266.867	14.8259	32.7597	39.8703	64.9165	-3.1794	2.53943e-10	3.93771e-08
ENSG00000124839	RAB17	1176.66	908.308	839.243	2142.35	2194.26	1793.32	2583.86	1.15926	2.65701e-10	4.04712e-08
ENSG00000108242	CYP2C18	99.6853	253.211	130.415	19.2737	21.8398	17.8144	42.9729	-2.65377	2.72958e-10	4.12119e-08
ENSG00000143369	ECM1	136.951	200.943	92.9809	40.03	42.3949	31.3873	31.0868	-1.98853	2.82118e-10	4.22245e-08
ENSG00000168065	SLC22A11	175.148	731.757	435.924	22.2389	59.7383	41.5669	86.8601	-3.07715	3.13403e-10	4.65025e-08
ENSG00000138685	FGF2	66.1463	74.3372	63.9999	173.463	228.033	217.166	143.548	1.48912	3.30178e-10	4.85729e-08
ENSG00000137460	FHDC1	3908.22	13429.5	9145.94	1559.69	2059.37	1980.79	2309.56	-2.15818	3.67511e-10	5.36068e-08
ENSG00000145681	HAPLN1	3858.85	4018.86	4639.39	6870.33	9537.57	10133.8	8184.96	1.05749	5.07786e-10	7.34455e-08
ENSG00000101746	NOL4	23.291	12.7767	24.1509	152.707	70.6582	91.6169	90.5173	2.31627	5.25477e-10	7.5371e-08
ENSG00000064763	FAR2	509.606	1292.77	749.885	191.254	193.347	212.076	292.581	-1.93476	5.43621e-10	7.7329e-08
ENSG00000111335	OAS2	27.9491	32.5225	30.1886	1.48259	1.28469	1.69661	3.65727	-3.90646	5.65947e-10	7.98449e-08
ENSG00000101276	SLC52A3	197.507	718.98	522.867	38.5474	96.3521	65.3195	99.6605	-2.66694	5.78121e-10	8.08993e-08
ENSG00000083067	TRPM3	22.3593	24.3919	55.547	152.707	219.683	227.346	108.804	2.39163	6.05128e-10	8.39956e-08
ENSG00000068078	FGFR3	683.822	839.778	1480.45	2980.01	3549.61	2692.52	2972.44	1.60715	6.24797e-10	8.6032e-08
ENSG00000047346	FAM214A	854.312	2112.8	1513.05	425.504	510.666	458.085	439.786	-1.70216	6.46995e-10	8.83816e-08
ENSG00000276116	FUT8-AS1	201.234	162.613	199.245	339.514	405.963	473.354	384.013	1.09652	6.53542e-10	8.8573e-08
ENSG00000162433	AK4	206.824	200.943	143.698	679.027	423.307	427.546	469.044	1.43635	6.94742e-10	9.34211e-08
ENSG00000053108	FSTL4	34.4706	34.8456	44.6791	106.747	99.5638	138.274	103.318	1.56586	7.43669e-10	9.84617e-08
ENSG00000163840	DTX3L	1063	811.902	870.639	458.121	352.006	381.737	251.437	-1.34705	7.75631e-10	1.0191e-07
ENSG00000181381	DDX60L	251.542	228.819	207.698	111.194	90.571	64.4712	60.3449	-1.5053	8.31964e-10	1.08483e-07
ENSG00000115594	IL1R1	3852.32	4489.27	3201.2	1808.76	1427.94	1478.6	918.888	-1.45062	8.48562e-10	1.09703e-07
ENSG00000215612	HMX1	70.8045	53.4299	101.434	157.155	479.191	534.432	415.1	2.40259	8.54065e-10	1.09703e-07
ENSG00000166033	HTRA1	152.789	106.86	217.358	634.549	379.627	460.63	603.449	1.70709	8.89139e-10	1.13362e-07
ENSG00000164488	DACT2	245.021	443.7	329.66	50.4081	56.5266	56.8364	129.833	-2.20469	9.82653e-10	1.24363e-07
ENSG00000154734	ADAMTS1	3641.77	9251.5	7286.32	1533	1961.09	2296.36	2038.01	-1.78067	1.10025e-09	1.37405e-07
ENSG00000164532	TBX20	32.6073	123.121	57.9621	5.93037	9.63521	7.63474	7.31453	-3.18879	1.10167e-09	1.37405e-07
ENSG00000180233	ZNRF2	1182.25	1111.57	1581.88	2594.54	2898.91	3085.28	2326.94	1.07821	1.11664e-09	1.38271e-07
ENSG00000127585	FBXL16	39.1288	54.5914	59.1697	198.667	129.112	128.094	181.035	1.64348	1.21021e-09	1.48787e-07
ENSG00000129538	RNASE1	152.789	119.636	108.679	41.5126	28.2633	23.7525	49.3731	-1.85275	1.25596e-09	1.53316e-07
ENSG00000241852	C8orf58	452.776	483.192	743.847	1267.62	1208.26	1395.46	1666.8	1.30746	1.42556e-09	1.72794e-07
ENSG00000100784	RPS6KA5	356.817	743.372	571.168	206.08	197.201	197.655	197.492	-1.48008	1.54987e-09	1.86548e-07
ENSG00000258740	AL691403.1	11.1797	18.5843	28.9811	77.0948	77.0817	92.4652	141.719	2.33331	1.61493e-09	1.93029e-07
ENSG00000049089	COL9A2	107.138	123.121	128	217.941	299.334	279.092	358.412	1.28147	1.64356e-09	1.95097e-07
ENSG00000067842	ATP2B3	21.4277	87.1139	77.2828	0	3.21174	4.24152	7.31453	-3.98754	1.70017e-09	2.00434e-07
ENSG00000265763	ZNF488	585.069	2179.01	1736.45	97.8511	217.756	225.649	358.412	-2.73453	1.8785e-09	2.19951e-07
ENSG00000149922	TBX6	105.275	62.722	140.075	299.484	272.355	296.907	377.613	1.60177	1.97093e-09	2.29214e-07
ENSG00000110375	UPK2	363.339	254.373	280.15	542.629	667.399	620.959	604.363	1.02342	2.20941e-09	2.55224e-07
ENSG00000111674	ENO2	149.062	102.214	243.924	656.788	504.885	436.877	742.425	1.82659	2.26644e-09	2.60067e-07
ENSG00000082438	COBLL1	1883.77	4533.41	3312.29	1091.19	1124.11	1134.18	928.946	-1.60004	2.45088e-09	2.79368e-07
ENSG00000153071	DAB2	2795.85	8677.71	6963.91	739.813	1340.58	1389.52	1747.26	-2.23564	2.54895e-09	2.88635e-07
ENSG00000101665	SMAD7	2152.08	5531.15	4364.07	446.26	774.028	741.418	1348.62	-2.27774	2.57551e-09	2.89736e-07
ENSG00000147257	GPC3	602.77	843.263	718.489	1229.07	1465.19	1654.19	1717.09	1.07341	2.72175e-09	3.042e-07
ENSG00000123999	INHA	64.283	77.8218	86.9432	152.707	242.807	189.172	258.752	1.4775	2.89729e-09	3.2173e-07
ENSG00000153993	SEMA3D	11.1797	12.7767	36.2263	91.9207	186.923	195.958	84.1171	2.82169	2.97921e-09	3.28706e-07
ENSG00000119917	IFIT3	38.1972	29.038	35.0188	1.48259	4.49643	1.69661	6.40022	-3.20319	3.42784e-09	3.75796e-07
ENSG00000187678	SPRY4	425.759	1637.74	992.601	166.05	214.544	156.088	282.524	-2.31253	4.16538e-09	4.48091e-07
ENSG00000112782	CLIC5	171.421	139.382	278.943	644.927	687.954	842.367	426.986	1.7285	4.4509e-09	4.75832e-07
ENSG00000154342	WNT3A	46.5819	116.152	103.849	10.3781	14.774	10.1797	23.7722	-2.56801	4.72859e-09	5.02398e-07
ENSG00000138162	TACC2	1376.03	2902.64	2322.11	859.903	864.599	849.153	766.197	-1.39753	5.32113e-09	5.61886e-07
ENSG00000175315	CST6	27.9491	25.5534	38.6414	105.264	77.724	87.3754	110.632	1.63085	5.42695e-09	5.66113e-07
ENSG00000125968	ID1	2504.24	1161.52	2939.16	6105.31	6613.61	7850.21	7138.98	1.65365	5.41841e-09	5.66113e-07
ENSG00000251129	LINC02506	115.523	651.612	300.679	20.7563	32.7597	32.2356	74.0596	-3.14737	5.4797e-09	5.68173e-07
ENSG00000242732	RTL5	264.585	247.404	211.32	130.468	90.571	72.9542	71.3167	-1.41985	6.30648e-09	6.49983e-07
ENSG00000167972	ABCA3	128.566	101.052	177.509	401.782	294.195	333.384	315.439	1.30695	6.46511e-09	6.62366e-07
ENSG00000272636	DOC2B	267.38	628.382	356.226	47.4429	80.9357	83.9822	143.548	-2.2217	6.64667e-09	6.76938e-07
ENSG00000117318	ID3	448.118	234.627	507.169	1338.78	1001.42	1106.19	1855.15	1.73993	6.96595e-09	7.05282e-07
ENSG00000180448	ARHGAP45	276.697	361.232	549.433	971.098	1003.35	1008.63	1424.51	1.47936	7.56208e-09	7.61161e-07
ENSG00000029534	ANK1	27.0175	77.8218	55.547	151.224	193.989	240.919	213.036	1.91599	7.67639e-09	7.68175e-07
ENSG00000129951	PLPPR3	213.345	178.874	449.207	928.103	845.329	947.556	1458.33	1.89891	7.92893e-09	7.88859e-07
ENSG00000164683	HEY1	3065.09	2203.4	4803.61	8483.39	8383.92	10332.4	9258.37	1.44097	7.98282e-09	7.89657e-07
ENSG00000270977	AC015849.5	121.113	486.677	518.037	25.2041	43.6796	27.1458	87.7744	-3.02202	8.22351e-09	8.08818e-07
ENSG00000197872	FAM49A	1397.46	3330.08	2195.32	582.659	678.961	767.716	911.574	-1.64915	8.59613e-09	8.35913e-07
ENSG00000163132	MSX1	136.019	62.722	142.49	249.075	475.337	561.578	482.759	1.95994	8.96994e-09	8.67363e-07
ENSG00000007264	MATK	26.0859	37.1686	36.2263	80.06	93.1403	89.072	97.8319	1.46021	9.46719e-09	9.10331e-07
ENSG00000250366	TUNAR	28.8808	40.6532	49.5093	88.9555	261.435	215.469	148.119	2.18425	1.09808e-08	1.05001e-06
ENSG00000105251	SHD	81.9842	63.8836	94.1885	161.603	372.561	255.34	246.865	1.70196	1.15149e-08	1.095e-06
ENSG00000280109	PLAC4	169.558	945.477	827.168	13.3433	41.7526	13.5729	47.5445	-4.46858	1.19732e-08	1.12614e-06
ENSG00000095397	WHRN	660.531	452.993	991.394	2016.32	1927.04	1593.12	2088.3	1.44217	1.24029e-08	1.16021e-06
ENSG00000168398	BDKRB2	87.574	123.121	94.1885	26.6867	16.0587	22.9042	41.1442	-1.94301	1.68718e-08	1.56128e-06
ENSG00000100985	MMP9	24.2226	22.0689	25.3584	243.145	76.4393	92.4652	108.804	2.4336	1.68271e-08	1.56128e-06
ENSG00000137267	TUBB2A	1276.34	1158.03	1706.26	2308.4	3032.52	3249.86	2977.01	1.06806	1.70439e-08	1.56876e-06
ENSG00000144355	DLX1	0.931638	0	2.41509	25.2041	50.1031	45.8085	32.9154	5.16336	1.76931e-08	1.61986e-06
ENSG00000142549	IGLON5	334.458	298.51	620.678	1064.5	1029.68	1213.92	1481.19	1.52006	2.01261e-08	1.82853e-06
ENSG00000134640	MTNR1B	48.4452	130.09	121.962	10.3781	9.63521	4.24152	24.6865	-3.0339	2.01848e-08	1.82853e-06
ENSG00000161958	FGF11	25.1542	8.13063	43.4716	182.359	129.112	113.673	106.975	2.37762	2.19891e-08	1.97124e-06
ENSG00000101577	LPIN2	834.748	1283.48	1074.71	478.877	580.04	516.618	416.014	-1.09373	2.21309e-08	1.97366e-06
ENSG00000180573	HIST1H2AC	128.566	167.259	236.679	388.439	396.328	466.568	556.819	1.35371	2.36762e-08	2.10059e-06
ENSG00000040731	CDH10	776.986	542.43	1700.22	3601.22	3475.74	3970.91	3351.88	1.839	2.66282e-08	2.33946e-06
ENSG00000112773	FAM46A	2533.12	10210.9	5524.52	753.157	1141.45	1166.42	1832.29	-2.31504	2.66404e-08	2.33946e-06
ENSG00000159921	GNE	991.263	2312.58	1388.68	501.116	481.76	527.646	648.25	-1.5347	2.69748e-08	2.3568e-06
ENSG00000125740	FOSB	478.862	1613.35	915.319	84.5077	139.389	145.908	316.354	-2.54402	2.83753e-08	2.46664e-06
ENSG00000271806	AL590822.2	27.0175	75.4988	53.132	8.89555	7.06582	9.33135	9.14317	-2.59621	2.99411e-08	2.58968e-06
ENSG00000167034	NKX3-1	96.8904	70.8527	86.9432	180.876	198.485	229.891	161.834	1.18173	3.13545e-08	2.69837e-06
ENSG00000163453	IGFBP7	2442.76	1083.7	2225.5	6424.07	4452.11	5242.52	7853.98	1.64394	3.18422e-08	2.72014e-06
ENSG00000167767	KRT80	723.883	2341.62	1446.64	223.871	377.7	341.867	492.817	-2.06428	3.19236e-08	2.72014e-06
ENSG00000244280	ECEL1P2	238.499	210.235	317.584	567.833	508.097	612.476	878.658	1.33013	3.25739e-08	2.76189e-06
ENSG00000107807	TLX1	0	0	0	25.2041	28.9056	21.2076	19.2006	6.87897	3.58529e-08	2.99752e-06
ENSG00000205413	SAMD9	43.787	26.7149	24.1509	4.44778	4.49643	1.69661	4.57158	-3.07327	3.6453e-08	3.03106e-06
ENSG00000162878	PKDCC	5829.26	4326.66	8675	12760.7	18203.5	17035.7	15578.1	1.34051	3.83654e-08	3.17474e-06
ENSG00000104368	PLAT	35.4022	19.7458	22.9433	151.224	83.5051	88.2237	79.5455	1.922	4.20596e-08	3.43095e-06
ENSG00000055118	KCNH2	58.6932	30.1995	77.2828	158.637	154.806	175.599	234.979	1.70934	4.26004e-08	3.45867e-06
ENSG00000134240	HMGCS2	24.2226	41.8147	43.4716	2.96518	4.49643	1.69661	8.22885	-3.0402	4.51455e-08	3.6481e-06
ENSG00000108551	RASD1	33.539	76.6603	42.2641	8.89555	10.9199	5.93813	10.0575	-2.49082	4.54687e-08	3.65705e-06
ENSG00000023608	SNAPC1	222.662	204.427	383.999	628.619	612.799	702.396	890.544	1.39226	4.77866e-08	3.82559e-06
ENSG00000113742	CPEB4	1446.83	2928.19	2188.07	895.485	954.528	958.584	750.654	-1.29728	4.84212e-08	3.85845e-06
ENSG00000026508	CD44	22.3593	11.6152	13.283	88.9555	75.1546	99.2517	41.1442	2.25031	5.80465e-08	4.60413e-06
ENSG00000177707	NECTIN3	2403.63	6388.36	4351.99	1190.52	1360.49	1564.27	1659.48	-1.60114	5.84948e-08	4.61841e-06
ENSG00000152778	IFIT5	174.216	138.221	166.641	87.4729	75.797	73.8025	76.8026	-1.03687	6.09938e-08	4.75679e-06
ENSG00000124302	CHST8	21.4277	32.5225	25.3584	57.8211	107.272	106.038	82.2885	1.7636	6.05617e-08	4.75679e-06
ENSG00000108785	HSD17B1P1	88.5056	292.703	270.49	47.4429	35.9714	29.6907	64.0022	-2.29822	6.10766e-08	4.75679e-06
ENSG00000231811	AL159166.1	51.2401	265.988	230.641	8.89555	23.1245	26.2974	35.6583	-2.9374	6.15882e-08	4.77502e-06
ENSG00000205221	VIT	1.86328	1.16152	12.0754	38.5474	45.6067	35.6288	60.3449	3.22075	6.33488e-08	4.86768e-06
ENSG00000198162	MAN1A2	3591.47	6749.59	4685.27	2332.12	2187.19	2298.91	2276.65	-1.13935	6.774e-08	5.11943e-06
ENSG00000057657	PRDM1	74.5311	304.318	161.811	32.617	35.3291	31.3873	45.7158	-2.30853	6.74285e-08	5.11943e-06
ENSG00000225886	AL445490.1	21.4277	40.6532	28.9811	0	2.56939	0.848305	5.4859	-3.66111	6.78149e-08	5.11943e-06
ENSG00000123358	NR4A1	281.355	670.197	513.206	93.4033	104.06	108.583	207.55	-1.92378	6.81167e-08	5.11976e-06
ENSG00000205336	ADGRG1	2387.79	4991.05	3518.78	1303.2	1447.21	1548.16	1622.91	-1.29448	6.88583e-08	5.153e-06
ENSG00000147119	CHST7	40.9921	40.6532	45.8867	78.5774	121.404	115.369	111.547	1.34461	8.31344e-08	6.16771e-06
ENSG00000158373	HIST1H2BD	160.242	135.898	193.207	340.996	366.78	412.276	276.124	1.09975	8.78151e-08	6.48701e-06
ENSG00000176720	BOK	601.838	489	611.017	1304.68	952.601	1089.22	1621.08	1.12935	8.98484e-08	6.50337e-06
ENSG00000167680	SEMA6B	74.5311	38.3301	103.849	311.344	237.026	174.751	390.413	1.94532	8.99258e-08	6.50337e-06
ENSG00000120217	CD274	519.854	1760.86	1062.64	85.9903	177.93	218.863	342.869	-2.42945	8.90181e-08	6.50337e-06
ENSG00000233608	TWIST2	177.943	397.24	260.83	29.6518	24.4092	37.3254	100.575	-2.53493	8.91268e-08	6.50337e-06
ENSG00000066032	CTNNA2	2.79491	1.16152	1.20754	31.1344	43.6796	39.8703	16.4577	4.20219	8.97536e-08	6.50337e-06
ENSG00000263201	DPEP2NB	13.9746	51.1068	24.1509	0	1.92704	1.69661	1.82863	-4.29503	9.11805e-08	6.56652e-06
ENSG00000163659	TIPARP	526.376	1214.95	1017.96	369.165	314.108	343.563	344.697	-1.42377	9.41679e-08	6.72539e-06
ENSG00000177706	FAM20C	37.2655	29.038	72.4527	127.503	138.105	145.908	143.548	1.59611	9.37837e-08	6.72539e-06
ENSG00000184730	APOBR	50.3085	70.8527	71.2451	17.7911	10.9199	11.8763	24.6865	-1.9973	9.55236e-08	6.76606e-06
ENSG00000198959	TGM2	270.175	326.387	216.15	772.43	544.068	537.825	530.304	1.13421	9.67915e-08	6.79801e-06
ENSG00000187848	P2RX2	2.79491	8.13063	14.4905	44.4778	56.5266	43.2635	39.3156	2.49328	9.71596e-08	6.79801e-06
ENSG00000188820	CALHM6	3.72655	3.48456	9.66035	38.5474	28.9056	33.9322	38.4013	2.66096	9.66678e-08	6.79801e-06
ENSG00000006047	YBX2	31.6757	45.2993	39.849	77.0948	142.601	107.735	153.605	1.64381	1.00399e-07	6.94004e-06
ENSG00000116675	DNAJC6	629.787	656.258	748.678	1537.45	1419.59	1549.85	988.376	1.01838	1.03363e-07	7.088e-06
ENSG00000105131	EPHX3	97.822	90.5985	155.773	229.802	269.786	303.693	368.47	1.35853	1.02966e-07	7.088e-06
ENSG00000178607	ERN1	488.178	1131.32	852.526	327.653	308.969	320.659	249.608	-1.44922	1.04164e-07	7.10517e-06
ENSG00000237125	HAND2-AS1	4.65819	1.16152	12.0754	53.3733	37.8985	31.3873	48.4588	2.85736	1.04439e-07	7.10517e-06
ENSG00000072422	RHOBTB1	2289.03	7454.63	5894.02	612.31	1045.1	984.034	1856.98	-2.21197	1.05618e-07	7.15706e-06
ENSG00000138606	SHF	194.712	156.805	212.528	338.031	371.919	463.174	573.277	1.21708	1.14687e-07	7.71092e-06
ENSG00000122884	P4HA1	780.713	715.496	1292.07	2274.3	1772.88	2238.68	2596.66	1.25692	1.20303e-07	8.057e-06
ENSG00000105877	DNAH11	11.1797	10.4537	22.9433	59.3037	214.544	162.875	44.8015	3.03385	1.25143e-07	8.34871e-06
ENSG00000170836	PPM1D	940.023	2145.33	1624.15	501.116	523.513	564.971	717.739	-1.44344	1.27883e-07	8.49854e-06
ENSG00000130234	ACE2	54.9667	175.389	268.075	14.8259	30.1903	27.9941	36.5727	-2.58099	1.29162e-07	8.51778e-06
ENSG00000178773	CPNE7	2.79491	4.64608	3.62263	22.2389	33.4021	27.1458	34.744	3.03044	1.28963e-07	8.51778e-06
ENSG00000255571	MIR9-3HG	27.9491	33.6841	60.3772	109.712	125.9	106.886	114.29	1.50724	1.35864e-07	8.92553e-06
ENSG00000075391	RASAL2	1922.9	4683.25	3129.96	1332.85	1214.68	1208.83	976.49	-1.45576	1.39569e-07	9.13406e-06
ENSG00000177469	CAVIN1	2071.03	1348.52	2029.88	4550.07	3218.16	3605.3	3696.58	1.05179	1.41684e-07	9.23736e-06
ENSG00000120211	INSL4	75.4627	254.373	67.6225	4.44778	8.35051	7.63474	30.1724	-3.37206	1.42465e-07	9.25321e-06
ENSG00000078401	EDN1	46.5819	44.1377	47.0942	120.09	88.6439	106.886	122.518	1.24368	1.48125e-07	9.58466e-06
ENSG00000059804	SLC2A3	19715.3	22770.4	49102.4	91089	78925.8	89631	98619.1	1.55278	1.49786e-07	9.65584e-06
ENSG00000166897	ELFN2	74.5311	199.781	182.339	2.96518	27.6209	17.8144	34.744	-2.83653	1.54158e-07	9.90061e-06
ENSG00000185274	GALNT17	76.3943	96.4061	84.5281	192.737	387.335	357.985	172.806	1.70123	1.62504e-07	1.03979e-05
ENSG00000102755	FLT1	108.07	73.1757	177.509	578.211	264.647	377.496	410.528	1.76808	1.68075e-07	1.07145e-05
ENSG00000068079	IFI35	221.73	212.558	170.264	85.9903	77.724	60.2296	110.632	-1.27462	1.72227e-07	1.09386e-05
ENSG00000143847	PPFIA4	0.931638	1.16152	3.62263	31.1344	35.3291	18.6627	28.3438	3.9573	1.77633e-07	1.12405e-05
ENSG00000175727	MLXIP	175.148	123.121	222.188	440.33	527.367	452.146	313.611	1.32218	1.79723e-07	1.13311e-05
ENSG00000148339	SLC25A25	565.504	1047.69	658.112	327.653	356.503	341.019	296.239	-1.19499	1.84133e-07	1.15668e-05
ENSG00000100027	YPEL1	56.8299	58.076	83.3206	151.224	168.295	153.543	125.261	1.18778	1.86508e-07	1.16536e-05
ENSG00000187720	THSD4	22.3593	10.4537	13.283	65.234	89.2863	75.4991	41.1442	2.12558	1.8687e-07	1.16536e-05
ENSG00000155269	GPR78	536.624	1132.48	825.96	252.041	375.131	305.39	346.526	-1.37503	1.87683e-07	1.16621e-05
ENSG00000162591	MEGF6	240.363	223.012	324.829	671.614	621.15	426.697	572.362	1.12471	1.898e-07	1.17512e-05
ENSG00000090975	PITPNM2	271.107	909.47	626.716	130.468	189.492	170.509	181.949	-1.83715	1.93157e-07	1.19162e-05
ENSG00000112297	CRYBG1	288.808	1417.05	767.998	93.4033	187.565	178.992	199.321	-2.31856	1.9934e-07	1.22101e-05
ENSG00000237372	AL606807.1	15.8378	58.076	63.9999	2.96518	7.06582	5.08983	5.4859	-3.09574	2.05124e-07	1.25199e-05
ENSG00000146122	DAAM2	111.797	286.895	251.169	75.6122	73.2276	54.2915	60.3449	-1.71774	2.06771e-07	1.25315e-05
ENSG00000168405	CMAHP	40.9921	130.09	61.5848	7.41296	17.3434	8.48305	17.372	-2.57833	2.10775e-07	1.27293e-05
ENSG00000105737	GRIK5	48.4452	41.8147	107.471	262.419	203.624	165.419	245.037	1.73712	2.35898e-07	1.4084e-05
ENSG00000167601	AXL	1352.74	893.208	1212.37	3255.77	2194.26	2451.6	2075.5	1.11232	2.38471e-07	1.41244e-05
ENSG00000136237	RAPGEF5	4.65819	11.6152	13.283	32.617	67.4465	72.9542	41.1442	2.48783	2.38798e-07	1.41244e-05
ENSG00000064692	SNCAIP	67.0779	80.1448	22.9433	8.89555	10.2776	8.48305	11.8861	-2.51662	2.51818e-07	1.48434e-05
ENSG00000154274	C4orf19	473.272	1317.16	941.885	133.433	258.866	268.064	324.582	-1.88289	2.56572e-07	1.50721e-05
ENSG00000213949	ITGA1	319.552	707.365	345.358	155.672	150.952	160.33	182.863	-1.49253	2.62352e-07	1.53592e-05
ENSG00000099617	EFNA2	21.4277	23.2304	55.547	85.9903	126.542	122.156	159.091	1.90438	2.69699e-07	1.57358e-05
ENSG00000137834	SMAD6	289.739	334.518	422.641	622.689	1032.89	1017.12	661.965	1.25971	2.75539e-07	1.58662e-05
ENSG00000129173	E2F8	458.366	947.8	592.904	257.971	301.903	274.851	260.58	-1.28054	2.76089e-07	1.58662e-05
ENSG00000099994	SUSD2	449.05	1221.92	857.357	145.294	170.864	163.723	361.155	-2.00104	2.76542e-07	1.58662e-05
ENSG00000118495	PLAGL1	13.0429	8.13063	20.5283	37.0648	66.1618	58.533	60.3449	2.02208	2.75617e-07	1.58662e-05
ENSG00000023171	GRAMD1B	583.205	979.161	724.527	286.14	386.693	378.344	372.127	-1.0947	2.94555e-07	1.67323e-05
ENSG00000180447	GAS1	2010.48	1888.63	3219.31	4305.45	4957.64	5932.2	6168.89	1.17092	2.93756e-07	1.67323e-05
ENSG00000260034	LCMT1-AS2	3993.93	14505.1	10966.9	1033.37	2632.98	1996.91	2995.3	-2.18145	3.01894e-07	1.70928e-05
ENSG00000130303	BST2	149.062	135.898	164.226	44.4778	79.0087	55.1398	71.3167	-1.23738	3.12292e-07	1.76235e-05
ENSG00000282048	AL591742.2	0.931638	1.16152	3.62263	13.3433	34.0444	34.7805	33.8297	4.009	3.13916e-07	1.76573e-05
ENSG00000121898	CPXM2	43.787	40.6532	85.7357	131.951	176.003	204.441	149.034	1.55603	3.17728e-07	1.78135e-05
ENSG00000243836	WDR86-AS1	242.226	202.104	240.301	118.607	120.119	83.1339	124.347	-1.03583	3.20989e-07	1.79379e-05
ENSG00000269609	RPARP-AS1	449.981	669.035	567.546	247.593	333.378	246.008	286.181	-1.00897	3.23165e-07	1.8001e-05
ENSG00000176490	DIRAS1	67.0779	49.9453	86.9432	133.433	154.806	185.779	158.177	1.22393	3.38533e-07	1.87962e-05
ENSG00000164265	SCGB3A2	46.5819	20.9073	108.679	265.384	211.332	248.553	346.526	2.19391	3.41078e-07	1.88766e-05
ENSG00000095777	MYO3A	62.4198	45.2993	44.6791	149.742	118.834	106.038	111.547	1.23845	3.6818e-07	2.03113e-05
ENSG00000108849	PPY	15.8378	30.1995	24.1509	0	3.21174	0.848305	1.82863	-3.77803	3.73711e-07	2.05505e-05
ENSG00000245532	NEAT1	2817.27	3369.57	3539.31	1624.92	1824.91	935.68	1178.55	-1.22083	3.92452e-07	2.15124e-05
ENSG00000125089	SH3TC1	124.84	475.061	319.999	40.03	44.9643	50.8983	106.975	-2.33173	4.0687e-07	2.22319e-05
ENSG00000127578	WFIKKN1	141.609	87.1139	170.264	361.752	271.713	311.328	475.445	1.41516	4.15446e-07	2.26286e-05
ENSG00000138463	DIRC2	1088.15	2303.29	1322.26	490.738	539.572	571.757	773.512	-1.40265	4.63402e-07	2.50034e-05
ENSG00000150471	ADGRL3	769.533	2812.04	1794.41	290.588	520.944	524.252	549.504	-1.9249	4.89504e-07	2.63292e-05
ENSG00000172318	B3GALT1	8.38474	11.6152	18.1132	44.4778	93.1403	93.3135	36.5727	2.42461	5.21522e-07	2.7964e-05
ENSG00000114541	FRMD4B	517.991	1324.13	1054.19	339.514	384.766	373.254	327.325	-1.43685	5.2531e-07	2.80105e-05
ENSG00000180535	BHLHA15	95.0271	286.895	147.32	20.7563	25.0515	33.9322	63.0878	-2.29581	5.25645e-07	2.80105e-05
ENSG00000197457	STMN3	177.943	104.537	183.547	346.926	324.385	321.508	461.73	1.22523	5.38167e-07	2.85893e-05
ENSG00000115318	LOXL3	5.58983	4.64608	4.83018	32.617	26.9786	23.7525	42.0586	2.62555	5.44247e-07	2.87349e-05
ENSG00000115194	SLC30A3	40.0604	67.3681	41.0565	1.48259	7.06582	4.24152	15.5434	-2.75044	5.4361e-07	2.87349e-05
ENSG00000115844	DLX2	73.5994	8.13063	103.849	760.57	826.059	956.888	680.252	3.70344	5.6219e-07	2.95915e-05
ENSG00000162552	WNT4	225.456	87.1139	172.679	370.648	538.287	608.235	411.442	1.5743	5.66717e-07	2.97388e-05
ENSG00000091482	SMPX	45.6503	42.9762	100.226	232.767	151.594	177.296	288.924	1.76006	5.74371e-07	2.99578e-05
ENSG00000122547	EEPD1	424.827	1528.56	1027.62	139.364	157.375	188.324	383.099	-2.19319	5.7329e-07	2.99578e-05
ENSG00000165816	VWA2	55.8983	59.2375	88.1507	117.125	223.537	209.531	175.549	1.43485	5.84548e-07	3.03965e-05
ENSG00000213928	IRF9	229.183	216.043	280.15	102.299	110.484	65.3195	128.004	-1.2513	5.89351e-07	3.05539e-05
ENSG00000165238	WNK2	516.128	2320.72	1329.51	151.224	303.83	256.188	442.529	-2.26517	6.20667e-07	3.20809e-05
ENSG00000131389	SLC6A6	749.037	854.878	991.394	1562.65	2258.49	2473.66	1408.96	1.15582	6.65868e-07	3.42533e-05
ENSG00000178568	ERBB4	24.2226	27.8765	99.0186	243.145	226.106	218.014	182.863	2.11995	6.66677e-07	3.42533e-05
ENSG00000130695	CEP85	1126.35	2550.7	1955.01	603.415	768.247	764.323	855.8	-1.32632	6.73501e-07	3.45009e-05
ENSG00000132334	PTPRE	299.987	1099.96	681.055	100.816	149.667	138.274	260.58	-2.09197	6.96514e-07	3.55739e-05
ENSG00000168490	PHYHIP	49.3768	128.929	82.113	11.8607	12.2046	12.7246	32.0011	-2.32726	7.716e-07	3.89765e-05
ENSG00000176387	HSD11B2	148.13	718.98	406.942	29.6518	76.4393	53.4432	124.347	-2.57315	7.7041e-07	3.89765e-05
ENSG00000124151	NCOA3	3134.96	8132.96	6796.06	2118.62	2412.66	2460.93	1791.15	-1.45505	7.85308e-07	3.95226e-05
ENSG00000125637	PSD4	953.997	1614.51	1084.37	554.489	574.258	608.235	673.851	-1.01348	8.21603e-07	4.12286e-05
ENSG00000189431	RASSF10	14.9062	9.29215	10.8679	32.617	75.1546	72.1059	39.3156	2.23272	8.27326e-07	4.13952e-05
ENSG00000053747	LAMA3	17.7011	15.0998	24.1509	71.1644	56.5266	45.8085	62.1735	1.62816	8.49197e-07	4.23663e-05
ENSG00000271824	SMIM32	13.0429	5.8076	33.8112	148.259	55.2419	81.4373	137.147	2.59236	8.95913e-07	4.45678e-05
ENSG00000196878	LAMB3	113.66	85.9524	91.7734	194.22	186.923	240.919	170.977	1.0245	9.32876e-07	4.60893e-05
ENSG00000167244	IGF2	27103.2	58906.5	48135.1	14731	14811.9	16310.4	23462.3	-1.36755	9.34532e-07	4.60893e-05
ENSG00000101333	PLCB4	67.0779	70.8527	96.6035	176.428	176.645	179.841	132.576	1.09516	9.60329e-07	4.71413e-05
ENSG00000170345	FOS	282.286	300.833	460.074	797.634	826.701	942.467	569.619	1.17493	9.6909e-07	4.71413e-05
ENSG00000184613	NELL2	102.48	104.537	102.641	223.871	434.869	397.007	179.206	1.5848	9.64101e-07	4.71413e-05
ENSG00000138311	ZNF365	16.7695	54.5914	22.9433	1.48259	3.21174	2.54491	5.4859	-3.2524	9.69558e-07	4.71413e-05
ENSG00000130382	MLLT1	5901.93	12738.4	11443.9	3516.71	3613.2	3517.92	5189.66	-1.34057	9.97834e-07	4.82955e-05
ENSG00000164929	BAALC	15.8378	4.64608	9.66035	62.2689	36.6138	51.7466	38.4013	2.1862	1.00171e-06	4.82955e-05
ENSG00000054356	PTPRN	16.7695	22.0689	6.03772	65.234	73.8699	96.7067	40.2299	2.19975	1.00007e-06	4.82955e-05
ENSG00000179344	HLA-DQB1	58.6932	53.4299	112.302	166.05	215.829	217.166	364.812	1.69431	1.00731e-06	4.84296e-05
ENSG00000119950	MXI1	291.603	242.758	443.169	615.276	790.729	818.614	637.279	1.1374	1.02914e-06	4.93412e-05
ENSG00000206052	DOK6	8.38474	10.4537	26.566	53.3733	83.5051	87.3754	46.6301	2.19329	1.06327e-06	5.08363e-05
ENSG00000196581	AJAP1	70.8045	67.3681	55.547	121.573	181.142	195.958	123.433	1.27297	1.07812e-06	5.14033e-05
ENSG00000152137	HSPB8	5022.46	14447	11149.3	1506.31	1932.18	2317.57	4506.67	-1.99183	1.08554e-06	5.16143e-05
ENSG00000104827	CGB3	307.441	547.076	489.055	20.7563	17.9857	18.6627	94.1746	-3.56129	1.10083e-06	5.21968e-05
ENSG00000173262	SLC2A14	41.9237	61.5605	89.3583	151.224	169.58	179.841	319.096	1.68162	1.11738e-06	5.25473e-05
ENSG00000178882	RFLNA	298.124	329.871	417.81	563.385	678.961	788.923	1013.98	1.1295	1.12109e-06	5.25781e-05
ENSG00000134109	EDEM1	1089.09	2221.99	1577.05	705.714	759.254	778.744	746.082	-1.12335	1.15788e-06	5.41562e-05
ENSG00000129991	TNNI3	16.7695	10.4537	15.6981	80.06	45.6067	39.022	56.6876	1.9226	1.23868e-06	5.76222e-05
ENSG00000203783	PRR9	2587.16	6037.58	3649.2	204.598	319.889	312.176	990.205	-3.16269	1.2369e-06	5.76222e-05
ENSG00000165023	DIRAS2	339.116	380.978	823.545	1457.39	1575.68	1911.23	1090.78	1.5533	1.28305e-06	5.9365e-05
ENSG00000268756	AC104534.1	21.4277	58.076	32.6037	8.89555	5.78112	5.08983	7.31453	-2.49727	1.27995e-06	5.9365e-05
ENSG00000043039	BARX2	70.8045	39.4917	124.377	174.946	338.517	392.765	242.294	1.88144	1.29793e-06	5.98929e-05
ENSG00000155090	KLF10	834.748	3325.43	2593.81	336.548	528.652	492.865	835.685	-2.03625	1.39794e-06	6.43351e-05
ENSG00000143248	RGS5	137.882	144.028	119.547	192.737	371.277	419.911	325.497	1.29539	1.44548e-06	6.63457e-05
ENSG00000084628	NKAIN1	39.1288	29.038	27.7735	71.1644	86.7169	82.2856	71.3167	1.27898	1.47491e-06	6.73374e-05
ENSG00000164877	MICALL2	487.247	1311.36	870.639	176.428	235.741	94.1618	354.755	-2.04586	1.52064e-06	6.92416e-05
ENSG00000143816	WNT9A	53.1034	42.9762	85.7357	158.637	137.462	132.336	140.805	1.23391	1.5553e-06	7.06328e-05
ENSG00000135736	CCDC102A	407.126	245.081	435.924	788.739	639.135	762.626	887.801	1.08395	1.57521e-06	7.10569e-05
ENSG00000150048	CLEC1A	119.25	531.976	251.169	17.7911	42.3949	51.7466	90.5173	-2.56127	1.57702e-06	7.10569e-05
ENSG00000162407	PLPP3	3499.23	6947.05	5241.95	2087.49	2447.99	2706.09	2475.06	-1.10573	1.61813e-06	7.27185e-05
ENSG00000196296	ATP2A1	68.9412	87.1139	73.6602	32.617	37.2561	25.4491	29.2581	-1.2905	1.62336e-06	7.27638e-05
ENSG00000151474	FRMD4A	1454.29	3633.23	3128.75	1091.19	1093.27	1078.2	1106.32	-1.3259	1.63267e-06	7.29911e-05
ENSG00000248605	AC022140.1	40.9921	49.9453	56.7546	133.433	98.2791	101.797	167.32	1.34749	1.71273e-06	7.57829e-05
ENSG00000121966	CXCR4	21.4277	18.5843	14.4905	57.8211	42.3949	60.2296	62.1735	1.5945	1.71013e-06	7.57829e-05
ENSG00000033030	ZCCHC8	1583.78	3582.13	2660.22	981.476	1158.15	1155.39	1184.04	-1.21934	1.7304e-06	7.63683e-05
ENSG00000036828	CASR	95.9587	77.8218	76.0753	34.0996	19.2704	15.2695	37.487	-1.6834	1.73587e-06	7.64138e-05
ENSG00000137648	TMPRSS4	62.4198	54.5914	129.207	180.876	443.22	327.446	217.607	1.84005	1.75593e-06	7.69034e-05
ENSG00000166347	CYB5A	686.617	765.441	888.753	1368.43	1305.89	1450.6	2132.19	1.00415	1.8084e-06	7.87274e-05
ENSG00000178726	THBD	38.1972	27.8765	49.5093	123.055	80.9357	111.128	86.8601	1.37499	1.8113e-06	7.87274e-05
ENSG00000087510	TFAP2C	6725.5	19460.1	15106.4	3518.19	4532.4	4958.34	5832.43	-1.54682	1.84189e-06	7.98553e-05
ENSG00000141753	IGFBP4	245.952	213.72	333.282	515.942	474.052	519.163	746.997	1.09463	1.95267e-06	8.44457e-05
ENSG00000100292	HMOX1	3778.72	12198.3	6892.66	960.72	1635.42	1977.4	3085.82	-1.99281	1.99945e-06	8.58217e-05
ENSG00000115112	TFCP2L1	751.832	1341.55	1478.03	306.897	568.477	550.55	383.099	-1.39282	2.02714e-06	8.67937e-05
ENSG00000189221	MAOA	191.917	390.27	198.037	48.9255	93.7827	69.561	114.29	-1.66035	2.1567e-06	9.21118e-05
ENSG00000164867	NOS3	69.8729	252.05	228.226	28.1692	32.1174	22.9042	66.7451	-2.2852	2.22032e-06	9.4361e-05
ENSG00000185972	CCIN	28.8808	137.059	102.641	2.96518	17.9857	6.78644	18.2863	-2.91292	2.29996e-06	9.70269e-05
ENSG00000135766	EGLN1	1791.54	1247.47	2178.41	3925.9	2825.04	3598.51	3668.24	1.01051	2.31659e-06	9.74894e-05
ENSG00000267134	LINC01924	130.429	130.09	115.924	60.7863	49.4607	60.2296	27.4295	-1.35335	2.37084e-06	9.95291e-05
ENSG00000134769	DTNA	31.6757	27.8765	30.1886	75.6122	74.5123	72.1059	61.2592	1.23925	2.39844e-06	0.000100199
ENSG00000135318	NT5E	0.931638	3.48456	3.62263	16.3085	30.8327	26.2974	21.0293	3.22341	2.45412e-06	0.000102277
ENSG00000101210	EEF1A2	107.138	229.981	201.66	422.539	347.51	447.905	492.817	1.25565	2.50321e-06	0.00010382
ENSG00000277200	AC005696.4	27.9491	15.0998	33.8112	81.5426	72.5852	57.6847	96.0032	1.58132	2.60956e-06	0.000107971
ENSG00000148488	ST8SIA6	13.0429	26.7149	47.0942	93.4033	122.046	116.218	75.8883	1.83808	2.69421e-06	0.000110939
ENSG00000165507	DEPP1	2087.8	6525.42	5123.61	252.041	414.956	482.685	1072.49	-3.04256	2.72916e-06	0.00011185
ENSG00000050628	PTGER3	23.291	105.698	45.8867	7.41296	7.70817	9.33135	13.7147	-2.60013	2.745e-06	0.000112225
ENSG00000118503	TNFAIP3	4385.22	8312.99	6026.85	3478.16	2799.35	3093.77	2535.4	-1.06842	2.82945e-06	0.000115404
ENSG00000183688	RFLNB	67.0779	128.929	76.0753	34.0996	26.9786	34.7805	34.744	-1.47859	2.86288e-06	0.00011603
ENSG00000181826	RELL1	407.126	1037.24	752.3	241.662	291.626	324.052	182.863	-1.4912	2.85929e-06	0.00011603
ENSG00000256678	AC025423.3	18.6328	59.2375	88.1507	0	5.13878	2.54491	11.8861	-3.43606	2.86502e-06	0.00011603
ENSG00000157240	FZD1	385.698	220.689	359.848	1034.85	544.71	733.784	757.054	1.24966	2.91102e-06	0.000117616
ENSG00000149591	TAGLN	1848.37	1212.63	1059.02	2904.4	2485.88	2658.59	3840.13	1.1131	2.938e-06	0.000118151
ENSG00000204267	TAP2	154.652	150.998	101.434	68.1992	55.8842	55.9881	71.3167	-1.1232	3.07427e-06	0.000123343
ENSG00000147231	CXorf57	180.738	331.033	184.754	50.4081	86.0745	107.735	89.603	-1.46299	3.13612e-06	0.000125532
ENSG00000105048	TNNT1	388.493	223.012	358.641	1012.61	580.682	620.111	1018.55	1.31855	3.19292e-06	0.00012692
ENSG00000059728	MXD1	1393.73	5270.97	4121.35	458.121	892.22	883.934	1355.93	-2.00121	3.18054e-06	0.00012692
ENSG00000171992	SYNPO	482.589	1305.55	981.734	286.14	357.787	396.158	344.697	-1.41284	3.2276e-06	0.000128003
ENSG00000197956	S100A6	511.469	377.494	353.81	1297.27	740.626	877.995	750.654	1.14207	3.24493e-06	0.0001281
ENSG00000176046	NUPR1	101.549	299.672	223.396	17.7911	39.8255	51.7466	76.8026	-2.1473	3.2439e-06	0.0001281
ENSG00000124827	GCM2	13.0429	59.2375	32.6037	1.48259	1.28469	1.69661	7.31453	-3.56249	3.27417e-06	0.000128371
ENSG00000102287	GABRE	51.2401	213.72	130.415	8.89555	31.475	17.8144	36.5727	-2.44906	3.3302e-06	0.000129976
ENSG00000163374	YY1AP1	2142.77	5081.65	3771.16	1128.25	1437.57	1461.63	1822.23	-1.32488	3.3414e-06	0.000130118
ENSG00000134343	ANO3	14.9062	45.2993	42.2641	2.96518	5.78112	5.08983	7.31453	-2.63974	3.37329e-06	0.000131063
ENSG00000151640	DPYSL4	47.5135	80.1448	62.7923	105.264	159.302	156.088	183.778	1.26574	3.38484e-06	0.000131216
ENSG00000182040	USH1G	11.1797	3.48456	18.1132	26.6867	86.7169	66.1678	59.4306	2.46905	3.40558e-06	0.000131723
ENSG00000105971	CAV2	33.539	34.8456	25.3584	100.816	61.6653	77.1957	124.347	1.52982	3.47171e-06	0.00013398
ENSG00000163072	NOSTRIN	54.035	124.283	76.0753	25.2041	25.6939	32.2356	27.4295	-1.6083	3.52816e-06	0.000135854
ENSG00000153823	PID1	420.169	1206.82	659.319	84.5077	220.325	201.897	288.924	-1.93303	3.60134e-06	0.000138054
ENSG00000051128	HOMER3	215.208	175.389	213.735	459.603	332.094	329.991	520.246	1.02315	3.6589e-06	0.000139775
ENSG00000156860	FBRS	4121.57	8145.73	6581.12	2947.39	3121.17	2857.94	3333.6	-1.0353	3.85797e-06	0.00014691
ENSG00000119986	AVPI1	366.134	558.691	397.282	160.12	207.478	215.469	264.237	-1.05112	4.06358e-06	0.000154398
ENSG00000102007	PLP2	68.0096	60.399	59.1697	151.224	113.053	111.976	163.663	1.09875	4.12175e-06	0.000155595
ENSG00000146285	SCML4	528.239	508.745	306.716	109.712	163.156	246.008	177.377	-1.35845	4.1665e-06	0.000156923
ENSG00000107281	NPDC1	142.541	90.5985	175.094	354.339	386.693	218.863	401.385	1.32241	4.21838e-06	0.000158444
ENSG00000254874	AP003171.1	16.7695	59.2375	41.0565	0	3.85408	1.69661	9.14317	-3.33279	4.22529e-06	0.000158444
ENSG00000204531	POU5F1	616.744	955.93	794.564	1002.23	2819.9	2889.33	2454.94	1.53913	4.30678e-06	0.000161149
ENSG00000223850	MYCNUT	16.7695	75.4988	56.7546	2.96518	10.9199	6.78644	8.22885	-2.71627	4.39341e-06	0.000164033
ENSG00000173157	ADAMTS20	649.352	910.631	781.281	452.191	180.5	239.222	337.383	-1.37426	4.53252e-06	0.000168496
ENSG00000013588	GPRC5A	398.741	183.52	539.772	1237.96	854.322	995.91	994.776	1.44782	4.54835e-06	0.00016872
ENSG00000154822	PLCL2	442.528	1762.02	1339.17	154.19	326.312	353.743	380.356	-1.957	4.5767e-06	0.000169407
ENSG00000124701	APOBEC2	24.2226	53.4299	49.5093	5.93037	11.5622	4.24152	11.8861	-2.2913	4.64432e-06	0.000171541
ENSG00000158055	GRHL3	455.571	1829.39	1240.15	134.916	292.268	300.3	419.671	-2.03194	4.76223e-06	0.000175519
ENSG00000129946	SHC2	776.986	612.121	939.47	1610.09	1426.65	1232.59	2085.56	1.03324	4.85693e-06	0.000178246
ENSG00000170500	LONRF2	36.3339	80.1448	31.3962	11.8607	14.1316	11.028	8.22885	-2.11247	4.88607e-06	0.000178934
ENSG00000239857	GET4	1258.64	2282.39	1941.73	676.062	733.561	755.84	1114.55	-1.15533	5.03036e-06	0.000183438
ENSG00000164438	TLX3	23.291	12.7767	61.5848	100.816	113.053	149.302	266.98	2.28362	5.17852e-06	0.000188441
ENSG00000167470	MIDN	8404.31	24470.9	18041.9	4905.9	6160.11	6233.34	7608.94	-1.44644	5.23085e-06	0.000189944
ENSG00000196482	ESRRG	704.318	3222.05	2033.5	139.364	316.677	348.653	381.27	-2.74281	5.75317e-06	0.000208033
ENSG00000175832	ETV4	204.029	592.375	491.471	102.299	136.178	117.066	194.749	-1.63735	5.79366e-06	0.000209058
ENSG00000246308	AC116535.1	43.787	242.758	171.471	11.8607	16.0587	16.1178	49.3731	-2.69935	5.82065e-06	0.000209592
ENSG00000120279	MYCT1	63.3514	70.8527	289.811	389.922	658.406	748.205	691.223	2.14159	6.06689e-06	0.000218003
ENSG00000142173	COL6A2	753.695	773.572	1218.41	1845.83	1813.35	1655.89	2919.41	1.17005	6.1394e-06	0.000220149
ENSG00000165194	PCDH19	17.7011	26.7149	27.7735	63.7515	85.4322	89.072	46.6301	1.5856	6.20428e-06	0.000221093
ENSG00000069702	TGFBR3	391.288	1353.17	1194.26	263.901	319.247	350.35	341.954	-1.61742	6.18289e-06	0.000221093
ENSG00000096088	PGC	61.4881	193.974	175.094	2.96518	14.774	13.5729	46.6301	-2.86084	6.83523e-06	0.000242074
ENSG00000174358	SLC6A19	12.1113	97.5676	66.4149	4.44778	5.78112	7.63474	11.8861	-2.96045	6.91524e-06	0.000244405
ENSG00000249992	TMEM158	49.3768	51.1068	48.3018	102.299	93.7827	117.914	89.603	1.02297	7.07817e-06	0.000249651
ENSG00000174348	PODN	9.31638	4.64608	12.0754	35.5822	38.5408	27.9941	32.9154	1.95956	7.37775e-06	0.000259685
ENSG00000135424	ITGA7	137.882	119.636	171.471	323.205	290.341	216.318	392.242	1.0948	7.47489e-06	0.000262567
ENSG00000156140	ADAMTS3	219.867	480.869	255.999	140.846	138.747	129.791	96.9176	-1.33305	7.51592e-06	0.000263471
ENSG00000272693	AC073107.1	58.6932	88.2755	80.9055	35.5822	35.3291	22.0559	26.5152	-1.34856	7.59661e-06	0.000264882
ENSG00000139116	KIF21A	1491.55	4160.56	3084.07	941.446	1158.15	1148.6	1296.5	-1.35717	7.62496e-06	0.000264882
ENSG00000103064	SLC7A6	823.568	2067.5	1496.15	345.444	600.595	575.151	651.908	-1.42632	7.63314e-06	0.000264882
ENSG00000197380	DACT3	151.857	89.437	144.905	612.31	211.975	288.424	576.934	1.71017	7.71184e-06	0.000266538
ENSG00000144583	MARCH4	4.65819	3.48456	2.41509	25.2041	21.1975	36.4771	16.4577	2.78922	7.83203e-06	0.00027015
ENSG00000203867	RBM20	127.634	110.344	137.66	81.5426	57.1689	50.05	58.5163	-1.04173	7.87037e-06	0.00027093
ENSG00000186417	GLDN	190.986	574.952	633.961	78.5774	147.098	119.611	184.692	-1.81028	8.01468e-06	0.000275347
ENSG00000017483	SLC38A5	25.1542	34.8456	41.0565	88.9555	68.0888	75.4991	79.5455	1.21582	8.07519e-06	0.000276873
ENSG00000064195	DLX3	2027.24	5993.44	4187.76	773.913	1345.08	1380.19	1803.03	-1.61751	8.09757e-06	0.000277088
ENSG00000119862	LGALSL	698.729	2656.39	1577.05	447.743	542.141	536.977	618.078	-1.61537	8.12027e-06	0.000277314
ENSG00000110934	BIN2	32.6073	148.674	158.188	10.3781	18.6281	16.9661	35.6583	-2.45369	8.64595e-06	0.000294099
ENSG00000188910	GJB3	3.72655	1.16152	1.20754	22.2389	14.774	21.2076	23.7722	3.2457	8.68069e-06	0.000294698
ENSG00000259663	AC010478.1	82.9158	68.5296	129.207	191.254	281.348	235.829	170.977	1.24028	8.70187e-06	0.000294836
ENSG00000150457	LATS2	2054.26	3901.54	3980.07	1544.86	1686.16	1714.42	1280.96	-1.08884	8.75747e-06	0.000296137
ENSG00000173638	SLC19A1	1594.96	4756.42	2739.92	724.987	906.352	861.878	1500.39	-1.60127	9.12414e-06	0.000307931
ENSG00000133980	VRTN	53.1034	30.1995	63.9999	97.8511	161.871	142.515	106.061	1.37949	9.21813e-06	0.000310494
ENSG00000123364	HOXC13	23.291	6.96912	15.6981	45.9603	51.3878	55.1398	48.4588	1.69115	9.27079e-06	0.000311501
ENSG00000139354	GAS2L3	427.622	1757.38	922.564	210.528	312.181	343.563	362.069	-1.75195	1.01005e-05	0.00033497
ENSG00000182957	SPATA13	177.011	713.173	417.81	120.09	149.025	116.218	149.034	-1.70356	1.02743e-05	0.00034008
ENSG00000135631	RAB11FIP5	1543.72	3340.53	2573.28	1012.61	1075.29	1157.09	1348.62	-1.11349	1.07334e-05	0.000354595
ENSG00000198771	RCSD1	138.814	81.3063	253.584	378.061	398.255	485.23	444.358	1.43587	1.07971e-05	0.000356014
ENSG00000139263	LRIG3	204.96	338.002	265.66	130.468	138.105	156.088	105.146	-1.02086	1.12397e-05	0.000367789
ENSG00000229425	AJ009632.2	82.9158	89.437	117.132	45.9603	49.4607	42.4152	47.5445	-1.05029	1.1371e-05	0.00037138
ENSG00000141096	DPEP3	26.0859	36.0071	30.1886	56.3385	70.6582	73.8025	87.7744	1.24694	1.14943e-05	0.000373989
ENSG00000167992	VWCE	436.007	628.382	295.848	176.428	127.827	122.156	249.608	-1.42651	1.14791e-05	0.000373989
ENSG00000261780	LINC02582	1.86328	5.8076	6.03772	22.2389	20.5551	23.7525	37.487	2.55649	1.15734e-05	0.000375145
ENSG00000243004	AC005062.1	5.58983	8.13063	2.41509	13.3433	45.6067	33.9322	35.6583	2.59575	1.19512e-05	0.000385935
ENSG00000159082	SYNJ1	483.52	824.679	752.3	326.17	369.992	370.709	228.579	-1.08258	1.24952e-05	0.000401318
ENSG00000135636	DYSF	1688.13	5372.03	3825.5	821.356	1330.94	1308.09	1531.48	-1.53905	1.24975e-05	0.000401318
ENSG00000211772	TRBC2	12.1113	32.5225	16.9056	42.9952	64.8771	78.044	89.603	1.77035	1.31574e-05	0.000420157
ENSG00000172469	MANEA	327.937	331.033	322.414	575.246	1048.31	1158.78	491.902	1.3248	1.35507e-05	0.000431116
ENSG00000128422	KRT17	545.94	580.76	352.603	1132.7	810	858.484	1310.22	1.05801	1.38528e-05	0.000439915
ENSG00000204385	SLC44A4	4.65819	6.96912	14.4905	38.5474	39.8255	33.0839	26.5152	2.02109	1.42589e-05	0.000451147
ENSG00000008256	CYTH3	878.535	1824.75	1511.85	671.614	665.472	700.7	719.567	-1.02659	1.46551e-05	0.0004603
ENSG00000247287	AL359220.1	46.5819	99.8907	61.5848	14.8259	26.3362	15.2695	27.4295	-1.6978	1.45827e-05	0.0004603
ENSG00000189001	SBSN	32.6073	148.674	89.3583	10.3781	8.35051	5.08983	30.1724	-2.74059	1.46492e-05	0.0004603
ENSG00000151834	GABRA2	89.4373	74.3372	111.094	342.479	179.215	173.902	197.492	1.27725	1.47544e-05	0.000462574
ENSG00000184845	DRD1	16.7695	53.4299	28.9811	4.44778	8.99286	3.39322	4.57158	-2.57352	1.48972e-05	0.000466201
ENSG00000109756	RAPGEF2	1939.67	4626.33	4147.91	1684.22	1512.09	1560.88	972.833	-1.31797	1.55194e-05	0.000483914
ENSG00000114423	CBLB	5524.61	9841.55	7711.38	4068.23	3992.83	4395.07	2784.09	-1.01358	1.59865e-05	0.000496678
ENSG00000204287	HLA-DRA	16.7695	41.8147	21.7358	47.4429	116.907	139.97	85.9458	1.88368	1.61583e-05	0.00050021
ENSG00000180730	SHISA2	665.19	567.983	422.641	351.374	217.756	204.441	288.924	-1.06266	1.62576e-05	0.00050148
ENSG00000196890	HIST3H2BB	47.5135	178.874	105.056	22.2389	35.9714	28.8424	33.8297	-1.85267	1.62572e-05	0.00050148
ENSG00000168769	TET2	1183.18	3841.14	3192.75	803.565	1153.66	1057.84	571.448	-1.61035	1.6451e-05	0.000504733
ENSG00000153930	ANKFN1	37.2655	147.513	130.415	2.96518	19.2704	13.5729	32.0011	-2.60011	1.67742e-05	0.000513733
ENSG00000128512	DOCK4	1081.63	2613.42	1836.67	853.973	864.599	865.271	679.337	-1.17613	1.71365e-05	0.000522966
ENSG00000123405	NFE2	71.7361	45.2993	126.792	171.981	184.996	263.823	265.152	1.45118	1.74658e-05	0.000532073
ENSG00000136859	ANGPTL2	68.0096	46.4608	49.5093	134.916	116.265	107.735	96.0032	1.0398	1.80485e-05	0.000547886
ENSG00000049540	ELN	22.3593	17.4228	6.03772	44.4778	52.6725	45.8085	55.7733	1.67838	1.82275e-05	0.000552346
ENSG00000150347	ARID5B	485.383	1138.29	790.942	342.479	379.627	387.675	352.926	-1.13641	1.83098e-05	0.000553863
ENSG00000107331	ABCA2	55.8983	61.5605	121.962	280.21	199.77	140.819	245.951	1.44291	1.84698e-05	0.000556748
ENSG00000071073	MGAT4A	589.727	2022.21	1216	275.762	401.467	479.292	531.218	-1.59469	1.84549e-05	0.000556748
ENSG00000272189	AL024508.2	17.7011	36.0071	19.3207	1.48259	3.21174	3.39322	7.31453	-2.61269	1.9504e-05	0.000585869
ENSG00000189190	ZNF600	441.596	907.147	816.3	308.379	369.992	377.496	302.639	-1.08456	1.96131e-05	0.000588119
ENSG00000124134	KCNS1	18.6328	30.1995	20.5283	51.8907	109.841	102.645	46.6301	1.76726	1.96802e-05	0.000589105
ENSG00000122574	WIPF3	98.7536	102.214	184.754	268.349	260.151	251.098	266.98	1.02999	2.00404e-05	0.000598846
ENSG00000253471	AC012574.1	0.931638	0	1.20754	19.2737	25.6939	25.4491	10.9718	4.825	2.04952e-05	0.000610318
ENSG00000185585	OLFML2A	40.0604	17.4228	32.6037	130.468	102.776	100.948	51.2017	1.66749	2.07837e-05	0.000616775
ENSG00000157827	FMNL2	1962.03	5675.18	4967.84	1306.16	1972.01	1661.83	1536.97	-1.37504	2.16374e-05	0.00063771
ENSG00000140284	SLC27A2	97.822	218.366	149.736	25.2041	54.5995	57.6847	69.4881	-1.56622	2.17015e-05	0.000638505
ENSG00000242950	ERVW-1	2464.18	9996.03	6978.4	192.737	619.865	405.49	1355.93	-3.33144	2.18322e-05	0.000641256
ENSG00000154553	PDLIM3	39.1288	51.1068	50.7169	13.3433	19.2704	21.2076	12.8004	-1.46235	2.3026e-05	0.000674021
ENSG00000082497	SERTAD4	43.787	56.9144	31.3962	133.433	120.761	83.1339	86.8601	1.26055	2.3165e-05	0.000676937
ENSG00000177076	ACER2	168.627	357.748	247.547	102.299	139.389	112.825	94.1746	-1.19376	2.40517e-05	0.000700471
ENSG00000146232	NFKBIE	467.682	1486.74	988.979	263.901	317.962	317.266	481.845	-1.50523	2.44316e-05	0.00070794
ENSG00000106003	LFNG	11.1797	15.0998	10.8679	32.617	44.9643	43.2635	31.0868	1.63621	2.48548e-05	0.000717267
ENSG00000122133	PAEP	23.291	83.6294	41.0565	2.96518	4.49643	0.848305	14.6291	-3.08847	2.48785e-05	0.000717267
ENSG00000181652	ATG9B	556.188	2086.09	1529.96	88.9555	211.975	71.2576	320.011	-3.00501	2.52679e-05	0.000726063
ENSG00000134259	NGF	8.38474	9.29215	6.03772	40.03	24.4092	25.4491	32.9154	1.92663	2.60429e-05	0.000747085
ENSG00000082556	OPRK1	100.617	41.8147	128	247.593	191.419	281.637	228.579	1.39484	2.63176e-05	0.000752665
ENSG00000006652	IFRD1	2811.68	6964.47	4546.4	1283.92	1934.75	2093.62	2409.22	-1.30579	2.63986e-05	0.000753522
ENSG00000172782	FADS6	2.79491	3.48456	12.0754	25.2041	35.3291	23.7525	31.0868	2.29203	2.71477e-05	0.000773618
ENSG00000166741	NNMT	1.86328	8.13063	7.24527	35.5822	27.6209	25.4491	20.115	2.27792	2.83314e-05	0.000804687
ENSG00000213030	CGB8	449.981	718.98	653.282	29.6518	28.9056	24.6008	160.92	-3.31407	2.96004e-05	0.000832487
ENSG00000135899	SP110	129.498	90.5985	103.849	65.234	53.3148	36.4771	47.5445	-1.11274	3.01969e-05	0.000847877
ENSG00000272841	AL139393.2	240.363	731.757	466.112	50.4081	118.192	115.369	222.179	-1.91605	3.04945e-05	0.00085345
ENSG00000272205	AL451050.2	45.6503	130.09	112.302	13.3433	31.475	11.8763	35.6583	-2.03154	3.06046e-05	0.00085514
ENSG00000138032	PPM1B	3911.02	11894	8035	2034.12	2842.39	3009.79	3885.85	-1.43276	3.06802e-05	0.000855864
ENSG00000170074	FAM153A	0	0	1.20754	19.2737	17.3434	7.63474	23.7722	5.43285	3.13986e-05	0.000871665
ENSG00000186998	EMID1	163.037	87.1139	126.792	216.458	257.581	235.829	298.982	1.00249	3.175e-05	0.000877177
ENSG00000197635	DPP4	115.523	195.135	130.415	65.234	71.3005	79.7407	72.231	-1.01942	3.19709e-05	0.000881865
ENSG00000110675	ELMOD1	917.664	691.104	1379.02	2813.96	1627.71	1843.37	2757.58	1.18234	3.24395e-05	0.000891931
ENSG00000134508	CABLES1	24.2226	33.6841	18.1132	56.3385	61.023	62.7746	57.6019	1.23356	3.27377e-05	0.000898535
ENSG00000116741	RGS2	163.968	717.819	474.565	53.3733	125.258	106.886	177.377	-1.95987	3.29752e-05	0.000902335
ENSG00000027644	INSRR	9.31638	55.7529	63.9999	2.96518	7.06582	2.54491	9.14317	-2.94438	3.34349e-05	0.000912015
ENSG00000203857	HSD3B1	974.494	2306.78	1202.71	406.23	293.553	372.406	852.143	-1.63548	3.39478e-05	0.000922322
ENSG00000113083	LOX	5.58983	6.96912	6.03772	75.6122	22.4822	16.9661	38.4013	2.60673	3.39045e-05	0.000922322
ENSG00000148926	ADM	818.91	2657.56	1828.22	336.548	551.134	514.073	880.487	-1.63053	3.54863e-05	0.00095735
ENSG00000167703	SLC43A2	3206.7	11422.4	7234.4	1091.19	2148.01	2057.99	3385.71	-1.74694	3.6315e-05	0.000975502
ENSG00000026950	BTN3A1	65.2147	73.1757	74.8678	44.4778	26.3362	33.0839	27.4295	-1.14778	3.80065e-05	0.00101264
ENSG00000153714	LURAP1L	102.48	442.539	158.188	29.6518	53.9572	61.0779	85.9458	-2.01451	3.84158e-05	0.00102197
ENSG00000082074	FYB1	312.099	873.463	540.98	109.712	178.573	252.795	250.523	-1.53558	3.88836e-05	0.00102806
ENSG00000135346	CGA	10015.1	27335.2	16054.3	932.55	1547.41	1610.93	5263.72	-2.92815	3.8846e-05	0.00102806
ENSG00000084674	APOB	149.994	118.475	70.0376	59.3037	41.1102	27.9941	21.0293	-1.61904	3.90486e-05	0.00103084
ENSG00000180438	TPRXL	14.9062	47.6223	30.1886	0	1.28469	5.93813	7.31453	-3.03411	3.9262e-05	0.00103488
ENSG00000138061	CYP1B1	174.216	209.073	107.471	317.275	443.22	353.743	273.381	1.08532	4.08649e-05	0.00107384
ENSG00000105088	OLFM2	225.456	127.767	344.15	816.908	418.168	496.258	783.569	1.43445	4.12295e-05	0.00108177
ENSG00000189337	KAZN	478.862	1223.08	700.376	292.071	337.875	366.468	387.67	-1.20859	4.22407e-05	0.00110662
ENSG00000188338	SLC38A3	451.845	1571.54	923.771	54.8559	100.849	70.4093	274.295	-2.9715	4.26219e-05	0.00111321
ENSG00000182759	MAFA	41.9237	96.4061	70.0376	8.89555	13.4893	11.028	33.8297	-2.02878	4.27876e-05	0.00111585
ENSG00000116661	FBXO2	956.792	494.807	783.696	2176.44	1150.44	1437.88	2775.87	1.33827	4.35448e-05	0.00113217
ENSG00000224557	HLA-DPB2	3.72655	3.48456	7.24527	26.6867	25.0515	20.3593	18.2863	2.24582	4.40257e-05	0.00114294
ENSG00000268964	ERVV-2	1708.62	8372.23	5043.91	212.011	560.127	465.719	1198.67	-3.04859	4.41437e-05	0.00114428
ENSG00000185811	IKZF1	533.829	534.299	370.716	333.583	189.492	152.695	160.92	-1.20654	4.44538e-05	0.00114886
ENSG00000244476	ERVFRD-1	1603.35	6416.23	5132.06	194.22	559.484	460.63	1085.29	-2.93024	4.44456e-05	0.00114886
ENSG00000166578	IQCD	68.9412	338.002	167.849	29.6518	34.0444	37.3254	79.5455	-2.08006	4.4747e-05	0.0011547
ENSG00000152953	STK32B	29.8124	38.3301	45.8867	5.93037	7.06582	5.08983	18.2863	-2.04976	4.49981e-05	0.00115944
ENSG00000261632	AC022872.1	14.9062	29.038	35.0188	2.96518	2.56939	1.69661	9.14317	-2.68452	4.5242e-05	0.00116398
ENSG00000164171	ITGA2	162.105	140.544	171.471	646.41	321.174	396.158	227.665	1.32754	4.57899e-05	0.00117632
ENSG00000185112	FAM43A	257.132	965.223	713.659	148.259	161.229	172.206	316.354	-1.69179	4.66101e-05	0.00119383
ENSG00000115919	KYNU	101.549	293.864	190.792	8.89555	27.6209	41.5669	81.3742	-2.28092	4.736e-05	0.00121123
ENSG00000135047	CTSL	5236.74	13302.9	9509.41	2228.34	3132.73	3295.66	5367.04	-1.41488	4.74495e-05	0.00121172
ENSG00000184454	NCMAP	19.5644	60.399	43.4716	1.48259	3.21174	5.93813	14.6291	-2.67142	4.81968e-05	0.00122716
ENSG00000225968	ELFN1	20.496	30.1995	72.4527	217.941	91.8556	99.2517	200.235	1.89588	4.83318e-05	0.00122878
ENSG00000175182	FAM131A	667.985	1635.42	1301.73	410.678	501.031	466.568	677.509	-1.2239	4.865e-05	0.00123505
ENSG00000077522	ACTN2	184.464	185.843	155.773	112.677	61.6653	72.9542	102.403	-1.02396	4.88535e-05	0.00123839
ENSG00000060566	CREB3L3	45.6503	63.8836	45.8867	17.7911	21.1975	19.511	25.6009	-1.28627	5.01342e-05	0.00126712
ENSG00000144893	MED12L	1130.08	3287.1	2544.3	802.082	1065.65	1051.9	552.247	-1.41797	5.21165e-05	0.00131337
ENSG00000189052	CGB5	502.153	980.322	904.451	53.3733	37.8985	28.8424	215.779	-3.24392	5.37609e-05	0.00134888
ENSG00000148344	PTGES	585.069	983.807	868.224	429.952	299.334	316.418	523.903	-1.05123	5.39688e-05	0.00135213
ENSG00000021300	PLEKHB1	13.9746	15.0998	14.4905	26.6867	40.4679	54.2915	46.6301	1.55267	5.42642e-05	0.00135558
ENSG00000108510	MED13	2808.89	7031.84	5907.31	2404.76	2391.46	2589.03	1564.4	-1.2302	5.44582e-05	0.00135846
ENSG00000223764	AL645608.1	15.8378	9.29215	13.283	29.6518	92.498	40.7186	40.2299	1.99747	5.53032e-05	0.00137754
ENSG00000069812	HES2	98.7536	351.94	181.132	47.4429	64.8771	61.9262	93.2603	-1.6476	5.57109e-05	0.00138369
ENSG00000101000	PROCR	94.0955	134.736	166.641	185.324	279.421	330.839	362.984	1.14375	5.59162e-05	0.00138479
ENSG00000145284	SCD5	71.7361	53.4299	57.9621	152.707	95.7097	113.673	135.319	1.00817	5.78244e-05	0.00142794
ENSG00000277363	SRCIN1	58.6932	62.722	118.339	185.324	176.645	197.655	139.89	1.13636	5.86675e-05	0.00144461
ENSG00000254251	AC103770.1	27.0175	67.3681	50.7169	0	8.35051	3.39322	16.4577	-2.71894	6.073e-05	0.00149113
ENSG00000260019	LINC01992	4.65819	72.0142	39.849	1.48259	3.85408	5.08983	5.4859	-3.24071	6.09083e-05	0.00149338
ENSG00000187621	TCL6	174.216	605.152	534.942	22.2389	38.5408	15.2695	106.975	-3.25611	6.20966e-05	0.00151819
ENSG00000104848	KCNA7	10.248	40.6532	21.7358	7.41296	1.92704	0.848305	2.74295	-3.05197	6.45878e-05	0.0015724
ENSG00000131037	EPS8L1	2484.68	4878.38	3471.69	1409.94	1196.05	1094.31	2377.22	-1.24913	6.48315e-05	0.0015761
ENSG00000105825	TFPI2	28.8808	24.3919	25.3584	53.3733	65.5194	71.2576	48.4588	1.19057	6.64779e-05	0.00160931
ENSG00000104415	WISP1	333.526	184.682	128	115.642	41.1102	43.2635	24.6865	-1.96191	6.75018e-05	0.00162545
ENSG00000253138	LINC00967	22.3593	48.7838	32.6037	4.44778	7.70817	6.78644	14.6291	-2.00748	6.77124e-05	0.00162548
ENSG00000175793	SFN	252.474	308.964	438.339	705.714	582.609	590.42	1210.56	1.21367	6.87375e-05	0.00164321
ENSG00000213799	ZNF845	599.975	1509.98	1300.53	462.569	514.52	592.117	339.211	-1.25153	6.86518e-05	0.00164321
ENSG00000241186	TDGF1	10.248	6.96912	9.66035	22.2389	41.7526	28.8424	30.1724	1.79497	6.85552e-05	0.00164321
ENSG00000113578	FGF1	5.58983	1.16152	6.03772	20.7563	23.1245	23.7525	17.372	2.30468	6.95386e-05	0.00165719
ENSG00000139174	PRICKLE1	50.3085	39.4917	36.2263	90.4381	97.6368	95.8584	66.7451	1.05401	6.98244e-05	0.00165997
ENSG00000085741	WNT11	395.015	1158.03	714.866	209.045	269.786	254.491	408.7	-1.40259	7.03639e-05	0.00166819
ENSG00000262703	AC009121.1	18.6328	37.1686	32.6037	8.89555	10.2776	5.93813	5.4859	-1.9317	7.03373e-05	0.00166819
ENSG00000273521	AL162274.1	15.8378	34.8456	37.4339	5.93037	8.35051	5.93813	0.914317	-2.44356	7.08085e-05	0.00167412
ENSG00000196660	SLC30A10	6.52147	4.64608	30.1886	66.7166	59.7383	47.5051	58.5163	2.09771	7.20117e-05	0.0016979
ENSG00000172478	C2orf54	25.1542	19.7458	25.3584	40.03	52.6725	66.1678	66.7451	1.27791	7.21524e-05	0.00169889
ENSG00000112851	ERBIN	2111.09	5353.44	4081.5	1912.54	1818.48	1869.66	1396.16	-1.13757	7.22834e-05	0.00169913
ENSG00000214336	FOXI3	969.835	3817.91	2766.48	582.659	1025.19	996.758	868.601	-1.53501	7.39539e-05	0.00172948
ENSG00000120055	C10orf95	202.165	605.152	411.773	75.6122	107.914	106.886	222.179	-1.66072	7.51707e-05	0.00175555
ENSG00000275807	AC145285.6	152.789	369.363	269.282	128.985	114.338	95.8584	53.0304	-1.43039	7.63343e-05	0.00178031
ENSG00000198768	APCDD1L	27.9491	25.5534	28.9811	146.777	52.6725	71.2576	64.0022	1.58571	7.65683e-05	0.00178335
ENSG00000110436	SLC1A2	49.3768	175.389	193.207	5.93037	19.9128	16.1178	56.6876	-2.48233	7.87944e-05	0.00183272
ENSG00000173559	NABP1	1642.48	4251.16	2965.73	1089.71	1589.81	1251.25	1367.82	-1.15582	7.89882e-05	0.00183474
ENSG00000070081	NUCB2	1499.94	3463.65	2011.77	760.57	835.694	870.361	1438.22	-1.2515	7.97829e-05	0.00184821
ENSG00000061656	SPAG4	47.5135	80.1448	113.509	229.802	167.01	139.97	269.723	1.3307	7.97537e-05	0.00184821
ENSG00000115414	FN1	5055.07	5892.39	4742.03	11795.5	12683.1	12800.1	5882.71	1.04492	8.0959e-05	0.00187294
ENSG00000179023	KLHDC7A	31.6757	19.7458	26.566	44.4778	66.1618	70.4093	61.2592	1.22578	8.17588e-05	0.0018889
ENSG00000149972	CNTN5	0	2.32304	6.03772	16.3085	17.3434	19.511	20.115	2.81679	8.57895e-05	0.00196881
ENSG00000077274	CAPN6	2664.49	6969.12	4306.1	1375.85	2081.2	2363.38	2128.53	-1.22483	8.59861e-05	0.0019707
ENSG00000113389	NPR3	35.4022	65.0451	225.811	474.429	700.158	788.923	605.278	2.56483	8.64432e-05	0.00197556
ENSG00000198798	MAGEB3	76.3943	36.0071	21.7358	10.3781	7.70817	8.48305	16.4577	-2.07601	8.69254e-05	0.00198167
ENSG00000155324	GRAMD2B	789.098	2383.44	1527.54	382.509	553.061	687.127	763.454	-1.39158	8.73274e-05	0.00198295
ENSG00000104826	LHB	37.2655	42.9762	39.849	5.93037	6.42347	3.39322	20.115	-2.1536	8.73139e-05	0.00198295
ENSG00000145703	IQGAP2	921.39	2076.8	1550.49	722.022	832.482	793.165	610.763	-1.0347	8.95813e-05	0.00202346
ENSG00000213937	CLDN9	83.8474	36.0071	96.6035	130.468	163.156	200.2	220.35	1.30868	8.95671e-05	0.00202346
ENSG00000172403	SYNPO2	84.7791	76.6603	99.0186	244.628	288.414	260.43	98.7462	1.3626	8.93694e-05	0.00202346
ENSG00000128610	FEZF1	6.52147	8.13063	2.41509	19.2737	24.4092	24.6008	24.6865	2.02484	8.97403e-05	0.00202439
ENSG00000044524	EPHA3	44.7186	36.0071	41.0565	167.533	77.0817	81.4373	87.7744	1.32939	9.00823e-05	0.00202945
ENSG00000074181	NOTCH3	1976.94	2110.48	5221.42	7509.33	7099.86	7757.75	6850.06	1.2353	9.42716e-05	0.00210728
ENSG00000164619	BMPER	80.1209	38.3301	103.849	223.871	158.66	153.543	165.491	1.23798	9.54783e-05	0.00213148
ENSG00000064300	NGFR	8.38474	5.8076	4.83018	28.1692	39.8255	33.0839	13.7147	2.16678	9.56143e-05	0.00213175
ENSG00000109956	B3GAT1	36.3339	47.6223	63.9999	108.229	167.653	147.605	73.1453	1.34489	9.58707e-05	0.00213195
ENSG00000172935	MRGPRF	17.7011	13.9382	26.566	66.7166	52.0301	33.9322	86.8601	1.62528	9.57495e-05	0.00213195
ENSG00000237499	AL357060.1	135.088	354.263	223.396	100.816	83.5051	70.4093	124.347	-1.32713	9.75494e-05	0.00215535
ENSG00000279649	AC020978.9	26.0859	65.0451	76.0753	16.3085	19.2704	9.33135	19.2006	-1.78746	9.73349e-05	0.00215535
ENSG00000023330	ALAS1	1935.94	4042.09	2773.73	1128.25	1391.97	1576.15	1707.03	-1.00695	9.77986e-05	0.00215809
ENSG00000243137	PSG4	143.472	873.463	782.489	56.3385	96.3521	75.4991	148.119	-2.67005	9.93793e-05	0.00218457
ENSG00000188984	AADACL3	63.3514	56.9144	24.1509	161.603	99.5638	117.066	106.061	1.31283	9.95738e-05	0.00218605
ENSG00000185352	HS6ST3	17.7011	17.4228	28.9811	47.4429	56.5266	66.1678	42.0586	1.33129	0.000100033	0.00219334
ENSG00000119718	EIF2B2	1349.01	2770.22	1915.17	775.396	892.22	976.399	1276.39	-1.03636	0.000101028	0.00221234
ENSG00000204128	C2orf72	1158.03	2685.43	2224.3	343.961	758.612	775.351	1078.89	-1.45062	0.000101583	0.00222166
ENSG00000092758	COL9A3	675.438	1159.2	921.356	1451.46	1779.3	1584.63	2734.72	1.03977	0.000102128	0.00222792
ENSG00000078549	ADCYAP1R1	2.79491	2.32304	14.4905	139.364	17.3434	22.0559	55.7733	3.17474	0.000102353	0.00222999
ENSG00000051009	FAM160A2	1598.69	3666.92	3220.52	990.371	1371.41	1207.99	1632.06	-1.12028	0.000106062	0.00229338
ENSG00000133454	MYO18B	19.5644	45.2993	43.4716	10.3781	6.42347	7.63474	14.6291	-1.90166	0.000107398	0.00231936
ENSG00000131149	GSE1	3849.53	11118.1	8741.41	2358.8	3904.19	3646.86	3264.11	-1.26243	0.000110864	0.00237688
ENSG00000169548	ZNF280A	4.65819	61.5605	32.6037	0	1.92704	4.24152	5.4859	-3.43656	0.000110857	0.00237688
ENSG00000183111	ARHGEF37	65.2147	196.297	132.83	62.2689	39.1832	36.4771	52.116	-1.47831	0.000111276	0.00237963
ENSG00000132975	GPR12	15.8378	12.7767	21.7358	54.8559	34.0444	72.9542	39.3156	1.5809	0.000111295	0.00237963
ENSG00000271503	CCL5	19.5644	29.038	27.7735	2.96518	2.56939	0	9.14317	-2.80541	0.000115352	0.00246026
ENSG00000104689	TNFRSF10A	21.4277	29.038	15.6981	45.9603	49.4607	51.7466	57.6019	1.21807	0.00012027	0.0025525
ENSG00000112033	PPARD	2271.33	5599.68	4129.8	1252.79	1657.9	1697.46	2384.54	-1.19373	0.000122684	0.00259703
ENSG00000257817	AC026765.2	20.496	55.7529	57.9621	7.41296	9.63521	11.8763	18.2863	-1.89801	0.00012282	0.00259703
ENSG00000231901	AL354754.1	41.9237	47.6223	27.7735	8.89555	9.63521	11.8763	20.115	-1.62412	0.000125719	0.00264532
ENSG00000268108	AC008687.2	18.6328	31.361	44.6791	10.3781	9.63521	4.24152	9.14317	-1.92468	0.000126053	0.00264911
ENSG00000123685	BATF3	2.79491	1.16152	2.41509	16.3085	12.2046	11.8763	30.1724	3.02576	0.000129779	0.00270789
ENSG00000204175	GPRIN2	6.52147	5.8076	16.9056	40.03	23.7668	37.3254	34.744	1.81298	0.000130169	0.00270914
ENSG00000188257	PLA2G2A	23.291	33.6841	25.3584	31.1344	136.82	103.493	86.8601	1.72332	0.000134601	0.00279464
ENSG00000106366	SERPINE1	651.215	1432.15	1051.77	615.276	424.591	398.703	560.476	-1.06569	0.000136271	0.0028225
ENSG00000240694	PNMA2	35.4022	15.0998	13.283	78.5774	61.023	72.1059	42.9729	1.55072	0.000136878	0.00282826
ENSG00000133083	DCLK1	54.035	177.712	101.434	40.03	41.7526	42.4152	35.6583	-1.46913	0.000137259	0.00283273
ENSG00000107738	VSIR	231.978	570.306	275.32	157.155	91.2133	81.4373	188.349	-1.47562	0.000138244	0.00284966
ENSG00000054598	FOXC1	37.2655	44.1377	38.6414	51.8907	113.053	129.791	89.603	1.27981	0.000140574	0.00289074
ENSG00000171476	HOPX	1267.03	5401.06	2864.3	163.085	385.408	363.923	885.973	-2.82057	0.00014115	0.00289913
ENSG00000197859	ADAMTSL2	3.72655	0	1.20754	8.89555	27.6209	20.3593	12.8004	3.3363	0.000142525	0.00292388
ENSG00000183230	CTNNA3	30.7441	20.9073	53.132	133.433	96.9944	88.2237	60.3449	1.43736	0.000146904	0.00299587
ENSG00000119703	ZC2HC1C	68.0096	144.028	79.6979	38.5474	32.1174	36.4771	52.116	-1.28909	0.000147416	0.00299921
ENSG00000151651	ADAM8	382.903	1163.84	803.017	154.19	224.822	145.908	452.587	-1.67848	0.000148061	0.00300521
ENSG00000179348	GATA2	12256.6	43005.3	32268	4361.79	8153.31	8699.37	15396.2	-1.67247	0.000148412	0.00300879
ENSG00000113070	HBEGF	77.326	209.073	111.094	51.8907	39.1832	47.5051	64.9165	-1.38291	0.000148627	0.00300962
ENSG00000140465	CYP1A1	43.787	80.1448	36.2263	19.2737	17.3434	14.4212	24.6865	-1.50026	0.000149142	0.0030165
ENSG00000011405	PIK3C2A	3693.95	8951.83	6502.63	3006.7	3345.99	3446.66	2313.22	-1.07557	0.00014933	0.00301675
ENSG00000105278	ZFR2	21.4277	18.5843	39.849	62.2689	68.7312	50.05	79.5455	1.30418	0.000150283	0.00302979
ENSG00000185338	SOCS1	1131.01	3347.5	3248.29	428.469	725.852	674.402	1459.25	-1.6469	0.000150328	0.00302979
ENSG00000274588	DGKK	35.4022	11.6152	26.566	80.06	64.8771	80.589	47.5445	1.45751	0.000153669	0.00308629
ENSG00000145555	MYO10	4270.63	10916	8342.92	2843.61	4036.51	4340.78	2855.41	-1.15593	0.000153862	0.00308656
ENSG00000173868	PHOSPHO1	1056.48	2762.09	1601.2	78.5774	136.82	106.038	549.504	-3.05188	0.000156075	0.00312004
ENSG00000132517	SLC52A1	18.6328	74.3372	59.1697	4.44778	8.99286	11.8763	19.2006	-2.15644	0.000156754	0.00312999
ENSG00000172164	SNTB1	957.724	638.836	414.188	395.852	281.348	310.48	199.321	-1.17946	0.000157884	0.0031489
ENSG00000130222	GADD45G	2044.95	4778.49	4374.93	824.321	1124.11	1158.78	2384.54	-1.4425	0.000158847	0.00316444
ENSG00000186517	ARHGAP30	58.6932	164.936	156.981	31.1344	39.1832	31.3873	66.7451	-1.5817	0.000159306	0.00316931
ENSG00000130830	MPP1	1728.19	4266.26	2546.71	606.38	1143.38	1221.56	1552.51	-1.33094	0.00016156	0.00319628
ENSG00000105695	MAG	12.1113	29.038	38.6414	2.96518	6.42347	4.24152	8.22885	-2.22817	0.000162603	0.00321323
ENSG00000254087	LYN	4624.65	14747.8	10125.3	2247.61	3727.54	4441.72	4681.3	-1.38101	0.000163502	0.00322359
ENSG00000196507	TCEAL3	128.566	78.9833	65.2074	219.424	161.871	156.088	248.694	1.10067	0.000166279	0.00327459
ENSG00000269526	ERVV-1	1296.84	5180.38	3667.31	155.672	308.969	241.767	981.062	-3.00234	0.000170302	0.00334582
ENSG00000118515	SGK1	3887.73	11830.1	7664.28	633.067	1145.31	1427.7	2787.75	-2.37868	0.000171329	0.00335868
ENSG00000259374	NDUFB4P11	10.248	25.5534	27.7735	4.44778	1.28469	2.54491	6.40022	-2.5863	0.000177909	0.00347186
ENSG00000176597	B3GNT5	798.414	2198.76	1520.3	597.485	720.071	792.317	651.908	-1.1238	0.000182292	0.00353734
ENSG00000139211	AMIGO2	12.1113	9.29215	7.24527	34.0996	23.7668	27.9941	32.9154	1.6005	0.000184218	0.00356665
ENSG00000135111	TBX3	6431.1	14717.6	12318.2	3808.78	5964.19	6318.17	5065.31	-1.0764	0.000184625	0.00357052
ENSG00000101670	LIPG	545.94	1511.14	889.96	243.145	380.27	401.248	545.847	-1.32078	0.000189675	0.00365997
ENSG00000177685	CRACR2B	84.7791	119.636	100.226	210.528	219.683	135.729	334.64	1.15097	0.000190234	0.00366373
ENSG00000092068	SLC7A8	8153.7	29635	20199.8	4326.2	7342.03	7536.34	9342.49	-1.43734	0.000191294	0.00367883
ENSG00000243742	RPLP0P2	6.52147	5.8076	12.0754	20.7563	32.7597	22.9042	32.0011	1.77125	0.000204742	0.00389395
ENSG00000275833	AC073107.2	13.0429	30.1995	26.566	5.93037	5.78112	3.39322	7.31453	-2.0509	0.000204969	0.00389396
ENSG00000134070	IRAK2	304.646	398.401	177.509	128.985	138.747	134.032	172.806	-1.03009	0.000209658	0.00397427
ENSG00000171777	RASGRP4	3.72655	3.48456	3.62263	17.7911	14.1316	20.3593	17.372	2.26002	0.00021194	0.0040131
ENSG00000198517	MAFK	1550.25	4340.6	3302.63	1086.74	1204.4	1124.85	1850.58	-1.21838	0.000231335	0.00435049
ENSG00000269890	AL353593.1	56.8299	58.076	56.7546	32.617	28.9056	18.6627	29.2581	-1.07968	0.00023518	0.00439991
ENSG00000141934	PLPP2	13.0429	12.7767	20.5283	32.617	39.1832	35.6288	61.2592	1.46631	0.000239371	0.00445894
ENSG00000242622	AC092910.3	77.326	211.397	164.226	66.7166	67.4465	58.533	66.7451	-1.21528	0.000243359	0.00452342
ENSG00000196352	CD55	1544.66	3747.06	2319.69	882.142	1194.12	1308.93	1421.76	-1.07719	0.000244395	0.0045329
ENSG00000144152	FBLN7	230.115	177.712	152.151	111.194	66.8041	55.9881	114.29	-1.11497	0.000245558	0.00454957
ENSG00000183248	PRR36	71.7361	78.9833	206.49	268.349	280.706	251.947	452.587	1.40071	0.000245866	0.00455036
ENSG00000167851	CD300A	1.86328	1.16152	36.2263	250.558	168.295	187.475	266.98	4.07026	0.000246176	0.00455121
ENSG00000213231	TCL1B	86.6423	303.157	184.754	4.44778	10.9199	9.33135	50.2874	-3.3451	0.000248118	0.00457238
ENSG00000188783	PRELP	17.7011	39.4917	41.0565	5.93037	7.70817	11.028	12.8004	-1.77491	0.000252861	0.00464983
ENSG00000131620	ANO1	479.794	2333.49	1631.39	142.329	258.866	244.312	482.759	-2.39196	0.000258277	0.00473425
ENSG00000167644	C19orf33	153.72	59.2375	128	274.279	205.551	240.919	250.523	1.08854	0.000259801	0.00474901
ENSG00000213462	ERV3-1	433.212	1001.23	787.319	376.578	444.504	270.609	234.065	-1.15907	0.00025991	0.00474901
ENSG00000104140	RHOV	177.011	477.384	560.301	128.985	161.871	128.942	215.779	-1.34598	0.000262857	0.00479268
ENSG00000275437	AL121832.3	66.1463	219.527	140.075	50.4081	47.5337	31.3873	69.4881	-1.51274	0.000262783	0.00479268
ENSG00000140470	ADAMTS17	116.455	70.8527	236.679	481.842	272.355	303.693	397.728	1.36426	0.000263337	0.00479635
ENSG00000224687	RASAL2-AS1	81.0525	121.96	97.8111	50.4081	37.2561	65.3195	34.744	-1.0993	0.000264854	0.00480872
ENSG00000105642	KCNN1	7.45311	12.7767	10.8679	48.9255	23.1245	28.8424	31.0868	1.65595	0.000267777	0.00485155
ENSG00000163993	S100P	319.552	1520.43	755.923	28.1692	111.126	98.4034	220.35	-2.91514	0.000272127	0.00492
ENSG00000182795	C1orf116	27.9491	41.8147	45.8867	16.3085	16.701	14.4212	13.7147	-1.32555	0.000272442	0.00492053
ENSG00000019186	CYP24A1	13.0429	36.0071	36.2263	13.3433	3.85408	2.54491	4.57158	-2.33222	0.000275811	0.00497617
ENSG00000272008	AL139274.2	17.7011	65.0451	37.4339	2.96518	8.35051	5.93813	16.4577	-2.2088	0.000276365	0.00498094
ENSG00000196083	IL1RAP	68.9412	164.936	88.1507	31.1344	54.5995	38.1737	47.5445	-1.30542	0.00028182	0.00505279
ENSG00000143167	GPA33	41.9237	188.166	150.943	20.7563	27.6209	33.0839	59.4306	-1.84024	0.000281147	0.00505279
ENSG00000164707	SLC13A4	3429.36	14900	10044.4	517.425	1695.8	1407.34	2730.15	-2.57436	0.000281333	0.00505279
ENSG00000130032	PRRG3	44.7186	25.5534	38.6414	100.816	64.2347	71.2576	74.974	1.07558	0.000286124	0.00511749
ENSG00000105173	CCNE1	1869.8	6272.2	3815.84	773.913	1251.93	1289.42	2303.16	-1.50425	0.000287394	0.00511978
ENSG00000176399	DMRTA1	28.8808	12.7767	21.7358	57.8211	76.4393	72.1059	32.9154	1.49443	0.000289056	0.00513328
ENSG00000228232	GAPDHP1	37.2655	38.3301	33.8112	62.2689	60.3806	78.8923	96.9176	1.034	0.000291813	0.00515676
ENSG00000173193	PARP14	1022.94	780.541	805.432	612.31	386.693	366.468	202.064	-1.15382	0.000293827	0.00518172
ENSG00000154783	FGD5	269.243	218.366	555.47	769.465	779.167	923.804	585.163	1.13794	0.000296489	0.0052233
ENSG00000187398	LUZP2	5.58983	5.8076	6.03772	17.7911	17.9857	29.6907	21.0293	1.90571	0.000297378	0.00523361
ENSG00000165511	C10orf25	88.5056	190.489	199.245	63.7515	68.7312	65.3195	90.5173	-1.1383	0.000300336	0.00526414
ENSG00000221963	APOL6	165.832	146.351	123.17	41.5126	91.8556	62.7746	27.4295	-1.36054	0.000302736	0.00530081
ENSG00000176842	IRX5	28.8808	18.5843	51.9244	99.3337	91.8556	81.4373	57.6019	1.32053	0.000304635	0.00532322
ENSG00000132481	TRIM47	6.52147	8.13063	3.62263	23.7215	24.4092	15.2695	28.3438	1.9013	0.000305286	0.00532918
ENSG00000163686	ABHD6	249.679	804.933	507.169	131.951	208.763	220.559	263.323	-1.33228	0.000305915	0.00532936
ENSG00000177108	ZDHHC22	10.248	8.13063	7.24527	19.2737	34.6867	21.2076	38.4013	1.73891	0.000311206	0.00539968
ENSG00000181016	LSMEM1	23.291	41.8147	43.4716	11.8607	14.1316	10.1797	15.5434	-1.46558	0.000319251	0.00552256
ENSG00000187699	C2orf88	25.1542	94.0831	45.8867	13.3433	19.9128	10.1797	19.2006	-1.79492	0.000327507	0.00564835
ENSG00000159216	RUNX1	402.468	1088.34	742.64	379.544	349.437	352.046	356.583	-1.05023	0.00032917	0.00566568
ENSG00000112715	VEGFA	3292.41	9547.69	7257.34	2490.75	3398.02	2510.98	3622.52	-1.15607	0.000328955	0.00566568
ENSG00000138030	KHK	254.337	357.748	274.113	148.259	97.6368	100.948	213.036	-1.08151	0.00033316	0.00572291
ENSG00000177519	RPRM	30.7441	34.8456	43.4716	63.7515	69.3735	67.8644	112.461	1.11852	0.000335101	0.00573486
ENSG00000225606	AC005281.1	36.3339	103.375	70.0376	7.41296	16.701	11.028	36.5727	-1.94067	0.000334716	0.00573486
ENSG00000184588	PDE4B	6.52147	2.32304	6.03772	17.7911	30.8327	20.3593	15.5434	2.09239	0.000335188	0.00573486
ENSG00000112561	TFEB	470.477	1441.45	1068.68	128.985	337.232	326.597	525.732	-1.58898	0.000338358	0.00578334
ENSG00000119535	CSF3R	641.899	2508.88	1928.45	106.747	341.729	273.154	529.389	-2.43526	0.000344769	0.00586527
ENSG00000111405	ENDOU	372.655	1467	898.413	65.234	125.258	82.2856	316.354	-2.63004	0.000350807	0.00595472
ENSG00000161681	SHANK1	55.8983	263.665	148.528	26.6867	61.023	45.8085	57.6019	-1.69266	0.000355938	0.00602992
ENSG00000233124	LINC00456	71.7361	76.6603	60.3772	23.7215	45.6067	31.3873	26.5152	-1.09819	0.00036096	0.00609102
ENSG00000185262	UBALD2	3011.99	6343.06	4880.89	1412.91	2131.31	2152.15	3166.28	-1.09825	0.000363144	0.00611589
ENSG00000268555	AC123912.4	26.0859	25.5534	88.1507	131.951	127.185	131.487	116.118	1.45288	0.000365832	0.00615514
ENSG00000133639	BTG1	3079.06	7449.98	5217.8	1967.4	2348.42	2762.93	3179.08	-1.03302	0.0003751	0.00628649
ENSG00000172901	LVRN	14.9062	66.2066	57.9621	11.8607	10.2776	12.7246	15.5434	-1.87358	0.000375519	0.00628738
ENSG00000141526	SLC16A3	1058.34	2047.76	2808.75	3710.93	3640.82	3862.33	5612.08	1.09368	0.000385965	0.00643101
ENSG00000169758	TMEM266	48.4452	19.7458	38.6414	85.9903	75.797	67.0161	83.2028	1.11424	0.000386573	0.00643491
ENSG00000144648	ACKR2	292.534	892.047	710.036	109.712	258.224	284.182	284.352	-1.42701	0.000387397	0.00643617
ENSG00000175592	FOSL1	37.2655	48.7838	30.1886	103.781	65.5194	67.0161	86.8601	1.04449	0.000391272	0.00649428
ENSG00000188994	ZNF292	1410.5	2896.83	2749.58	1310.61	1347.64	1245.31	795.455	-1.0015	0.000395887	0.00655193
ENSG00000221826	PSG3	8.38474	41.8147	32.6037	1.48259	5.78112	7.63474	0.914317	-2.72488	0.000404387	0.00667336
ENSG00000152402	GUCY1A2	70.8045	109.183	74.8678	57.8211	39.8255	29.6907	35.6583	-1.08258	0.000409605	0.00674652
ENSG00000188848	BEND4	44.7186	31.361	50.7169	75.6122	136.178	147.605	61.2592	1.3231	0.000411448	0.0067704
ENSG00000116014	KISS1R	10.248	10.4537	9.66035	28.1692	37.2561	17.8144	45.7158	1.67674	0.000416506	0.00684709
ENSG00000130751	NPAS1	23.291	20.9073	39.849	65.234	65.5194	50.05	59.4306	1.10875	0.000418757	0.00687752
ENSG00000185215	TNFAIP2	1278.21	6361.64	3902.78	357.305	625.004	458.085	1311.13	-2.48337	0.00042106	0.00690218
ENSG00000220378	KRT8P42	11.1797	63.8836	47.0942	0	3.85408	5.93813	13.7147	-2.7476	0.000424553	0.00693303
ENSG00000277586	NEFL	13.9746	5.8076	6.03772	26.6867	34.0444	26.2974	23.7722	1.65481	0.000427501	0.00696795
ENSG00000273167	AL359736.1	5.58983	47.6223	19.3207	0	2.56939	5.93813	0.914317	-3.26102	0.00042745	0.00696795
ENSG00000150594	ADRA2A	115.523	85.9524	85.7357	71.1644	34.6867	26.2974	34.744	-1.23704	0.000428417	0.00697627
ENSG00000161905	ALOX15	88.5056	198.62	136.453	60.7863	72.5852	57.6847	77.7169	-1.06295	0.000433475	0.0070254
ENSG00000247095	MIR210HG	191.917	141.705	297.056	401.782	419.453	314.721	609.849	1.05523	0.000445439	0.00714843
ENSG00000173175	ADCY5	162.105	423.955	295.848	161.603	125.9	113.673	149.034	-1.09772	0.000446161	0.00714843
ENSG00000138111	MFSD13A	517.991	1565.73	1043.32	257.971	389.905	361.378	637.279	-1.33859	0.000443908	0.00714843
ENSG00000171873	ADRA1D	147.199	156.805	94.1885	47.4429	40.4679	26.2974	88.6887	-1.39182	0.000446693	0.00714843
ENSG00000137440	FGFBP1	16.7695	9.29215	13.283	32.617	26.9786	41.5669	38.4013	1.39352	0.000443615	0.00714843
ENSG00000189409	MMP23B	13.9746	9.29215	22.9433	47.4429	30.8327	36.4771	51.2017	1.42533	0.000444274	0.00714843
ENSG00000131459	GFPT2	126.703	615.605	466.112	72.647	111.768	100.948	208.464	-1.70221	0.000445059	0.00714843
ENSG00000112195	TREML2	204.029	1087.18	475.772	19.2737	44.9643	63.6229	159.091	-3.03482	0.000445508	0.00714843
ENSG00000099869	IGF2-AS	75.4627	112.667	101.434	26.6867	44.9643	38.1737	64.9165	-1.12274	0.000462559	0.00735186
ENSG00000233780	HNRNPA1P30	15.8378	76.6603	39.849	0	5.13878	0.848305	14.6291	-3.05314	0.000475067	0.0075224
ENSG00000204991	SPIRE2	1000.58	2170.88	1657.96	601.932	775.955	627.746	1109.07	-1.04672	0.000478402	0.0075613
ENSG00000075891	PAX2	2.79491	1.16152	3.62263	17.7911	15.4163	19.511	8.22885	2.58379	0.000480048	0.00758036
ENSG00000133477	FAM83F	561.778	1408.92	1153.2	346.926	546.637	565.819	518.418	-1.07191	0.000487479	0.00768359
ENSG00000101188	NTSR1	0	2.32304	7.24527	16.3085	12.8469	23.7525	20.115	2.59849	0.000492255	0.00774469
ENSG00000138623	SEMA7A	2599.27	9469.87	6674.1	581.176	1323.88	1466.72	2288.53	-2.14216	0.000493756	0.00776122
ENSG00000132563	REEP2	133.224	65.0451	142.49	220.906	208.12	193.413	303.553	1.02525	0.000510734	0.0079916
ENSG00000182557	SPNS3	6.52147	3.48456	6.03772	10.3781	24.4092	21.2076	29.2581	2.00927	0.000511977	0.00799851
ENSG00000187688	TRPV2	1269.82	5000.34	3151.69	228.319	392.474	383.434	1163.93	-2.53418	0.000512105	0.00799851
ENSG00000243660	ZNF487	46.5819	62.722	51.9244	23.7215	30.1903	20.3593	28.3438	-1.05044	0.00051554	0.00804486
ENSG00000222041	CYTOR	157.447	324.064	253.584	93.4033	112.411	97.5551	166.406	-1.05537	0.000520887	0.00809893
ENSG00000184564	SLITRK6	36.3339	15.0998	37.4339	102.299	62.3077	72.9542	54.859	1.28492	0.000519558	0.00809893
ENSG00000183873	SCN5A	13.0429	12.7767	20.5283	25.2041	66.1618	58.533	32.0011	1.58676	0.000520629	0.00809893
ENSG00000115884	SDC1	5511.57	21046.7	13078.9	948.859	1808.85	1804.34	4656.61	-2.51915	0.000522099	0.00810697
ENSG00000028137	TNFRSF1B	5057.86	22449.8	12498.1	610.828	1339.94	1323.36	3955.33	-2.88317	0.000522347	0.00810697
ENSG00000183668	PSG9	24.2226	139.382	148.528	7.41296	19.2704	23.7525	42.0586	-2.1522	0.000535709	0.00826904
ENSG00000113532	ST8SIA4	209.619	908.308	501.131	31.1344	106.63	120.459	150.862	-2.39575	0.000536152	0.00826904
ENSG00000099377	HSD3B7	51.2401	26.7149	53.132	100.816	80.9357	72.9542	123.433	1.10488	0.00053669	0.00826993
ENSG00000105329	TGFB1	166.763	484.354	427.471	994.819	593.529	681.189	1140.15	1.24634	0.000544283	0.00836446
ENSG00000273328	AC099329.2	13.9746	53.4299	35.0188	7.41296	7.70817	9.33135	12.8004	-1.85867	0.000547443	0.00840551
ENSG00000117154	IGSF21	24.2226	10.4537	22.9433	91.9207	33.4021	50.8983	51.2017	1.53732	0.00054961	0.0084291
ENSG00000235760	AC138655.1	11.1797	5.8076	12.0754	45.9603	34.6867	39.8703	14.6291	1.7866	0.00055542	0.00849769
ENSG00000162543	UBXN10	36.3339	51.1068	39.849	17.7911	19.2704	19.511	21.0293	-1.11779	0.000556913	0.00851295
ENSG00000134532	SOX5	68.9412	65.0451	83.3206	177.911	156.09	213.773	82.2885	1.12065	0.000561895	0.00857388
ENSG00000158874	APOA2	17.7011	103.375	68.83	2.96518	12.2046	10.1797	25.6009	-2.2832	0.000562994	0.00858304
ENSG00000159871	LYPD5	394.083	1816.62	1010.71	75.6122	159.944	190.869	371.213	-2.42747	0.000566003	0.00862127
ENSG00000132681	ATP1A4	244.089	662.066	503.546	114.16	240.238	193.413	246.865	-1.23595	0.000568912	0.00864612
ENSG00000100628	ASB2	12.1113	23.2304	28.9811	4.44778	5.13878	4.24152	8.22885	-1.9372	0.000569656	0.00864612
ENSG00000131969	ABHD12B	6.52147	8.13063	1.20754	13.3433	19.9128	22.9042	39.3156	2.16631	0.000578233	0.00874564
ENSG00000200197	RNU1-21P	14.9062	104.537	53.132	0	6.42347	6.78644	20.115	-2.7532	0.000593399	0.00895143
ENSG00000125148	MT2A	79.1892	51.1068	54.3395	160.12	244.734	196.807	62.1735	1.42992	0.000595913	0.00898149
ENSG00000129221	AIPL1	2.79491	4.64608	10.8679	14.8259	32.1174	22.9042	21.9436	1.97476	0.000617436	0.00924918
ENSG00000134595	SOX3	23.291	9.29215	20.5283	29.6518	58.4536	61.9262	41.1442	1.43883	0.000624108	0.0093167
ENSG00000185002	RFX6	3.72655	4.64608	12.0754	20.7563	19.9128	25.4491	25.6009	1.78927	0.000623895	0.0093167
ENSG00000170381	SEMA3E	13.0429	13.9382	24.1509	38.5474	46.8913	51.7466	30.1724	1.31869	0.000628476	0.00937377
ENSG00000158089	GALNT14	14.9062	34.8456	8.45281	40.03	50.1031	63.6229	66.7451	1.51682	0.000635282	0.00945889
ENSG00000166426	CRABP1	37.2655	45.2993	35.0188	53.3733	84.7898	84.8305	161.834	1.30296	0.000643425	0.0095471
ENSG00000126733	DACH2	11.1797	53.4299	18.1132	2.96518	0.642347	3.39322	9.14317	-2.78768	0.000651624	0.00964382
ENSG00000144834	TAGLN3	25.1542	23.2304	41.0565	32.617	88.6439	89.9203	99.6605	1.40124	0.000661603	0.00973458
ENSG00000033327	GAB2	5121.21	13645.5	11080.4	4056.37	5356.53	5727.75	4439.01	-1.02307	0.000666032	0.00977301
ENSG00000231107	LINC01508	2.79491	4.64608	10.8679	13.3433	28.9056	27.1458	21.9436	1.96777	0.000668738	0.0097937
ENSG00000276085	CCL3L1	7.45311	47.6223	36.2263	1.48259	6.42347	5.08983	9.14317	-2.40032	0.000672651	0.00982824
ENSG00000073464	CLCN4	135.088	73.1757	51.9244	50.4081	29.548	30.539	16.4577	-1.47877	0.000680072	0.00991983
ENSG00000137869	CYP19A1	3607.3	13959.1	11245.9	591.554	1651.47	1823.86	3295.2	-2.38334	0.000712915	0.010355
ENSG00000196407	THEM5	43.787	153.321	109.887	19.2737	41.1102	33.0839	48.4588	-1.50772	0.000725432	0.0104647
ENSG00000255120	OVOL1-AS1	8.38474	33.6841	26.566	2.96518	7.06582	5.08983	0.914317	-2.4431	0.000723922	0.0104647
ENSG00000259417	CTXND1	363.339	418.147	202.867	174.946	100.849	109.431	213.95	-1.13704	0.000728949	0.0104905
ENSG00000179546	HTR1D	36.3339	200.943	99.0186	16.3085	23.7668	31.3873	52.116	-1.84818	0.000737051	0.0105983
ENSG00000143674	MAP3K21	14.9062	22.0689	19.3207	56.3385	38.5408	43.2635	33.8297	1.18777	0.000744158	0.0106915
ENSG00000271394	RF00100	64.283	250.888	272.905	1.48259	5.78112	4.24152	41.1442	-3.88925	0.00075124	0.0107663
ENSG00000162975	KCNF1	85.7107	216.043	146.113	22.2389	26.3362	41.5669	95.0889	-1.68163	0.000755556	0.0108192
ENSG00000150625	GPM6A	13.0429	22.0689	18.1132	37.0648	34.0444	44.1118	43.8872	1.17964	0.000759895	0.0108542
ENSG00000169435	RASSF6	34.4706	41.8147	33.8112	19.2737	16.701	16.9661	13.7147	-1.15048	0.000766185	0.0109233
ENSG00000168269	FOXI1	67.0779	209.073	303.094	22.2389	77.724	81.4373	50.2874	-1.72219	0.000766877	0.0109233
ENSG00000120708	TGFBI	5665.29	2678.46	7295.98	23293	7261.74	9453.51	14524.8	1.38677	0.000770553	0.0109601
ENSG00000249993	BFSP2-AS1	101.549	70.8527	92.9809	53.3733	26.3362	36.4771	54.859	-1.07487	0.000777009	0.0110255
ENSG00000215218	UBE2QL1	41.9237	157.967	85.7357	17.7911	14.774	19.511	53.9447	-1.84059	0.00079145	0.0112027
ENSG00000119714	GPR68	116.455	133.575	124.377	62.2689	40.4679	33.9322	90.5173	-1.14538	0.000804343	0.0113701
ENSG00000205683	DPF3	69.8729	126.606	78.4904	25.2041	54.5995	44.9602	41.1442	-1.11503	0.000820178	0.0115618
ENSG00000228436	AL139260.1	18.6328	42.9762	30.1886	10.3781	7.06582	8.48305	14.6291	-1.60404	0.000827094	0.011613
ENSG00000254277	AC009446.1	1.86328	3.48456	3.62263	8.89555	30.1903	17.8144	10.0575	2.54583	0.000827186	0.011613
ENSG00000196218	RYR1	51.2401	59.2375	79.6979	99.3337	193.989	128.942	98.7462	1.05353	0.000830828	0.0116546
ENSG00000141574	SECTM1	12.1113	24.3919	37.4339	65.234	40.4679	64.4712	145.376	1.68972	0.000836048	0.0117088
ENSG00000163710	PCOLCE2	22.3593	10.4537	27.7735	22.2389	93.7827	75.4991	63.0878	1.67047	0.000841784	0.0117749
ENSG00000166396	SERPINB7	22.3593	80.1448	28.9811	10.3781	6.42347	12.7246	18.2863	-1.87713	0.000842137	0.0117749
ENSG00000187193	MT1X	17.7011	23.2304	14.4905	54.8559	83.5051	50.8983	23.7722	1.53394	0.000844856	0.0118033
ENSG00000226125	LINC01907	13.0429	62.722	51.9244	8.89555	12.2046	7.63474	16.4577	-1.89408	0.000848809	0.0118489
ENSG00000268601	AC115522.1	16.7695	48.7838	50.7169	2.96518	8.99286	3.39322	18.2863	-2.16703	0.000868788	0.0120496
ENSG00000249326	AC025183.2	13.9746	60.399	30.1886	8.89555	7.70817	9.33135	12.8004	-1.84275	0.000885914	0.0122378
ENSG00000180537	RNF182	16.7695	19.7458	18.1132	35.5822	42.3949	54.2915	32.0011	1.18759	0.000890658	0.0122935
ENSG00000165272	AQP3	330.732	1167.33	694.338	117.125	265.932	285.879	394.07	-1.45617	0.000895947	0.0123467
ENSG00000174672	BRSK2	32.6073	42.9762	44.6791	57.8211	80.2934	70.4093	110.632	1.00936	0.000907552	0.0124568
ENSG00000261963	CCDC92B	9.31638	8.13063	13.283	29.6518	25.0515	23.7525	29.2581	1.39355	0.000925993	0.0126998
ENSG00000182752	PAPPA	5.58983	4.64608	2.41509	25.2041	16.701	16.9661	11.8861	2.01598	0.000928821	0.0127284
ENSG00000136826	KLF4	1467.33	7509.22	5942.33	302.449	697.589	782.137	1791.15	-2.47653	0.000929744	0.0127309
ENSG00000147533	GOLGA7	2407.35	8669.58	6240.59	1414.39	1824.91	2016.42	3670.07	-1.37096	0.000948629	0.012938
ENSG00000164318	EGFLAM	38.1972	36.0071	163.018	302.449	149.667	201.048	363.898	1.68815	0.000953642	0.0129703
ENSG00000141750	STAC2	63.3514	132.413	220.981	13.3433	73.8699	39.8703	38.4013	-1.72358	0.000956452	0.0129728
ENSG00000232310	AL078590.3	13.9746	65.0451	42.2641	0	5.78112	0.848305	14.6291	-2.88099	0.000976356	0.0132219
ENSG00000183775	KCTD16	13.0429	13.9382	16.9056	72.647	26.9786	40.7186	29.2581	1.51122	0.000981293	0.0132783
ENSG00000265992	ESRG	91.3005	98.7291	100.226	112.677	309.611	272.306	153.605	1.14001	0.000985273	0.0133112
ENSG00000164850	GPER1	12.1113	13.9382	14.4905	47.4429	21.1975	30.539	55.7733	1.50662	0.000985112	0.0133112
ENSG00000107518	ATRNL1	13.0429	12.7767	10.8679	29.6518	28.9056	29.6907	29.2581	1.25749	0.000986106	0.013312
ENSG00000214900	LINC01588	50.3085	144.028	149.736	20.7563	49.4607	39.022	57.6019	-1.43906	0.00101872	0.0136292
ENSG00000175229	GAL3ST3	16.7695	2.32304	12.0754	34.0996	32.1174	38.1737	26.5152	1.62733	0.00102916	0.0137317
ENSG00000182890	GLUD2	98.7536	162.613	213.735	161.603	607.66	665.919	306.296	1.46341	0.00103921	0.0138443
ENSG00000112320	SOBP	12.1113	16.2613	12.0754	20.7563	37.2561	34.7805	38.4013	1.31111	0.00105728	0.0140183
ENSG00000100505	TRIM9	36.3339	73.1757	39.849	22.2389	23.7668	16.1178	22.8579	-1.22391	0.00106044	0.0140402
ENSG00000167157	PRRX2	9.31638	12.7767	10.8679	20.7563	32.7597	23.7525	39.3156	1.43318	0.00106546	0.014085
ENSG00000130433	CACNG6	6.52147	4.64608	14.4905	20.7563	25.0515	24.6008	30.1724	1.58569	0.00107827	0.0142216
ENSG00000182310	SPACA6	255.269	620.251	614.64	206.08	240.238	139.97	309.039	-1.14822	0.00108246	0.014265
ENSG00000136695	IL36RN	344.706	1418.22	902.036	60.7863	147.098	150.998	343.783	-2.33653	0.00109612	0.0144238
ENSG00000173698	ADGRG2	40.9921	114.99	118.339	19.2737	37.2561	41.5669	41.1442	-1.37032	0.00110216	0.0144811
ENSG00000250734	AL391335.1	19.5644	52.2684	56.7546	17.7911	19.2704	9.33135	8.22885	-1.64706	0.00110846	0.0145529
ENSG00000183762	KREMEN1	272.038	799.125	563.923	219.424	259.508	267.216	306.296	-1.04801	0.00111738	0.0146381
ENSG00000147614	ATP6V0D2	71.7361	204.427	192	13.3433	86.7169	44.1118	44.8015	-1.70193	0.00111985	0.0146466
ENSG00000182255	KCNA4	11.1797	118.475	60.3772	4.44778	19.2704	13.5729	15.5434	-2.22707	0.00112302	0.0146698
ENSG00000169550	MUC15	1973.21	6499.86	5141.72	415.126	964.163	1120.61	2018.81	-2.00586	0.00113195	0.0147599
ENSG00000254162	AC009812.3	16.7695	17.4228	18.1132	4.44778	7.06582	4.24152	4.57158	-1.73833	0.00114058	0.01485
ENSG00000087258	GNAO1	390.356	211.397	383.999	849.525	672.538	734.632	379.441	1.00237	0.0011477	0.0149092
ENSG00000164266	SPINK1	13.9746	4.64608	18.1132	57.8211	18.6281	38.1737	51.2017	1.74087	0.00114605	0.0149092
ENSG00000139044	B4GALNT3	617.676	1858.43	1331.92	415.126	652.625	575.999	719.567	-1.10153	0.00115073	0.0149369
ENSG00000168004	HRASLS5	109.002	234.627	160.603	51.8907	93.1403	104.341	59.4306	-1.10797	0.00115546	0.0149871
ENSG00000250742	LINC02381	141.609	23.2304	431.093	1503.35	961.594	1338.62	1873.43	2.83728	0.00115885	0.0150197
ENSG00000070388	FGF22	81.0525	350.779	245.132	19.2737	22.4822	16.9661	86.8601	-2.62953	0.00117047	0.0151211
ENSG00000104783	KCNN4	245.021	753.826	470.942	80.06	164.441	173.054	306.296	-1.43272	0.00119425	0.0153629
ENSG00000140807	NKD1	68.9412	261.342	170.264	51.8907	61.023	69.561	85.9458	-1.30721	0.00122214	0.0156514
ENSG00000204624	DISP3	13.9746	11.6152	18.1132	16.3085	113.695	82.2856	25.6009	2.04512	0.00122641	0.0156827
ENSG00000277196	AC007325.2	157.447	245.081	245.132	212.011	555.63	499.652	530.304	1.0628	0.00123586	0.0157801
ENSG00000172752	COL6A5	62.4198	92.9215	41.0565	10.3781	31.475	34.7805	19.2006	-1.41558	0.00126512	0.0160941
ENSG00000107719	PALD1	25.1542	16.2613	18.1132	35.5822	53.9572	49.2017	35.6583	1.13849	0.0012729	0.0161691
ENSG00000277738	AC126175.1	14.9062	133.575	85.7357	4.44778	6.42347	3.39322	34.744	-2.66201	0.00128527	0.0163022
ENSG00000170255	MRGPRX1	827.295	3316.14	2814.79	130.468	360.357	370.709	859.458	-2.42983	0.00131027	0.016534
ENSG00000114315	HES1	367.997	483.192	534.942	83.0251	244.092	204.441	298.067	-1.14884	0.00131936	0.0165878
ENSG00000170848	PSG6	13.0429	73.1757	72.4527	4.44778	17.3434	15.2695	15.5434	-1.96699	0.00133523	0.016763
ENSG00000273055	AC005046.1	47.5135	81.3063	56.7546	34.0996	35.9714	24.6008	28.3438	-1.00471	0.00134279	0.0168456
ENSG00000067840	PDZD4	7.45311	3.48456	4.83018	11.8607	25.0515	20.3593	17.372	1.83016	0.00137728	0.0171852
ENSG00000235790	AC114488.2	20.496	22.0689	20.5283	38.5474	43.0373	37.3254	79.5455	1.24319	0.00141495	0.0176096
ENSG00000103154	NECAB2	6.52147	4.64608	1.20754	25.2041	14.774	11.028	21.0293	2.05681	0.00146853	0.0181062
ENSG00000148848	ADAM12	24.2226	65.0451	49.5093	16.3085	16.701	12.7246	24.6865	-1.38524	0.0014765	0.0181773
ENSG00000269959	SPACA6P-AS	21.4277	63.8836	48.3018	16.3085	21.1975	12.7246	15.5434	-1.41934	0.00147746	0.0181773
ENSG00000246731	AC100786.1	37.2655	47.6223	31.3962	14.8259	21.1975	19.511	10.9718	-1.19728	0.00148168	0.0182162
ENSG00000175084	DES	3.72655	5.8076	1.20754	16.3085	14.774	22.0559	10.0575	2.13027	0.00148583	0.0182542
ENSG00000155761	SPAG17	53.1034	41.8147	43.4716	26.6867	26.9786	12.7246	18.2863	-1.13728	0.00149197	0.0182645
ENSG00000248599	AC018781.1	27.9491	87.1139	80.9055	7.41296	9.63521	11.028	39.3156	-1.94208	0.00151561	0.0184749
ENSG00000262117	BCAR4	181.669	727.111	521.659	26.6867	47.5337	44.1118	186.521	-2.64313	0.00153333	0.0186062
ENSG00000235568	NFAM1	30.7441	29.038	27.7735	48.9255	64.2347	43.2635	77.7169	1.0095	0.00157114	0.0189772
ENSG00000182809	CRIP2	231.046	662.066	491.471	32.617	34.0444	25.4491	185.606	-2.73162	0.00157559	0.0190043
ENSG00000085831	TTC39A	159.31	411.178	235.471	81.5426	128.469	124.701	166.406	-1.09333	0.00158391	0.0190857
ENSG00000185022	MAFF	955.861	2880.57	1814.94	198.667	378.985	399.552	912.488	-1.99479	0.0015926	0.0191557
ENSG00000173762	CD7	10.248	10.4537	7.24527	17.7911	19.2704	30.539	52.116	1.68458	0.00160107	0.0192442
ENSG00000139438	FAM222A	63.3514	204.427	95.396	29.6518	49.4607	51.7466	62.1735	-1.31316	0.00161478	0.0193679
ENSG00000249861	LGALS16	738.789	2500.75	1828.22	94.8859	192.062	207.835	698.538	-2.5007	0.00161587	0.0193679
ENSG00000227218	AL157935.1	15.8378	23.2304	19.3207	4.44778	5.13878	4.24152	10.0575	-1.68979	0.0016171	0.0193692
ENSG00000134107	BHLHE40	1009.9	3531.02	2544.3	453.673	1059.23	1025.6	1277.3	-1.30678	0.00163297	0.0195321
ENSG00000104043	ATP8B4	41.9237	59.2375	39.849	19.2737	26.3362	26.2974	18.2863	-1.03675	0.00168114	0.0199971
ENSG00000130829	DUSP9	190.054	754.988	613.433	38.5474	83.5051	43.2635	208.464	-2.47264	0.00169647	0.0201329
ENSG00000130768	SMPDL3B	253.406	515.715	305.509	90.4381	129.754	166.268	258.752	-1.14648	0.00172025	0.0203638
ENSG00000163803	PLB1	37.2655	133.575	109.887	14.8259	27.6209	22.9042	55.7733	-1.61231	0.00173451	0.0204904
ENSG00000204936	CD177	200.302	248.565	111.094	80.06	81.5781	63.6229	132.576	-1.06154	0.00174888	0.0206177
ENSG00000107018	RLN1	20.496	22.0689	15.6981	5.93037	4.49643	7.63474	8.22885	-1.57703	0.00174815	0.0206177
ENSG00000196839	ADA	443.46	1450.74	838.036	329.135	325.028	333.384	611.678	-1.18695	0.00176226	0.0207328
ENSG00000013293	SLC7A14	2.79491	3.48456	3.62263	4.44778	26.3362	19.511	14.6291	2.3481	0.00176839	0.0207765
ENSG00000101951	PAGE4	54.035	106.86	66.4149	7.41296	11.5622	8.48305	50.2874	-1.95225	0.00177371	0.0208247
ENSG00000268153	AC005176.1	87.574	429.762	330.867	13.3433	21.1975	28.8424	102.403	-2.76671	0.00178309	0.0208921
ENSG00000279852	AC083964.2	37.2655	109.183	68.83	41.5126	30.8327	22.0559	24.6865	-1.28093	0.00179317	0.0209334
ENSG00000228741	AL445985.1	10.248	67.3681	25.3584	0	6.42347	5.93813	11.8861	-2.44597	0.00179391	0.0209334
ENSG00000111432	FZD10	17.7011	111.506	59.1697	8.89555	14.1316	17.8144	28.3438	-1.84202	0.00182042	0.0211828
ENSG00000185565	LSAMP	8.38474	10.4537	7.24527	5.93037	58.4536	55.9881	26.5152	2.09868	0.00182144	0.0211828
ENSG00000106565	TMEM176B	11.1797	8.13063	9.66035	23.7215	21.1975	22.0559	38.4013	1.43668	0.00184176	0.0214047
ENSG00000118322	ATP10B	27.9491	75.4988	54.3395	19.2737	19.9128	28.8424	10.9718	-1.40194	0.00184929	0.0214633
ENSG00000108244	KRT23	2530.33	8430.31	5234.7	330.618	797.795	983.185	2231.85	-2.31344	0.00184916	0.0214633
ENSG00000167779	IGFBP6	21.4277	6.96912	13.283	44.4778	25.6939	32.2356	50.2874	1.42247	0.00185979	0.021556
ENSG00000141579	ZNF750	679.164	2978.14	1944.15	207.563	563.338	580.24	625.393	-1.91686	0.00191457	0.0221406
ENSG00000125531	FNDC11	8.38474	6.96912	18.1132	23.7215	23.1245	33.0839	42.0586	1.47239	0.00193469	0.0222742
ENSG00000142511	GPR32	122.976	615.605	381.584	25.2041	86.7169	99.2517	113.375	-2.19733	0.0019709	0.0225552
ENSG00000198010	DLGAP2	26.0859	59.2375	51.9244	14.8259	23.1245	16.9661	21.9436	-1.22069	0.00198068	0.0226371
ENSG00000115474	KCNJ13	78.2576	51.1068	85.7357	90.4381	206.193	229.042	106.975	1.14798	0.00201385	0.02294
ENSG00000007174	DNAH9	29.8124	25.5534	20.5283	14.8259	7.70817	3.39322	10.0575	-1.56313	0.00202372	0.0230372
ENSG00000169432	SCN9A	40.0604	41.8147	67.6225	121.573	150.952	111.976	54.859	1.14675	0.00202654	0.023054
ENSG00000121904	CSMD2	32.6073	18.5843	27.7735	85.9903	53.3148	53.4432	40.2299	1.1189	0.00202878	0.0230605
ENSG00000263080	AC009121.2	17.7011	37.1686	27.7735	5.93037	9.63521	10.1797	13.7147	-1.44238	0.00203853	0.0231446
ENSG00000005379	TSPOAP1	26.0859	19.7458	30.1886	42.9952	59.7383	39.022	64.0022	1.03184	0.00206352	0.023382
ENSG00000127241	MASP1	16.7695	26.7149	32.6037	59.3037	51.3878	41.5669	50.2874	1.00663	0.00208799	0.0235972
ENSG00000235411	AC007041.1	11.1797	38.3301	25.3584	0	3.21174	3.39322	11.8861	-2.37962	0.0020875	0.0235972
ENSG00000112041	TULP1	117.386	392.594	205.283	71.1644	93.7827	72.9542	153.605	-1.27981	0.00209038	0.0236087
ENSG00000137270	GCM1	1140.33	5309.3	3580.37	222.389	689.881	801.648	1169.41	-2.21304	0.00211596	0.0238039
ENSG00000163995	ABLIM2	59.6248	191.651	161.811	20.7563	33.4021	22.9042	92.346	-1.69284	0.00212463	0.0238547
ENSG00000230825	AC005532.1	27.9491	47.6223	24.1509	7.41296	6.42347	11.028	20.115	-1.55789	0.00213834	0.0239632
ENSG00000152315	KCNK13	18.6328	30.1995	25.3584	37.0648	44.9643	55.9881	57.6019	1.00611	0.00216715	0.0242189
ENSG00000013297	CLDN11	6.52147	2.32304	2.41509	8.89555	12.2046	22.0559	22.8579	2.10283	0.00216771	0.0242189
ENSG00000012124	CD22	13.0429	38.3301	42.2641	2.96518	8.99286	5.93813	15.5434	-1.85368	0.0021709	0.0242319
ENSG00000130643	CALY	1.86328	4.64608	7.24527	8.89555	21.1975	14.4212	27.4295	2.03617	0.00218333	0.0243411
ENSG00000135333	EPHA7	6.52147	10.4537	7.24527	17.7911	37.2561	36.4771	12.8004	1.72108	0.00222894	0.0247035
ENSG00000282851	BISPR	13.0429	18.5843	21.7358	8.89555	3.85408	5.08983	5.4859	-1.67441	0.00223714	0.0247784
ENSG00000006747	SCIN	119.25	410.016	225.811	62.2689	95.7097	96.7067	158.177	-1.27985	0.00225091	0.0248989
ENSG00000154678	PDE1C	68.0096	47.6223	51.9244	40.03	19.9128	30.539	22.8579	-1.02182	0.00226519	0.0249766
ENSG00000282375	AC100797.5	6.52147	26.7149	31.3962	2.96518	3.85408	5.08983	8.22885	-2.06637	0.00234202	0.0256757
ENSG00000078900	TP73	185.396	863.009	617.055	130.468	195.274	190.02	333.726	-1.38364	0.0023706	0.0259394
ENSG00000236651	DLX2-AS1	3.72655	0	6.03772	13.3433	19.2704	14.4212	10.9718	2.16835	0.0024255	0.0264896
ENSG00000173212	MAB21L3	5.58983	20.9073	14.4905	17.7911	105.345	102.645	17.372	2.17437	0.0024719	0.0269111
ENSG00000171223	JUNB	441.596	1230.05	763.168	305.414	307.042	318.963	594.306	-1.08836	0.00249472	0.027091
ENSG00000188051	TMEM221	10.248	4.64608	18.1132	28.1692	26.9786	23.7525	41.1442	1.45552	0.00250311	0.0271478
ENSG00000135678	CPM	825.431	3398.61	2004.52	126.02	292.91	324.901	838.428	-2.39135	0.00252745	0.0273773
ENSG00000185008	ROBO2	11.1797	11.6152	19.3207	26.6867	46.249	46.6568	21.9436	1.36283	0.00253865	0.0274813
ENSG00000232810	TNF	0.931638	6.96912	6.03772	16.3085	20.5551	12.7246	17.372	1.9105	0.00255252	0.0276141
ENSG00000170214	ADRA1B	215.208	58.076	218.566	395.852	310.254	359.681	373.955	1.13224	0.00256501	0.0277317
ENSG00000163806	SPDYA	24.2226	41.8147	49.5093	11.8607	19.2704	8.48305	20.115	-1.33795	0.00259878	0.0279913
ENSG00000173578	XCR1	25.1542	48.7838	32.6037	10.3781	17.3434	16.9661	15.5434	-1.19892	0.00260614	0.0280355
ENSG00000120256	LRP11	165.832	77.8218	100.226	443.295	227.391	218.014	148.119	1.16843	0.00261712	0.0281185
ENSG00000131055	COX4I2	1.86328	3.48456	41.0565	123.055	111.126	104.341	162.748	3.02825	0.00265594	0.0284823
ENSG00000202538	RNU4-2	44.7186	213.72	7.24527	11.8607	14.1316	3.39322	4.57158	-3.38515	0.00266329	0.0285433
ENSG00000248746	ACTN3	6.52147	3.48456	9.66035	31.1344	19.9128	11.8763	22.8579	1.68974	0.00277131	0.0294625
ENSG00000156222	SLC28A1	1.86328	4.64608	10.8679	14.8259	21.8398	16.1178	24.6865	1.80216	0.00280922	0.0297643
ENSG00000174749	FAM241A	27.0175	30.1995	16.9056	60.7863	45.6067	36.4771	64.0022	1.04782	0.00286472	0.0302686
ENSG00000258667	HIF1A-AS2	0	0	8.45281	16.3085	17.9857	16.9661	13.7147	2.60594	0.00293236	0.0308696
ENSG00000186407	CD300E	34.4706	24.3919	28.9811	44.4778	71.9429	91.6169	42.0586	1.10167	0.00294983	0.0309966
ENSG00000124772	CPNE5	7.45311	34.8456	19.3207	1.48259	7.06582	2.54491	6.40022	-2.15233	0.00295723	0.0310554
ENSG00000189120	SP6	9574.45	38788.9	28897.7	2704.25	6897.52	6962.89	12388.1	-1.83101	0.00300134	0.0313819
ENSG00000095713	CRTAC1	16.7695	42.9762	21.7358	71.1644	47.5337	55.9881	55.7733	1.08562	0.00301872	0.031509
ENSG00000167207	NOD2	18.6328	75.4988	26.566	11.8607	14.774	8.48305	16.4577	-1.62985	0.00303355	0.0316445
ENSG00000120875	DUSP4	13.9746	29.038	13.283	40.03	37.2561	37.3254	45.7158	1.10226	0.00304731	0.0317495
ENSG00000172232	AZU1	9.31638	3.48456	13.283	29.6518	21.8398	14.4212	59.4306	1.84646	0.00305528	0.0318134
ENSG00000186510	CLCNKA	27.0175	25.5534	21.7358	57.8211	59.7383	31.3873	53.0304	1.01887	0.0030754	0.0319841
ENSG00000141854	MISP3	27.9491	58.076	54.3395	17.7911	14.774	17.8144	30.1724	-1.21185	0.00307924	0.0319999
ENSG00000120049	KCNIP2	49.3768	45.2993	61.5848	35.5822	18.6281	18.6627	32.0011	-1.02536	0.00311637	0.0322543
ENSG00000171551	ECEL1	6.52147	4.64608	21.7358	26.6867	30.8327	39.022	27.4295	1.52929	0.00313432	0.0323817
ENSG00000006210	CX3CL1	29.8124	123.121	94.1885	25.2041	25.0515	36.4771	41.1442	-1.35651	0.00315115	0.0324971
ENSG00000197308	GATA3-AS1	392.22	1030.27	851.319	220.906	392.474	302.845	527.561	-1.06748	0.00319937	0.0328958
ENSG00000159958	TNFRSF13C	20.496	18.5843	10.8679	4.44778	6.42347	3.39322	6.40022	-1.67351	0.00322621	0.0331322
ENSG00000186715	MST1L	63.3514	52.2684	54.3395	152.707	84.7898	66.1678	201.15	1.14784	0.00327933	0.03355
ENSG00000112232	KHDRBS2	19.5644	4.64608	22.9433	29.6518	36.6138	44.1118	52.116	1.37098	0.00330256	0.033729
ENSG00000078295	ADCY2	30.7441	49.9453	33.8112	13.3433	21.1975	18.6627	18.2863	-1.0603	0.00332941	0.033949
ENSG00000275322	AC103746.1	30.7441	38.3301	39.849	14.8259	15.4163	16.1178	23.7722	-1.03995	0.00337367	0.0342988
ENSG00000101938	CHRDL1	6.52147	10.4537	10.8679	20.7563	21.8398	33.0839	19.2006	1.38016	0.00338105	0.0343332
ENSG00000165966	PDZRN4	3.72655	6.96912	12.0754	14.8259	32.7597	40.7186	13.7147	1.79475	0.00339293	0.0344334
ENSG00000182253	SYNM	12.1113	9.29215	12.0754	26.6867	48.176	33.9322	14.6291	1.4803	0.00342431	0.0346905
ENSG00000268433	MTDHP3	4.65819	5.8076	7.24527	11.8607	21.8398	14.4212	22.8579	1.62822	0.00344775	0.0348757
ENSG00000242242	NECTIN3-AS1	14.9062	48.7838	28.9811	4.44778	5.13878	12.7246	14.6291	-1.71774	0.00347624	0.0350721
ENSG00000156873	PHKG2	1418.88	3247.61	2631.24	868.799	1004.63	980.64	1976.75	-1.00971	0.0035034	0.0352429
ENSG00000214128	TMEM213	11.1797	34.8456	68.83	1.48259	13.4893	13.5729	7.31453	-2.03527	0.00354336	0.0355824
ENSG00000268655	AC008687.4	84.7791	207.912	194.415	13.3433	9.63521	9.33135	73.1453	-2.62101	0.00359792	0.0360672
ENSG00000156925	ZIC3	2.79491	17.4228	9.66035	19.2737	43.0373	38.1737	22.8579	1.67464	0.00360595	0.0361267
ENSG00000124205	EDN3	58.6932	45.2993	25.3584	28.1692	10.2776	11.028	20.115	-1.36585	0.00366142	0.0365759
ENSG00000200795	RNU4-1	30.7441	240.434	19.3207	5.93037	10.9199	9.33135	0	-3.87703	0.00366674	0.0366078
ENSG00000156427	FGF18	143.472	493.646	321.207	26.6867	48.176	41.5669	159.091	-2.21045	0.00369705	0.0368677
ENSG00000108786	HSD17B1	463.024	1526.24	1273.96	173.463	195.274	195.958	603.449	-1.89653	0.0037695	0.0374816
ENSG00000186790	FOXE3	35.4022	32.5225	41.0565	74.1296	61.6653	48.3534	181.035	1.32991	0.00381279	0.0378028
ENSG00000105198	LGALS13	70.8045	277.603	160.603	1.48259	13.4893	14.4212	54.859	-3.00213	0.00382364	0.037864
ENSG00000177181	RIMKLA	15.8378	19.7458	32.6037	20.7563	90.571	92.4652	47.5445	1.49007	0.00384267	0.0380115
ENSG00000155622	XAGE2	519.854	1515.78	1127.85	217.941	406.606	424.152	764.369	-1.21633	0.00385423	0.0381039
ENSG00000188015	S100A3	61.4881	46.4608	42.2641	97.8511	67.4465	80.589	166.406	1.03338	0.00385677	0.0381041
ENSG00000173805	HAP1	432.28	2104.67	1615.69	149.742	306.4	244.312	630.878	-2.05535	0.00385893	0.0381041
ENSG00000165323	FAT3	130.429	146.351	218.566	683.475	377.058	307.935	157.262	1.20612	0.00387539	0.0382254
ENSG00000169247	SH3TC2	140.677	361.232	251.169	133.433	136.178	154.391	74.974	-1.0068	0.00388518	0.038278
ENSG00000261801	LOXL1-AS1	11.1797	10.4537	10.8679	28.1692	25.0515	25.4491	21.0293	1.19184	0.0038879	0.0382829
ENSG00000135312	HTR1B	43.787	26.7149	28.9811	13.3433	14.1316	20.3593	12.8004	-1.1301	0.00396147	0.0387634
ENSG00000204941	PSG5	14.9062	76.6603	100.226	7.41296	17.9857	21.2076	28.3438	-1.74671	0.00395569	0.0387634
ENSG00000107954	NEURL1	1499.94	5226.84	3689.05	326.17	777.24	689.672	1720.74	-1.98232	0.0040036	0.0391311
ENSG00000077279	DCX	19.5644	19.7458	27.7735	38.5474	106.63	103.493	20.115	1.60039	0.00405313	0.0395255
ENSG00000159713	TPPP3	73.5994	368.202	252.377	16.3085	40.4679	16.1178	95.0889	-2.45741	0.0040647	0.0395996
ENSG00000118137	APOA1	10.248	33.6841	21.7358	5.93037	3.21174	0	9.14317	-2.29392	0.00408046	0.0397072
ENSG00000242173	ARHGDIG	14.9062	10.4537	15.6981	25.2041	30.8327	29.6907	30.1724	1.08942	0.00415281	0.040224
ENSG00000196954	CASP4	28.8808	27.8765	12.0754	8.89555	8.35051	7.63474	10.0575	-1.40865	0.00416257	0.0402733
ENSG00000006611	USH1C	19.5644	58.076	31.3962	11.8607	10.2776	11.028	21.0293	-1.41933	0.00416162	0.0402733
ENSG00000141314	RHBDL3	27.0175	30.1995	42.2641	42.9952	106.63	89.072	48.4588	1.1357	0.00417205	0.0403131
ENSG00000132259	CNGA4	9.31638	33.6841	27.7735	11.8607	7.06582	5.93813	5.4859	-1.66975	0.00417371	0.0403131
ENSG00000007171	NOS2	516.128	3143.07	2409.05	133.433	429.73	463.174	710.424	-2.21917	0.00425399	0.0410195
ENSG00000178175	ZNF366	25.1542	54.5914	37.4339	14.8259	23.1245	16.9661	11.8861	-1.19522	0.00426402	0.0410932
ENSG00000251417	AC145285.2	13.9746	24.3919	13.283	5.93037	5.78112	4.24152	7.31453	-1.56681	0.00429121	0.0412627
ENSG00000236333	TRHDE-AS1	23.291	44.1377	20.5283	10.3781	8.35051	12.7246	15.5434	-1.32035	0.00431554	0.0414736
ENSG00000231535	LINC00278	22.3593	36.0071	21.7358	2.96518	13.4893	11.8763	10.0575	-1.4024	0.00436895	0.0418001
ENSG00000253882	AC099548.2	5.58983	10.4537	4.83018	25.2041	14.774	20.3593	18.2863	1.48258	0.00440963	0.0421158
ENSG00000182492	BGN	140.677	633.028	641.206	20.7563	68.7312	51.7466	193.835	-2.49059	0.0046367	0.0438982
ENSG00000257800	FNBP1P1	41.9237	20.9073	25.3584	16.3085	14.774	8.48305	10.0575	-1.27299	0.00464386	0.0439417
ENSG00000167549	CORO6	45.6503	99.8907	62.7923	28.1692	30.1903	11.028	43.8872	-1.29228	0.00465017	0.0439773
ENSG00000189410	SH2D5	44.7186	141.705	73.6602	25.2041	49.4607	36.4771	40.2299	-1.17521	0.00468687	0.0442515
ENSG00000256232	LINC02387	15.8378	23.2304	33.8112	45.9603	43.6796	39.8703	82.2885	1.13794	0.00476727	0.044912
ENSG00000011052	NME1-NME2	13.0429	11.6152	20.5283	23.7215	29.548	32.2356	54.859	1.2376	0.00482113	0.0452955
ENSG00000127831	VIL1	13.0429	18.5843	14.4905	19.2737	32.7597	39.022	42.0586	1.14207	0.00487382	0.0457064
ENSG00000157168	NRG1	126.703	123.121	54.3395	62.2689	40.4679	39.022	63.0878	-1.00148	0.00489707	0.0458338
ENSG00000244119	PDCL3P4	20.496	27.8765	19.3207	5.93037	5.78112	2.54491	14.6291	-1.64606	0.00495129	0.0462658
ENSG00000164161	HHIP	15.8378	31.361	33.8112	51.8907	61.023	72.1059	36.5727	1.05746	0.00496204	0.0463159
ENSG00000143195	ILDR2	21.4277	34.8456	36.2263	10.3781	16.0587	16.9661	7.31453	-1.24451	0.00497653	0.0463996
ENSG00000175264	CHST1	12.1113	1.16152	6.03772	28.1692	17.9857	18.6627	20.115	1.65937	0.0050062	0.0465786
ENSG00000102802	MEDAG	1.86328	2.32304	8.45281	14.8259	11.5622	14.4212	18.2863	1.85088	0.00502344	0.0466613
ENSG00000132357	CARD6	37.2655	46.4608	39.849	14.8259	16.0587	20.3593	30.1724	-1.00538	0.00503087	0.0467052
ENSG00000183091	NEB	33.539	99.8907	60.3772	32.617	28.9056	25.4491	33.8297	-1.09592	0.00515435	0.047695
ENSG00000160223	ICOSLG	13.0429	16.2613	37.4339	59.3037	38.5408	50.05	45.7158	1.12946	0.00517093	0.0477223
ENSG00000006283	CACNA1G	27.0175	8.13063	33.8112	99.3337	49.4607	46.6568	42.0586	1.35201	0.00520537	0.0479629
ENSG00000233070	ZFY-AS1	25.1542	41.8147	24.1509	13.3433	10.9199	11.8763	18.2863	-1.16494	0.00522911	0.0481506
ENSG00000169297	NR0B1	65.2147	58.076	42.2641	28.1692	19.2704	11.028	39.3156	-1.19437	0.00523133	0.0481506
ENSG00000072657	TRHDE	29.8124	38.3301	27.7735	13.3433	15.4163	16.1178	18.2863	-1.00436	0.00524584	0.0482583
ENSG00000006377	DLX6	61.4881	99.8907	121.962	87.4729	238.311	215.469	216.693	1.01564	0.00525798	0.0482926
ENSG00000170419	VSTM2A	4.65819	9.29215	7.24527	16.3085	17.9857	16.1178	24.6865	1.43699	0.00532041	0.0487619
ENSG00000211689	TRGC1	8.38474	24.3919	22.9433	1.48259	6.42347	1.69661	8.22885	-1.98716	0.00533069	0.0488302
ENSG00000187783	TMEM72	64.283	29.038	37.4339	34.0996	10.9199	12.7246	8.22885	-1.46895	0.00545541	0.0497607
ENSG00000124216	SNAI1	137.882	679.489	519.244	69.6818	159.944	224.801	225.836	-1.38513	0.00548016	0.0499336
