# Supplementary material for: Development of a human iPSC-derived placental barrier-on-chip model
Source: iScience. 2023 Jul 13;26(7):107240. doi: 10.1016/j.isci.2023.107240 (PMC10392097; doi:10.1016/j.isci.2023.107240)
Supplement: Table S6. List of GO terms and Reactome pathways enriched in DE genes between microfluidic and 2D differentiation, related to Figure 5 — Over-representation analysis was performed by uploading the list of total DE genes (1,019), significantly upregulated (462) or down-regulated (557) genes expressed by hiPSC-derived trophoblasts differentiated in the microfluidic device compared to the conventional 2D culture plate on the STRING platform. [file mmc7.xlsx]

## Sheet: Total DE genes - GO terms
#term ID	term description	observed gene count	background gene count	strength	false discovery rate	matching proteins in your network (IDs)	matching proteins in your network (labels)
GOCC:0005576	Extracellular region	163	2035	0.25	4.94e-09	9606.ENSP00000006053,9606.ENSP00000007722,9606.ENSP00000085219,9606.ENSP00000172229,9606.ENSP00000176195,9606.ENSP00000204604,9606.ENSP00000212355,9606.ENSP00000215530,9606.ENSP00000216117,9606.ENSP00000216968,9606.ENSP00000220809,9606.ENSP00000221421,9606.ENSP00000221930,9606.ENSP00000222543,9606.ENSP00000222725,9606.ENSP00000223095,9606.ENSP00000223862,9606.ENSP00000230990,9606.ENSP00000231004,…	CX3CL1,ITGA3,CD22,NGFR,SCT,CHRD,TGFBR3,FGF22,HMOX1,PROCR,PLAT,LHB,TGFB1,TFPI2,LFNG,SERPINE1,RLN1,HBEGF,LOX,APOB,AZU1,APOA1,INSL4,INHA,VGF,WISP1,BST2,NT5E,KHK,LIPG,SMAD7,NOTCH3,LOXL3,FGF2,OLFM2,COL6A5,PIK3C2A,CDH13,SECTM1,IGFBP4,WNT9A,HAPLN1,FGF18,SLC1A2,FLT1,ITGA1,WNT3A,ADAMTS1,ADAMTS3,WNT4,STC1,PSG6,PKDCC,IGFBP7,TDGF1,MASP1,SCGB3A2,SPINK1,BMPER,COL6A2,AXL,IGFBP6,SEMA3E,PODN,CST6,IL1RAP,COL26A1,F…
GOCC:0005886	Plasma membrane	234	3531	0.17	1.11e-06	9606.ENSP00000006053,9606.ENSP00000007722,9606.ENSP00000014914,9606.ENSP00000064724,9606.ENSP00000075120,9606.ENSP00000085219,9606.ENSP00000172229,9606.ENSP00000201647,9606.ENSP00000212355,9606.ENSP00000216968,9606.ENSP00000217254,9606.ENSP00000221132,9606.ENSP00000221444,9606.ENSP00000222693,9606.ENSP00000229030,9606.ENSP00000229729,9606.ENSP00000229771,9606.ENSP00000230990,9606.ENSP00000231706,…	CX3CL1,ITGA3,GPRC5A,CLDN11,SLC2A3,CD22,NGFR,EPS8L1,TGFBR3,PROCR,SLC52A3,TNFRSF10A,KCNA7,CAV2,FZD10,SLC44A4,TULP1,HBEGF,SLC7A14,APOB,SLC30A3,KISS1R,RGS2,APOA1,INHA,PSD4,VIL1,IGSF21,BST2,CACNG6,CALY,PTPRE,MTNR1B,NT5E,SLC40A1,TRHDE,SNCAIP,SEMA7A,KCNH2,GNAO1,KCNN4,GRIK5,NOTCH3,ATP2B3,UPK2,RAPGEF2,CDH10,RAB17,OLFM2,OPRK1,ANK1,PIK3C2A,CDH13,CPNE7,GPR32,ATP10D,SLC1A2,ADRA2A,GPM6A,KCNK13,FLT1,ITGA1,ATP8B…
GOCC:0071944	Cell periphery	241	3688	0.16	1.29e-06	9606.ENSP00000006053,9606.ENSP00000007722,9606.ENSP00000014914,9606.ENSP00000064724,9606.ENSP00000075120,9606.ENSP00000085219,9606.ENSP00000172229,9606.ENSP00000201647,9606.ENSP00000212355,9606.ENSP00000216968,9606.ENSP00000217254,9606.ENSP00000221132,9606.ENSP00000221444,9606.ENSP00000222693,9606.ENSP00000229030,9606.ENSP00000229729,9606.ENSP00000229771,9606.ENSP00000230990,9606.ENSP00000231706,…	CX3CL1,ITGA3,GPRC5A,CLDN11,SLC2A3,CD22,NGFR,EPS8L1,TGFBR3,PROCR,SLC52A3,TNFRSF10A,KCNA7,CAV2,FZD10,SLC44A4,TULP1,HBEGF,SLC7A14,APOB,SLC30A3,KISS1R,RGS2,APOA1,INHA,PSD4,VIL1,IGSF21,BST2,CACNG6,CALY,PTPRE,MTNR1B,NT5E,SLC40A1,TRHDE,SNCAIP,SEMA7A,KCNH2,GNAO1,KCNN4,GRIK5,NOTCH3,ATP2B3,UPK2,KYNU,RAPGEF2,CDH10,RAB17,OLFM2,OPRK1,ANK1,PIK3C2A,CDH13,CPNE7,GPR32,ATP10D,SLC1A2,ADRA2A,GPM6A,KCNK13,FLT1,ITGA1,…
GOCC:0009986	Cell surface	50	433	0.41	6.27e-06	9606.ENSP00000006053,9606.ENSP00000007722,9606.ENSP00000212355,9606.ENSP00000216968,9606.ENSP00000220809,9606.ENSP00000221132,9606.ENSP00000230990,9606.ENSP00000251296,9606.ENSP00000257770,9606.ENSP00000261292,9606.ENSP00000261918,9606.ENSP00000262186,9606.ENSP00000274364,9606.ENSP00000278379,9606.ENSP00000282588,9606.ENSP00000287934,9606.ENSP00000290167,9606.ENSP00000296145,9606.ENSP00000296585,…	CX3CL1,ITGA3,TGFBR3,PROCR,PLAT,TNFRSF10A,HBEGF,IGSF21,NT5E,LIPG,SEMA7A,KCNH2,IQGAP2,SLC1A2,ITGA1,FZD1,WNT4,TDGF1,ITGA2,NOD2,AXL,SLC22A11,BGN,GLDN,CDH5,TGFBR2,DPP4,CD55,L1CAM,PLAU,ADA,THBD,AJAP1,BMP2,SDC1,CD274,HLA-DRA,SLITRK6,DYSF,CXCR4,ACE2,CD44,TNF,SCN5A,ROBO2,TREML2,CPM,ITGA7,ADAM8,VEGFA
GOCC:0031012	Extracellular matrix	32	253	0.45	0.00038	9606.ENSP00000220809,9606.ENSP00000221930,9606.ENSP00000222543,9606.ENSP00000223095,9606.ENSP00000262158,9606.ENSP00000284984,9606.ENSP00000286657,9606.ENSP00000300527,9606.ENSP00000318234,9606.ENSP00000324532,9606.ENSP00000327336,9606.ENSP00000343924,9606.ENSP00000346839,9606.ENSP00000346964,9606.ENSP00000348308,9606.ENSP00000351807,9606.ENSP00000351905,9606.ENSP00000355330,9606.ENSP00000358045,…	PLAT,TGFB1,TFPI2,SERPINE1,SMAD7,ADAMTS1,ADAMTS3,COL6A2,COL26A1,LAMA3,BGN,PRELP,FN1,EGFLAM,MMP23B,ELN,TGFBR2,TGM2,ECM1,KAZALD1,HPSE2,MMP9,THBD,VIT,COL2A1,LOXL2,LAMB3,TNF,TGFBI,RARRES2,ERBB2IP,VEGFA
GOCC:0031226	Intrinsic component of plasma membrane	71	841	0.27	0.00044	9606.ENSP00000007722,9606.ENSP00000075120,9606.ENSP00000172229,9606.ENSP00000216968,9606.ENSP00000217254,9606.ENSP00000222693,9606.ENSP00000251296,9606.ENSP00000252939,9606.ENSP00000262186,9606.ENSP00000262888,9606.ENSP00000264031,9606.ENSP00000264431,9606.ENSP00000264833,9606.ENSP00000273859,9606.ENSP00000278379,9606.ENSP00000282397,9606.ENSP00000282588,9606.ENSP00000294489,9606.ENSP00000296585,…	ITGA3,SLC2A3,NGFR,PROCR,SLC52A3,CAV2,IGSF21,CALY,KCNH2,KCNN4,UPK2,RAPGEF2,OLFM2,ATP10D,SLC1A2,FLT1,ITGA1,PDPN,ITGA2,GAS1,NOD2,SLC22A11,KCNS1,XCR1,IL1RAP,KCNA4,RASA3,EPHA3,FGFR3,P2RX2,FN1,PTGER3,CACNA1G,DPP4,TGM2,CD55,ATP1A4,INSRR,KCNC4,HTR1B,NTSR1,HTR1D,EPHB2,THBD,AJAP1,BMP2,SDC1,C15orf27,MAG,GPC3,HLA-DRA,GPER1,SLITRK6,CSF2RB,NRG1,SCN9A,IL1R1,CD44,TNF,SLC52A1,SCN5A,ACKR2,KCNIP2,CASR,LPHN3,LYN,GPR…
GOCC:0030054	Cell junction	83	1045	0.25	0.00046	9606.ENSP00000007722,9606.ENSP00000064724,9606.ENSP00000216968,9606.ENSP00000229771,9606.ENSP00000233535,9606.ENSP00000251296,9606.ENSP00000252939,9606.ENSP00000261368,9606.ENSP00000262895,9606.ENSP00000263519,9606.ENSP00000264431,9606.ENSP00000265085,9606.ENSP00000268613,9606.ENSP00000271417,9606.ENSP00000278379,9606.ENSP00000282397,9606.ENSP00000282588,9606.ENSP00000284523,9606.ENSP00000287934,…	ITGA3,CLDN11,PROCR,TULP1,SLC30A3,IGSF21,CALY,SNCAIP,GRIK5,ATP2B3,RAPGEF2,CPEB4,CDH13,ILDR2,SLC1A2,FLT1,ITGA1,WNT3A,FZD1,SHANK1,PDPN,PTPRN,ITGA2,CYTH3,MICALL2,AQP3,SYNPO2,DAB2,FBLN7,GLDN,SYNM,RAP2C,ERBB4,CDH5,BZRAP1,EGFLAM,DPP4,TGM2,NGF,NEURL1,HTR1B,L1CAM,GABRE,SORBS1,PPAP2B,PLAU,GJB3,DES,EPHB2,KAZN,SYNDIG1,AJAP1,TP73,PLCB4,SMPX,DRD1,SYNPO,PGM5,GPER1,MX1,NRG1,CTNNA2,CXCR4,CTNNA3,CLDN9,CD44,DLGAP2,…
GOCC:0098590	Plasma membrane region	60	676	0.29	0.00054	9606.ENSP00000007722,9606.ENSP00000201647,9606.ENSP00000222693,9606.ENSP00000229729,9606.ENSP00000245796,9606.ENSP00000251296,9606.ENSP00000252593,9606.ENSP00000261024,9606.ENSP00000261368,9606.ENSP00000262895,9606.ENSP00000264031,9606.ENSP00000264431,9606.ENSP00000264601,9606.ENSP00000265709,9606.ENSP00000268613,9606.ENSP00000278379,9606.ENSP00000285393,9606.ENSP00000293441,9606.ENSP00000294489,…	ITGA3,EPS8L1,CAV2,SLC44A4,PSD4,IGSF21,BST2,SLC40A1,SNCAIP,GRIK5,UPK2,RAPGEF2,RAB17,ANK1,CDH13,SLC1A2,ATP6V0D2,SHANK1,PDPN,TDGF1,S100P,HHIP,NOS3,AQP3,NOD2,SLC22A11,SLC6A19,SLC19A1,DAB2,SLC7A8,PPAP2C,ERBB4,P2RX2,ANO1,PTRF,TGFBR2,DPP4,DFNB31,KCNC4,GABRE,PPAP2B,IFIT5,AJAP1,CNGA4,DRD1,SLC28A1,GPER1,MX1,NRG1,ACE2,SPATA13,CD44,SYNJ1,SCN5A,ROBO2,MYO10,ERBB2IP,SLC16A3,CD177,SLC6A6
GOCC:0005615	Extracellular space	78	985	0.24	0.00083	9606.ENSP00000007722,9606.ENSP00000085219,9606.ENSP00000204604,9606.ENSP00000212355,9606.ENSP00000215530,9606.ENSP00000216117,9606.ENSP00000216968,9606.ENSP00000220809,9606.ENSP00000221930,9606.ENSP00000223095,9606.ENSP00000230990,9606.ENSP00000231004,9606.ENSP00000233242,9606.ENSP00000233997,9606.ENSP00000236850,9606.ENSP00000243786,9606.ENSP00000249330,9606.ENSP00000250160,9606.ENSP00000252593,…	ITGA3,CD22,CHRD,TGFBR3,FGF22,HMOX1,PROCR,PLAT,TGFB1,SERPINE1,HBEGF,LOX,APOB,AZU1,APOA1,INHA,VGF,WISP1,BST2,NT5E,LIPG,FGF2,PIK3C2A,IGFBP4,FLT1,ITGA1,WNT3A,WNT4,IGFBP7,TDGF1,MASP1,AXL,IGFBP6,PODN,FAM20C,BGN,PAPPA,B7RP1,SFN,CTSL,FN1,DPP4,TGM2,ACTA1,CD55,APOA2,ECM1,MMP9,PLAU,PGC,BMP2,EDN1,SDC1,CD274,ANGPT4,LOXL2,VWA2,WNT5B,PLA2G2A,CXCR4,IGF2,IFI35,CD44,TNF,SERPINB2,TGFBI,RARRES2,LYN,IL32,ADM,ENO2,LDH…
GOCC:0031224	Intrinsic component of membrane	110	1552	0.2	0.00096	9606.ENSP00000006053,9606.ENSP00000007722,9606.ENSP00000075120,9606.ENSP00000085219,9606.ENSP00000172229,9606.ENSP00000185206,9606.ENSP00000216968,9606.ENSP00000217254,9606.ENSP00000222693,9606.ENSP00000234371,9606.ENSP00000251296,9606.ENSP00000252729,9606.ENSP00000252939,9606.ENSP00000256497,9606.ENSP00000262186,9606.ENSP00000262622,9606.ENSP00000262888,9606.ENSP00000264031,9606.ENSP00000264431,…	CX3CL1,ITGA3,SLC2A3,CD22,NGFR,CLIC5,PROCR,SLC52A3,CAV2,KISS1R,IGSF21,CACNG6,CALY,EDEM1,KCNH2,CHST8,KCNN4,UPK2,RAPGEF2,OLFM2,OPRK1,SLC27A2,DPEP3,ATP10D,CHST7,SLC1A2,FLT1,ITGA1,PTCHD2,PDPN,ITGA2,GAS1,NOD2,SLC22A11,KCNS1,GAL3ST3,XCR1,CD7,ATP10B,IL1RAP,KCNA4,PPAP2C,CLCNKA,RASA3,EPHA3,B7RP1,FGFR3,PTGES,ACER2,P2RX2,ABCA2,PLEKHB1,FN1,ANO1,PTGER3,ATP2A1,GOLGA7,TGFBR2,CACNA1G,RYR1,DPP4,TGM2,CD55,ATP1A4,IN…
GOCC:0005887	Integral component of plasma membrane	65	782	0.26	0.0011	9606.ENSP00000007722,9606.ENSP00000075120,9606.ENSP00000172229,9606.ENSP00000216968,9606.ENSP00000217254,9606.ENSP00000222693,9606.ENSP00000252939,9606.ENSP00000262186,9606.ENSP00000262888,9606.ENSP00000264031,9606.ENSP00000264431,9606.ENSP00000264833,9606.ENSP00000273859,9606.ENSP00000278379,9606.ENSP00000282397,9606.ENSP00000282588,9606.ENSP00000294489,9606.ENSP00000296585,9606.ENSP00000301891,…	ITGA3,SLC2A3,NGFR,PROCR,SLC52A3,CAV2,CALY,KCNH2,KCNN4,UPK2,RAPGEF2,OLFM2,ATP10D,SLC1A2,FLT1,ITGA1,PDPN,ITGA2,SLC22A11,KCNS1,XCR1,IL1RAP,KCNA4,EPHA3,FGFR3,P2RX2,FN1,PTGER3,CACNA1G,DPP4,CD55,ATP1A4,INSRR,KCNC4,HTR1B,NTSR1,HTR1D,EPHB2,THBD,AJAP1,BMP2,SDC1,C15orf27,MAG,HLA-DRA,GPER1,SLITRK6,CSF2RB,NRG1,SCN9A,IL1R1,CD44,TNF,SLC52A1,SCN5A,ACKR2,KCNIP2,CASR,LPHN3,LYN,GPR68,ADM,BDKRB2,ITGA7,KCNN1
GOCC:0016021	Integral component of membrane	102	1456	0.19	0.0029	9606.ENSP00000006053,9606.ENSP00000007722,9606.ENSP00000075120,9606.ENSP00000085219,9606.ENSP00000172229,9606.ENSP00000185206,9606.ENSP00000216968,9606.ENSP00000217254,9606.ENSP00000222693,9606.ENSP00000234371,9606.ENSP00000252729,9606.ENSP00000252939,9606.ENSP00000256497,9606.ENSP00000262186,9606.ENSP00000262622,9606.ENSP00000262888,9606.ENSP00000264031,9606.ENSP00000264431,9606.ENSP00000264833,…	CX3CL1,ITGA3,SLC2A3,CD22,NGFR,CLIC5,PROCR,SLC52A3,CAV2,KISS1R,CACNG6,CALY,EDEM1,KCNH2,CHST8,KCNN4,UPK2,RAPGEF2,OLFM2,OPRK1,SLC27A2,ATP10D,CHST7,SLC1A2,FLT1,ITGA1,PTCHD2,PDPN,ITGA2,GAS1,SLC22A11,KCNS1,GAL3ST3,XCR1,CD7,ATP10B,IL1RAP,KCNA4,PPAP2C,CLCNKA,EPHA3,B7RP1,FGFR3,PTGES,ACER2,P2RX2,ABCA2,PLEKHB1,FN1,ANO1,PTGER3,ATP2A1,TGFBR2,CACNA1G,RYR1,DPP4,CD55,ATP1A4,INSRR,KCNC4,HTR1B,PRRG3,NTSR1,PPAP2B,H…
GOCC:0015629	Actin cytoskeleton	36	355	0.35	0.0031	9606.ENSP00000185206,9606.ENSP00000248444,9606.ENSP00000263388,9606.ENSP00000265944,9606.ENSP00000267012,9606.ENSP00000274364,9606.ENSP00000282397,9606.ENSP00000301178,9606.ENSP00000306015,9606.ENSP00000313391,9606.ENSP00000334002,9606.ENSP00000334563,9606.ENSP00000334958,9606.ENSP00000337451,9606.ENSP00000341838,9606.ENSP00000354623,9606.ENSP00000355645,9606.ENSP00000360293,9606.ENSP00000360860,…	CLIC5,VIL1,NOTCH3,MYO3A,BIN2,IQGAP2,FLT1,AXL,SYNPO2,DAB2,HAP1,MYO18B,RLTPR,EPHA3,TNNI3,DFNB31,ACTA1,SORBS1,IFIT5,NPPB,ESPN,CD274,SYNPO,PGM5,ABLIM2,ACKR2,CASR,MYO10,ACTN3,FYB,ACTN2,GAS2L3,ADAM8,TNNT1,NEB,SRCIN1
GOCC:0099512	Supramolecular fiber	44	490	0.3	0.0057	9606.ENSP00000064724,9606.ENSP00000223398,9606.ENSP00000244050,9606.ENSP00000259818,9606.ENSP00000265709,9606.ENSP00000265944,9606.ENSP00000274364,9606.ENSP00000284770,9606.ENSP00000306015,9606.ENSP00000308452,9606.ENSP00000317214,9606.ENSP00000334563,9606.ENSP00000336775,9606.ENSP00000337697,9606.ENSP00000341838,9606.ENSP00000346839,9606.ENSP00000349595,9606.ENSP00000351807,9606.ENSP00000352608,…	CLDN11,CLIP2,SNAI1,TUBB2B,ANK1,MYO3A,IQGAP2,PDLIM3,SYNPO2,KRT17,CAPN6,MYO18B,SYNM,DCX,TNNI3,FN1,ATP2A1,ELN,RYR1,ACTA1,NES,ANKRD1,DES,NPPB,ESPN,REEP2,TUBB2A,COL2A1,SYNPO,KRT80,PGM5,GPER1,DLGAP2,CLMP,SCN5A,ACKR2,ACTN3,GRAMD3,FHDC1,ENO2,ACTN2,TNNT1,NEFL,NEB
GOCC:0045111	Intermediate filament cytoskeleton	17	116	0.51	0.0088	9606.ENSP00000064724,9606.ENSP00000209718,9606.ENSP00000244050,9606.ENSP00000308452,9606.ENSP00000334958,9606.ENSP00000336775,9606.ENSP00000346839,9606.ENSP00000357206,9606.ENSP00000363071,9606.ENSP00000377344,9606.ENSP00000378292,9606.ENSP00000380281,9606.ENSP00000400258,9606.ENSP00000419361,9606.ENSP00000437402,9606.ENSP00000470152,9606.ENSP00000482169	CLDN11,KRT23,SNAI1,KRT17,RLTPR,SYNM,FN1,NES,DES,DDX60,KRT80,GPER1,DLGAP2,ADCY5,ENO2,DTNA,NEFL
GOCC:0062023	Collagen-containing extracellular matrix	23	197	0.41	0.0116	9606.ENSP00000221930,9606.ENSP00000223095,9606.ENSP00000262158,9606.ENSP00000300527,9606.ENSP00000318234,9606.ENSP00000324532,9606.ENSP00000327336,9606.ENSP00000346839,9606.ENSP00000346964,9606.ENSP00000351807,9606.ENSP00000351905,9606.ENSP00000358045,9606.ENSP00000359219,9606.ENSP00000361405,9606.ENSP00000368544,9606.ENSP00000369889,9606.ENSP00000373783,9606.ENSP00000375778,9606.ENSP00000398698,…	TGFB1,SERPINE1,SMAD7,COL6A2,COL26A1,LAMA3,BGN,FN1,EGFLAM,ELN,TGFBR2,ECM1,KAZALD1,MMP9,VIT,COL2A1,LOXL2,LAMB3,TNF,TGFBI,RARRES2,ERBB2IP,VEGFA
GOCC:0098797	Plasma membrane protein complex	54	675	0.25	0.0116	9606.ENSP00000007722,9606.ENSP00000212355,9606.ENSP00000221132,9606.ENSP00000222693,9606.ENSP00000233242,9606.ENSP00000236850,9606.ENSP00000243786,9606.ENSP00000252729,9606.ENSP00000262186,9606.ENSP00000262494,9606.ENSP00000262888,9606.ENSP00000264463,9606.ENSP00000264833,9606.ENSP00000268613,9606.ENSP00000282588,9606.ENSP00000284523,9606.ENSP00000285393,9606.ENSP00000296585,9606.ENSP00000307694,…	ITGA3,TGFBR3,TNFRSF10A,CAV2,APOB,APOA1,INHA,CACNG6,KCNH2,GNAO1,KCNN4,CDH10,OLFM2,CDH13,ITGA1,WNT3A,ATP6V0D2,ITGA2,KCNS1,KCNA4,ERBB4,CDH5,ABCA2,FN1,CACNA1G,RYR1,DPP4,GAB2,CD55,INSRR,KCNC4,HTR1B,GJB3,HLA-DQB1,BMP2,HLA-DRA,SNTB1,PGM5,CSF2RB,CTNNA2,SCN9A,IL1R1,DYSF,SYNJ1,SCN5A,ACKR2,KCNIP2,LYN,ADM,ITGA7,ADAM8,SLC43A2,DTNA,KCNN1
GOCC:0070161	Anchoring junction	45	540	0.27	0.0172	9606.ENSP00000007722,9606.ENSP00000064724,9606.ENSP00000216968,9606.ENSP00000264431,9606.ENSP00000268613,9606.ENSP00000271417,9606.ENSP00000282397,9606.ENSP00000282588,9606.ENSP00000287934,9606.ENSP00000296585,9606.ENSP00000297044,9606.ENSP00000297508,9606.ENSP00000297991,9606.ENSP00000306015,9606.ENSP00000313391,9606.ENSP00000331411,9606.ENSP00000335196,9606.ENSP00000336775,9606.ENSP00000340274,…	ITGA3,CLDN11,PROCR,RAPGEF2,CDH13,ILDR2,FLT1,ITGA1,FZD1,ITGA2,CYTH3,MICALL2,AQP3,SYNPO2,DAB2,FBLN7,GLDN,SYNM,RAP2C,CDH5,DPP4,TGM2,L1CAM,SORBS1,PPAP2B,PLAU,GJB3,DES,KAZN,AJAP1,SMPX,SYNPO,PGM5,CTNNA2,CTNNA3,CLDN9,CD44,CLMP,SCN5A,PVRL3,ACTN3,LPHN3,ERBB2IP,ACTN2,VEGFA
GOCC:0098858	Actin-based cell projection	17	128	0.47	0.0208	9606.ENSP00000005226,9606.ENSP00000007722,9606.ENSP00000248444,9606.ENSP00000265944,9606.ENSP00000274364,9606.ENSP00000280187,9606.ENSP00000294489,9606.ENSP00000296370,9606.ENSP00000320378,9606.ENSP00000335196,9606.ENSP00000354623,9606.ENSP00000367059,9606.ENSP00000398560,9606.ENSP00000398632,9606.ENSP00000421280,9606.ENSP00000443495,9606.ENSP00000480890	USH1C,ITGA3,VIL1,MYO3A,IQGAP2,GPM6A,PDPN,S100P,SLC7A8,GLDN,DFNB31,ESPN,SPATA13,CD44,MYO10,ACTN2,SLC6A6
GOCC:0005882	Intermediate filament	12	73	0.56	0.0313	9606.ENSP00000064724,9606.ENSP00000244050,9606.ENSP00000308452,9606.ENSP00000336775,9606.ENSP00000346839,9606.ENSP00000357206,9606.ENSP00000363071,9606.ENSP00000378292,9606.ENSP00000380281,9606.ENSP00000400258,9606.ENSP00000437402,9606.ENSP00000482169	CLDN11,SNAI1,KRT17,SYNM,FN1,NES,DES,KRT80,GPER1,DLGAP2,ENO2,NEFL
GOCC:0030016	Myofibril	17	137	0.44	0.0388	9606.ENSP00000265709,9606.ENSP00000284770,9606.ENSP00000306015,9606.ENSP00000334563,9606.ENSP00000336775,9606.ENSP00000341838,9606.ENSP00000349595,9606.ENSP00000352608,9606.ENSP00000355645,9606.ENSP00000360762,9606.ENSP00000363071,9606.ENSP00000365651,9606.ENSP00000379678,9606.ENSP00000410257,9606.ENSP00000443495,9606.ENSP00000467176,9606.ENSP00000484342	ANK1,PDLIM3,SYNPO2,MYO18B,SYNM,TNNI3,ATP2A1,RYR1,ACTA1,ANKRD1,DES,NPPB,PGM5,SCN5A,ACTN2,TNNT1,NEB
GOCC:0031253	Cell projection membrane	21	195	0.38	0.0467	9606.ENSP00000007722,9606.ENSP00000201647,9606.ENSP00000245796,9606.ENSP00000294489,9606.ENSP00000296370,9606.ENSP00000296575,9606.ENSP00000305302,9606.ENSP00000320378,9606.ENSP00000358802,9606.ENSP00000359353,9606.ENSP00000360860,9606.ENSP00000369268,9606.ENSP00000377353,9606.ENSP00000378074,9606.ENSP00000380281,9606.ENSP00000389326,9606.ENSP00000398560,9606.ENSP00000398632,9606.ENSP00000417335,…	ITGA3,EPS8L1,PSD4,PDPN,S100P,HHIP,SLC6A19,SLC7A8,KCNC4,GABRE,IFIT5,CNGA4,DRD1,SLC28A1,GPER1,ACE2,SPATA13,CD44,ROBO2,MYO10,SLC6A6
GOCC:0045121	Membrane raft	20	181	0.39	0.0467	9606.ENSP00000221132,9606.ENSP00000222693,9606.ENSP00000268613,9606.ENSP00000278379,9606.ENSP00000294489,9606.ENSP00000296145,9606.ENSP00000297494,9606.ENSP00000329697,9606.ENSP00000349541,9606.ENSP00000351905,9606.ENSP00000356030,9606.ENSP00000359532,9606.ENSP00000360293,9606.ENSP00000360296,9606.ENSP00000365435,9606.ENSP00000389326,9606.ENSP00000398698,9606.ENSP00000410257,9606.ENSP00000428924,…	TNFRSF10A,CAV2,CDH13,SLC1A2,PDPN,TDGF1,NOS3,PPAP2C,PTRF,TGFBR2,CD55,NTSR1,SORBS1,PPAP2B,TNFRSF1B,ACE2,TNF,SCN5A,LYN,CD177
GOCC:1903561	Extracellular vesicle	37	444	0.27	0.0477	9606.ENSP00000007722,9606.ENSP00000085219,9606.ENSP00000212355,9606.ENSP00000216968,9606.ENSP00000220809,9606.ENSP00000223095,9606.ENSP00000233242,9606.ENSP00000236850,9606.ENSP00000252593,9606.ENSP00000257770,9606.ENSP00000284523,9606.ENSP00000290167,9606.ENSP00000301178,9606.ENSP00000339477,9606.ENSP00000340989,9606.ENSP00000345344,9606.ENSP00000346839,9606.ENSP00000353731,9606.ENSP00000355330,…	ITGA3,CD22,TGFBR3,PROCR,PLAT,SERPINE1,APOB,APOA1,BST2,NT5E,WNT3A,WNT4,AXL,B7RP1,SFN,CTSL,FN1,DPP4,TGM2,ACTA1,CD55,ECM1,MMP9,PLAU,SDC1,CD274,WNT5B,RNASE1,PLA2G2A,CXCR4,ACE2,CD44,TGFBI,LYN,ENO2,LDHA,TNFAIP3

## Sheet: Total DE genes - Reactome 
#term ID	term description	observed gene count	background gene count	strength	false discovery rate	matching proteins in your network (IDs)	matching proteins in your network (labels)
HSA-1474244	Extracellular matrix organization	36	301	0.42	0.0013	9606.ENSP00000007722,9606.ENSP00000221930,9606.ENSP00000223095,9606.ENSP00000231004,9606.ENSP00000263556,9606.ENSP00000264094,9606.ENSP00000264498,9606.ENSP00000265379,9606.ENSP00000274341,9606.ENSP00000282588,9606.ENSP00000284984,9606.ENSP00000286657,9606.ENSP00000295992,9606.ENSP00000296585,9606.ENSP00000300527,9606.ENSP00000317214,9606.ENSP00000318234,9606.ENSP00000324532,9606.ENSP00000327336,…	ITGA3,TGFB1,SERPINE1,LOX,P4HA1,LOXL3,FGF2,COL6A5,HAPLN1,ITGA1,ADAMTS1,ADAMTS3,PCOLCE2,ITGA2,COL6A2,CAPN6,COL26A1,LAMA3,BGN,COL9A3,CTSL,FN1,ELN,COLGALT2,ADAM12,HTRA1,MMP9,COL9A2,BMP2,COL2A1,SDC1,LOXL2,LAMB3,CD44,ITGA7,ADAM8
HSA-202733	Cell surface interactions at the vascular wall	22	138	0.55	0.0017	9606.ENSP00000007722,9606.ENSP00000216968,9606.ENSP00000221132,9606.ENSP00000221930,9606.ENSP00000233242,9606.ENSP00000270077,9606.ENSP00000292125,9606.ENSP00000320378,9606.ENSP00000332215,9606.ENSP00000346839,9606.ENSP00000359077,9606.ENSP00000366307,9606.ENSP00000370542,9606.ENSP00000371347,9606.ENSP00000376048,9606.ENSP00000382334,9606.ENSP00000384770,9606.ENSP00000398632,9606.ENSP00000428924,…	ITGA3,PROCR,TNFRSF10A,TGFB1,APOB,PSG9,PSG6,SLC7A8,PSG3,FN1,L1CAM,THBD,SDC1,ANGPT4,MAG,PSG5,PSG4,CD44,LYN,SLC7A6,SLC16A3,CD177
HSA-1474290	Collagen formation	17	90	0.62	0.0024	9606.ENSP00000231004,9606.ENSP00000263556,9606.ENSP00000264094,9606.ENSP00000265379,9606.ENSP00000286657,9606.ENSP00000295992,9606.ENSP00000300527,9606.ENSP00000318234,9606.ENSP00000324532,9606.ENSP00000341640,9606.ENSP00000345344,9606.ENSP00000354960,9606.ENSP00000361405,9606.ENSP00000361834,9606.ENSP00000369889,9606.ENSP00000373783,9606.ENSP00000375778	LOX,P4HA1,LOXL3,COL6A5,ADAMTS3,PCOLCE2,COL6A2,COL26A1,LAMA3,COL9A3,CTSL,COLGALT2,MMP9,COL9A2,COL2A1,LOXL2,LAMB3
HSA-109582	Hemostasis	54	605	0.3	0.0029	9606.ENSP00000007722,9606.ENSP00000216968,9606.ENSP00000220809,9606.ENSP00000221132,9606.ENSP00000221930,9606.ENSP00000223095,9606.ENSP00000233242,9606.ENSP00000236850,9606.ENSP00000256925,9606.ENSP00000259818,9606.ENSP00000263519,9606.ENSP00000270077,9606.ENSP00000280155,9606.ENSP00000282249,9606.ENSP00000282588,9606.ENSP00000292125,9606.ENSP00000294489,9606.ENSP00000296585,9606.ENSP00000297494,…	ITGA3,PROCR,PLAT,TNFRSF10A,TGFB1,SERPINE1,APOB,APOA1,CABLES1,TUBB2B,ATP2B3,PSG9,ADRA2A,GUCY1A2,ITGA1,PSG6,PDPN,ITGA2,NOS3,SLC7A8,NOS2,PSG3,P2RX2,MAFK,MAFF,GATA2,FN1,ATP2A1,KIF21A,ECM1,L1CAM,PLAU,THBD,TUBB2A,SDC1,ANGPT4,MAG,PSG5,PSG4,IGF2,CD44,SERPINB2,DOCK4,RARRES2,ABHD6,LYN,KIF1A,NFE2,ACTN2,SLC7A6,SLC16A3,DGKK,VEGFA,CD177
HSA-162582	Signal Transduction	172	2741	0.14	0.0030	9606.ENSP00000001146,9606.ENSP00000006053,9606.ENSP00000007722,9606.ENSP00000172229,9606.ENSP00000176195,9606.ENSP00000215530,9606.ENSP00000219409,9606.ENSP00000220507,9606.ENSP00000220809,9606.ENSP00000221132,9606.ENSP00000221421,9606.ENSP00000221930,9606.ENSP00000222693,9606.ENSP00000222725,9606.ENSP00000223095,9606.ENSP00000224356,9606.ENSP00000227507,9606.ENSP00000229030,9606.ENSP00000230990,…	CYP26B1,CX3CL1,ITGA3,NGFR,SCT,FGF22,ARHGDIG,RHOV,PLAT,TNFRSF10A,LHB,TGFB1,CAV2,LFNG,SERPINE1,CYP26A1,CCND1,FZD10,HBEGF,HES1,APOB,KISS1R,RGS2,APOA1,DUSP4,EEPD1,WIPF3,SNAI1,FOSB,VGF,MTNR1B,TUBB2B,SMAD7,GNAO1,CCNE1,NOTCH3,RAPGEF2,FGF2,SHC2,COL6A5,OPRK1,GPR32,WNT9A,IQGAP2,FGF18,ADRA2A,KHDRBS2,FLT1,WNT3A,ATP6V0D2,FZD1,FMNL2,SMAD6,HIST1H2BD,WNT4,HHIP,ITGA2,NOS3,GAS1,CRABP1,RUNX1,COL6A2,AXL,JUNB,FOS,ADR…
HSA-9006934	Signaling by Receptor Tyrosine Kinases	47	502	0.32	0.0030	9606.ENSP00000007722,9606.ENSP00000215530,9606.ENSP00000220809,9606.ENSP00000230990,9606.ENSP00000240100,9606.ENSP00000245919,9606.ENSP00000249330,9606.ENSP00000264498,9606.ENSP00000264554,9606.ENSP00000265379,9606.ENSP00000274625,9606.ENSP00000282397,9606.ENSP00000285393,9606.ENSP00000296585,9606.ENSP00000297494,9606.ENSP00000300527,9606.ENSP00000301178,9606.ENSP00000303315,9606.ENSP00000306245,…	ITGA3,FGF22,PLAT,HBEGF,DUSP4,FOSB,VGF,FGF2,SHC2,COL6A5,FGF18,FLT1,ATP6V0D2,ITGA2,NOS3,COL6A2,AXL,JUNB,FOS,FOSL1,LAMA3,SOCS1,FGFR3,COL9A3,ERBB4,CDH5,FN1,GAB2,SGK1,ADAM12,NGF,MMP9,COL9A2,ID3,ID1,COL2A1,FGFBP1,LAMB3,MATK,NRG1,IGF2,ERBB2IP,LYN,VEGFA,RPS6KA5,FGF1,ADCYAP1R1
HSA-909733	Interferon alpha/beta signaling	13	69	0.62	0.0147	9606.ENSP00000228928,9606.ENSP00000252593,9606.ENSP00000329418,9606.ENSP00000342278,9606.ENSP00000342513,9606.ENSP00000360860,9606.ENSP00000360869,9606.ENSP00000360883,9606.ENSP00000368699,9606.ENSP00000380073,9606.ENSP00000381601,9606.ENSP00000388001,9606.ENSP00000395590	OAS3,BST2,SOCS1,OAS2,IFI6,IFIT5,IFIT1,IFIT3,ISG15,IRF9,MX1,OAS1,IFI35
HSA-2022090	Assembly of collagen fibrils and other multimeric structures	12	61	0.64	0.0173	9606.ENSP00000231004,9606.ENSP00000264094,9606.ENSP00000265379,9606.ENSP00000300527,9606.ENSP00000324532,9606.ENSP00000341640,9606.ENSP00000345344,9606.ENSP00000361405,9606.ENSP00000361834,9606.ENSP00000369889,9606.ENSP00000373783,9606.ENSP00000375778	LOX,LOXL3,COL6A5,COL6A2,LAMA3,COL9A3,CTSL,MMP9,COL9A2,COL2A1,LOXL2,LAMB3
HSA-3000178	ECM proteoglycans	13	76	0.58	0.0273	9606.ENSP00000221930,9606.ENSP00000223095,9606.ENSP00000265379,9606.ENSP00000274341,9606.ENSP00000296585,9606.ENSP00000300527,9606.ENSP00000324532,9606.ENSP00000327336,9606.ENSP00000341640,9606.ENSP00000346839,9606.ENSP00000361834,9606.ENSP00000369889,9606.ENSP00000452120	TGFB1,SERPINE1,COL6A5,HAPLN1,ITGA2,COL6A2,LAMA3,BGN,COL9A3,FN1,COL9A2,COL2A1,ITGA7
HSA-397014	Muscle contraction	22	193	0.4	0.0362	9606.ENSP00000252729,9606.ENSP00000262186,9606.ENSP00000263519,9606.ENSP00000282146,9606.ENSP00000282249,9606.ENSP00000282588,9606.ENSP00000293829,9606.ENSP00000327611,9606.ENSP00000341838,9606.ENSP00000349595,9606.ENSP00000352608,9606.ENSP00000355645,9606.ENSP00000357060,9606.ENSP00000360293,9606.ENSP00000363071,9606.ENSP00000386306,9606.ENSP00000386881,9606.ENSP00000410257,9606.ENSP00000420040,…	CACNG6,KCNH2,ATP2B3,KCNK13,GUCY1A2,ITGA1,FGF11,KCNK12,TNNI3,ATP2A1,RYR1,ACTA1,ATP1A4,SORBS1,DES,SCN9A,DYSF,SCN5A,KCNIP2,ACTN3,ACTN2,TNNT1
HSA-6785807	Interleukin-4 and Interleukin-13 signaling	15	107	0.49	0.0497	9606.ENSP00000216117,9606.ENSP00000221930,9606.ENSP00000227507,9606.ENSP00000264498,9606.ENSP00000303315,9606.ENSP00000306245,9606.ENSP00000327251,9606.ENSP00000329418,9606.ENSP00000340684,9606.ENSP00000346839,9606.ENSP00000361405,9606.ENSP00000365435,9606.ENSP00000398698,9606.ENSP00000458832,9606.ENSP00000478570	HMOX1,TGFB1,CCND1,FGF2,JUNB,FOS,NOS2,SOCS1,MAOA,FN1,MMP9,TNFRSF1B,TNF,ALOX15,VEGFA

## Sheet: Upregulated genes - GO terms
#term ID	term description	observed gene count	background gene count	strength	false discovery rate	matching proteins in your network (IDs)	matching proteins in your network (labels)
GO:0009653	Anatomical structure morphogenesis	124	2165	0.42	1.01e-19	9606.ENSP00000001146,9606.ENSP00000007722,9606.ENSP00000172229,9606.ENSP00000204604,9606.ENSP00000215368,9606.ENSP00000221930,9606.ENSP00000222725,9606.ENSP00000229729,9606.ENSP00000230658,9606.ENSP00000231004,9606.ENSP00000234198,9606.ENSP00000240100,9606.ENSP00000243056,9606.ENSP00000259915,9606.ENSP00000263388,9606.ENSP00000264463,9606.ENSP00000264498,9606.ENSP00000265944,9606.ENSP00000268613,…	CYP26B1,ITGA3,NGFR,CHRD,EFNA2,TGFB1,LFNG,SLC44A4,ISL1,LOX,DLX2,DUSP4,HOXC13,POU5F1,NOTCH3,CDH10,FGF2,MYO3A,CDH13,WNT9A,GPM6A,BARX2,FLT1,SEMA3D,ZIC3,FZD1,SMAD6,WNT4,STC1,PDPN,PKDCC,TDGF1,HHIP,ITGA2,BMPER,COL6A2,AXL,SEMA3E,KRT17,CST6,SOBP,CRMP1,FAM20C,LAMA3,FOXE3,RLTPR,EPHA3,HEY1,FGFR3,DPYSL4,TNNI3,ERBB4,NKX2-3,ABCA2,DOK4,PRICKLE1,FN1,EGFLAM,ATRNL1,ELN,HAND2,RYR1,DLX1,DFNB31,TGM2,EGLN1,ACTA1,NES,EF…
GO:0007275	Multicellular organism development	199	5023	0.26	7.23e-17	9606.ENSP00000001146,9606.ENSP00000007722,9606.ENSP00000064724,9606.ENSP00000172229,9606.ENSP00000176195,9606.ENSP00000190165,9606.ENSP00000204604,9606.ENSP00000215368,9606.ENSP00000219409,9606.ENSP00000221930,9606.ENSP00000222693,9606.ENSP00000222725,9606.ENSP00000224356,9606.ENSP00000227507,9606.ENSP00000229729,9606.ENSP00000230658,9606.ENSP00000231004,9606.ENSP00000233997,9606.ENSP00000234198,…	CYP26B1,ITGA3,CLDN11,NGFR,SCT,DMRT3,CHRD,EFNA2,ARHGDIG,TGFB1,CAV2,LFNG,CYP26A1,CCND1,SLC44A4,ISL1,LOX,AZU1,DLX2,DUSP4,WIPF3,HOXC13,BATF3,INHA,VGF,IGSF21,TUBB2B,POU5F1,CHST8,NOTCH3,UPK2,LOXL3,CDH10,FGF2,RAB17,NPR3,FSTL4,MYO3A,AMIGO2,CDH13,WNT9A,HAPLN1,GPM6A,BARX2,FLT1,SEMA3D,ZIC3,FZD1,SMAD6,WNT4,STC1,FGF11,PTCHD2,PDPN,PKDCC,IGFBP7,PTPRN,TDGF1,HHIP,ITGA2,TLX3,BMPER,CRABP1,COL6A2,AXL,SEMA3E,FOS,KRT1…
GO:0048856	Anatomical structure development	208	5402	0.25	8.42e-17	9606.ENSP00000001146,9606.ENSP00000007699,9606.ENSP00000007722,9606.ENSP00000064724,9606.ENSP00000172229,9606.ENSP00000176195,9606.ENSP00000190165,9606.ENSP00000204604,9606.ENSP00000215368,9606.ENSP00000219409,9606.ENSP00000221930,9606.ENSP00000222693,9606.ENSP00000222725,9606.ENSP00000224356,9606.ENSP00000227507,9606.ENSP00000229729,9606.ENSP00000230658,9606.ENSP00000231004,9606.ENSP00000233997,…	CYP26B1,YBX2,ITGA3,CLDN11,NGFR,SCT,DMRT3,CHRD,EFNA2,ARHGDIG,TGFB1,CAV2,LFNG,CYP26A1,CCND1,SLC44A4,ISL1,LOX,AZU1,DLX2,DUSP4,WIPF3,HOXC13,BATF3,INHA,VIL1,VGF,IGSF21,TUBB2B,POU5F1,CHST8,NOTCH3,UPK2,LOXL3,CDH10,FGF2,RAB17,NPR3,FSTL4,MYO3A,AMIGO2,CDH13,SECTM1,WNT9A,HAPLN1,GPM6A,BARX2,FLT1,SEMA3D,ZIC3,FZD1,SMAD6,WNT4,STC1,FGF11,PTCHD2,PDPN,PKDCC,IGFBP7,PTPRN,TDGF1,HHIP,ITGA2,SPINK1,TLX3,BMPER,CRABP1,CO…
GO:0048731	System development	182	4426	0.28	1.35e-16	9606.ENSP00000001146,9606.ENSP00000007722,9606.ENSP00000064724,9606.ENSP00000172229,9606.ENSP00000176195,9606.ENSP00000190165,9606.ENSP00000204604,9606.ENSP00000215368,9606.ENSP00000221930,9606.ENSP00000222693,9606.ENSP00000222725,9606.ENSP00000224356,9606.ENSP00000227507,9606.ENSP00000229729,9606.ENSP00000230658,9606.ENSP00000231004,9606.ENSP00000233997,9606.ENSP00000234198,9606.ENSP00000243056,…	CYP26B1,ITGA3,CLDN11,NGFR,SCT,DMRT3,CHRD,EFNA2,TGFB1,CAV2,LFNG,CYP26A1,CCND1,SLC44A4,ISL1,LOX,AZU1,DLX2,HOXC13,BATF3,INHA,VGF,IGSF21,TUBB2B,POU5F1,CHST8,NOTCH3,LOXL3,FGF2,RAB17,NPR3,FSTL4,MYO3A,AMIGO2,CDH13,WNT9A,HAPLN1,GPM6A,BARX2,FLT1,SEMA3D,ZIC3,FZD1,SMAD6,WNT4,STC1,FGF11,PTCHD2,PDPN,PKDCC,PTPRN,TDGF1,HHIP,ITGA2,TLX3,BMPER,COL6A2,AXL,SEMA3E,FOS,KRT17,FOSL1,BOK,SOBP,DMRTA1,NKX2-6,CRMP1,FAM20C,L…
GO:0009888	Tissue development	100	1760	0.42	2.96e-15	9606.ENSP00000001146,9606.ENSP00000007722,9606.ENSP00000172229,9606.ENSP00000204604,9606.ENSP00000221930,9606.ENSP00000222693,9606.ENSP00000222725,9606.ENSP00000227507,9606.ENSP00000229729,9606.ENSP00000230658,9606.ENSP00000231004,9606.ENSP00000234198,9606.ENSP00000240100,9606.ENSP00000243056,9606.ENSP00000248444,9606.ENSP00000259915,9606.ENSP00000264031,9606.ENSP00000264094,9606.ENSP00000264498,…	CYP26B1,ITGA3,NGFR,CHRD,TGFB1,CAV2,LFNG,CCND1,SLC44A4,ISL1,LOX,DLX2,DUSP4,HOXC13,VIL1,POU5F1,UPK2,LOXL3,FGF2,SECTM1,BARX2,SEMA3D,ZIC3,FZD1,SMAD6,WNT4,STC1,PDPN,PKDCC,HHIP,ITGA2,BMPER,COL6A2,SEMA3E,FOS,KRT17,CST6,NKX2-6,FAM20C,LAMA3,RFX6,FOXE3,RLTPR,HEY1,FGFR3,RAP2C,SFN,TNNI3,ERBB4,NKX2-3,P2RX2,PRICKLE1,ADAMTSL2,FN1,EGFLAM,ATRNL1,ELN,HAND2,RYR1,DFNB31,TGM2,EGLN1,ACTA1,EFNA1,EPHA7,PAX2,ANKRD1,MMP9,…
GO:0032501	Multicellular organismal process	240	6933	0.2	2.96e-15	9606.ENSP00000001146,9606.ENSP00000007699,9606.ENSP00000007722,9606.ENSP00000064724,9606.ENSP00000172229,9606.ENSP00000176195,9606.ENSP00000185206,9606.ENSP00000190165,9606.ENSP00000204604,9606.ENSP00000215368,9606.ENSP00000216968,9606.ENSP00000219409,9606.ENSP00000220809,9606.ENSP00000221930,9606.ENSP00000222543,9606.ENSP00000222693,9606.ENSP00000222725,9606.ENSP00000224356,9606.ENSP00000227507,…	CYP26B1,YBX2,ITGA3,CLDN11,NGFR,SCT,CLIC5,DMRT3,CHRD,EFNA2,PROCR,ARHGDIG,PLAT,TGFB1,TFPI2,CAV2,LFNG,CYP26A1,CCND1,SLC44A4,ISL1,LOX,AZU1,DLX2,LRP11,DUSP4,WIPF3,HOXC13,BATF3,INHA,VIL1,VGF,IGSF21,CACNG6,TUBB2B,POU5F1,KCNH2,GNAO1,CHST8,GRIK5,NOTCH3,UPK2,LOXL3,CDH10,FGF2,RAB17,OLFM2,NPR3,FSTL4,OPRK1,MYO3A,AMIGO2,CDH13,WNT9A,HAPLN1,GPM6A,BARX2,FLT1,SEMA3D,ZIC3,FZD1,SMAD6,WNT4,STC1,FGF11,PTCHD2,PDPN,PKDC…
GO:0048513	Animal organ development	143	3197	0.31	8.82e-15	9606.ENSP00000001146,9606.ENSP00000007722,9606.ENSP00000172229,9606.ENSP00000176195,9606.ENSP00000190165,9606.ENSP00000204604,9606.ENSP00000215368,9606.ENSP00000221930,9606.ENSP00000222693,9606.ENSP00000222725,9606.ENSP00000224356,9606.ENSP00000227507,9606.ENSP00000229729,9606.ENSP00000230658,9606.ENSP00000231004,9606.ENSP00000234198,9606.ENSP00000243056,9606.ENSP00000243440,9606.ENSP00000243786,…	CYP26B1,ITGA3,NGFR,SCT,DMRT3,CHRD,EFNA2,TGFB1,CAV2,LFNG,CYP26A1,CCND1,SLC44A4,ISL1,LOX,DLX2,HOXC13,BATF3,INHA,VGF,TUBB2B,POU5F1,NOTCH3,LOXL3,FGF2,MYO3A,AMIGO2,WNT9A,GPM6A,BARX2,FLT1,SEMA3D,ZIC3,FZD1,SMAD6,WNT4,STC1,PDPN,PKDCC,PTPRN,TDGF1,HHIP,ITGA2,TLX3,BMPER,COL6A2,AXL,SEMA3E,FOS,KRT17,FOSL1,BOK,SOBP,DMRTA1,NKX2-6,FAM20C,LAMA3,RFX6,SPNS2,NFAM1,FOXE3,DCX,HEY1,FGFR3,SFN,COL9A3,TNNI3,ERBB4,NKX2-3,P…
GO:0009887	Animal organ morphogenesis	69	967	0.52	2.85e-14	9606.ENSP00000001146,9606.ENSP00000221930,9606.ENSP00000222725,9606.ENSP00000229729,9606.ENSP00000230658,9606.ENSP00000234198,9606.ENSP00000243056,9606.ENSP00000264498,9606.ENSP00000265944,9606.ENSP00000272164,9606.ENSP00000281437,9606.ENSP00000287538,9606.ENSP00000287934,9606.ENSP00000288840,9606.ENSP00000290167,9606.ENSP00000290271,9606.ENSP00000296575,9606.ENSP00000296585,9606.ENSP00000300527,…	CYP26B1,TGFB1,LFNG,SLC44A4,ISL1,DLX2,HOXC13,FGF2,MYO3A,WNT9A,BARX2,ZIC3,FZD1,SMAD6,WNT4,STC1,HHIP,ITGA2,COL6A2,SOBP,FAM20C,LAMA3,FOXE3,HEY1,FGFR3,TNNI3,NKX2-3,EGFLAM,ATRNL1,ELN,HAND2,RYR1,DLX1,DFNB31,TGM2,EGLN1,ACTA1,EFNA1,HTRA1,PAX2,ANKRD1,ID3,EPHB2,ID1,FOXH1,BMP2,VIT,EDN1,COL2A1,NKX3-1,FOXC1,MSX1,FAM101A,LAMB3,VWA2,GPC3,IRX5,TBX6,SLITRK6,CTNNA2,SOX5,TNF,SCN5A,TMEM176B,ROBO2,DLX6,DNAH11,USH1G,FG…
GO:0032502	Developmental process	211	5841	0.22	2.85e-14	9606.ENSP00000001146,9606.ENSP00000007699,9606.ENSP00000007722,9606.ENSP00000064724,9606.ENSP00000172229,9606.ENSP00000176195,9606.ENSP00000190165,9606.ENSP00000204604,9606.ENSP00000215368,9606.ENSP00000219409,9606.ENSP00000221930,9606.ENSP00000222693,9606.ENSP00000222725,9606.ENSP00000224356,9606.ENSP00000227507,9606.ENSP00000229729,9606.ENSP00000230658,9606.ENSP00000231004,9606.ENSP00000233997,…	CYP26B1,YBX2,ITGA3,CLDN11,NGFR,SCT,DMRT3,CHRD,EFNA2,ARHGDIG,TGFB1,CAV2,LFNG,CYP26A1,CCND1,SLC44A4,ISL1,LOX,AZU1,DLX2,DUSP4,WIPF3,HOXC13,BATF3,INHA,VIL1,VGF,IGSF21,TUBB2B,POU5F1,CHST8,NOTCH3,UPK2,LOXL3,CDH10,FGF2,RAB17,NPR3,FSTL4,MYO3A,AMIGO2,CDH13,SECTM1,WNT9A,HAPLN1,GPM6A,BARX2,FLT1,SEMA3D,ZIC3,FZD1,SMAD6,WNT4,STC1,FGF11,PTCHD2,PDPN,PKDCC,IGFBP7,PTPRN,TDGF1,HHIP,ITGA2,SPINK1,TLX3,BMPER,GAS1,CRAB…
GO:0030154	Cell differentiation	147	3702	0.26	4.03e-11	9606.ENSP00000001146,9606.ENSP00000007699,9606.ENSP00000007722,9606.ENSP00000172229,9606.ENSP00000190165,9606.ENSP00000204604,9606.ENSP00000215368,9606.ENSP00000221930,9606.ENSP00000222693,9606.ENSP00000222725,9606.ENSP00000227507,9606.ENSP00000229729,9606.ENSP00000230658,9606.ENSP00000231004,9606.ENSP00000233997,9606.ENSP00000234198,9606.ENSP00000242140,9606.ENSP00000243440,9606.ENSP00000243786,…	CYP26B1,YBX2,ITGA3,NGFR,DMRT3,CHRD,EFNA2,TGFB1,CAV2,LFNG,CCND1,SLC44A4,ISL1,LOX,AZU1,DLX2,WIPF3,BATF3,INHA,VIL1,TUBB2B,POU5F1,NOTCH3,UPK2,LOXL3,FGF2,RAB17,FSTL4,WNT9A,GPM6A,BARX2,FLT1,SEMA3D,ZIC3,FZD1,SMAD6,WNT4,STC1,PTCHD2,PDPN,PKDCC,TDGF1,HHIP,ITGA2,SPINK1,TLX3,GAS1,COL6A2,AXL,SEMA3E,FOS,KRT17,BOK,NKX2-6,CRMP1,FAM20C,LAMA3,WFIKKN1,RFX6,NFAM1,FOXE3,EPHA3,DCX,HEY1,FGFR3,DPYSL4,RAP2C,SFN,TNNI3,ERB…
GO:0007399	Nervous system development	109	2371	0.33	4.50e-11	9606.ENSP00000007722,9606.ENSP00000064724,9606.ENSP00000172229,9606.ENSP00000176195,9606.ENSP00000190165,9606.ENSP00000204604,9606.ENSP00000215368,9606.ENSP00000221930,9606.ENSP00000229729,9606.ENSP00000230658,9606.ENSP00000233997,9606.ENSP00000234198,9606.ENSP00000251296,9606.ENSP00000259818,9606.ENSP00000262622,9606.ENSP00000263388,9606.ENSP00000264094,9606.ENSP00000264498,9606.ENSP00000264601,…	ITGA3,CLDN11,NGFR,SCT,DMRT3,CHRD,EFNA2,TGFB1,SLC44A4,ISL1,AZU1,DLX2,IGSF21,TUBB2B,CHST8,NOTCH3,LOXL3,FGF2,RAB17,FSTL4,AMIGO2,WNT9A,HAPLN1,GPM6A,SEMA3D,ZIC3,FZD1,WNT4,FGF11,PTCHD2,HHIP,TLX3,AXL,SEMA3E,FOS,BOK,NKX2-6,CRMP1,EPHA3,DCX,HEY1,DPYSL4,ERBB4,RAPGEF5,ABCA2,DOK4,PRICKLE1,FN1,EGFLAM,HAND2,DLX1,DFNB31,NES,EFNA1,S100A6,EPHA7,NGF,STMN3,L1CAM,PAX2,SOX3,CRTAC1,ANKRD1,CHRDL1,PCDH19,ID3,EPHB2,ID1,BM…
GO:0009790	Embryo development	64	1002	0.47	4.50e-11	9606.ENSP00000001146,9606.ENSP00000007722,9606.ENSP00000176195,9606.ENSP00000204604,9606.ENSP00000219409,9606.ENSP00000221930,9606.ENSP00000222725,9606.ENSP00000229729,9606.ENSP00000230658,9606.ENSP00000234198,9606.ENSP00000240100,9606.ENSP00000259818,9606.ENSP00000259915,9606.ENSP00000264094,9606.ENSP00000264498,9606.ENSP00000265944,9606.ENSP00000272164,9606.ENSP00000282397,9606.ENSP00000287538,…	CYP26B1,ITGA3,SCT,CHRD,ARHGDIG,TGFB1,LFNG,SLC44A4,ISL1,DLX2,DUSP4,TUBB2B,POU5F1,LOXL3,FGF2,MYO3A,WNT9A,FLT1,ZIC3,FZD1,SMAD6,WNT4,PKDCC,TDGF1,ITGA2,FOSL1,SOBP,NKX2-6,LAMA3,HEY1,ERBB4,PRICKLE1,FN1,HAND2,DLX1,DFNB31,EGLN1,NES,EFNA1,STMN3,PAX2,MMP9,GJB3,ID3,EPHB2,FOXH1,ST8SIA6,BMP2,EDN1,COL2A1,NKX3-1,FOXC1,MSX1,LAMB3,GPC3,IRX5,TBX6,SLITRK6,TNF,RARRES2,DLX6,ITGA7,USH1G,CRABP2
GO:0048869	Cellular developmental process	148	3757	0.26	4.57e-11	9606.ENSP00000001146,9606.ENSP00000007699,9606.ENSP00000007722,9606.ENSP00000172229,9606.ENSP00000190165,9606.ENSP00000204604,9606.ENSP00000215368,9606.ENSP00000221930,9606.ENSP00000222693,9606.ENSP00000222725,9606.ENSP00000227507,9606.ENSP00000229729,9606.ENSP00000230658,9606.ENSP00000231004,9606.ENSP00000233997,9606.ENSP00000234198,9606.ENSP00000242140,9606.ENSP00000243440,9606.ENSP00000243786,…	CYP26B1,YBX2,ITGA3,NGFR,DMRT3,CHRD,EFNA2,TGFB1,CAV2,LFNG,CCND1,SLC44A4,ISL1,LOX,AZU1,DLX2,WIPF3,BATF3,INHA,VIL1,TUBB2B,POU5F1,NOTCH3,UPK2,LOXL3,FGF2,RAB17,FSTL4,WNT9A,GPM6A,BARX2,FLT1,SEMA3D,ZIC3,FZD1,SMAD6,WNT4,STC1,PTCHD2,PDPN,PKDCC,TDGF1,HHIP,ITGA2,SPINK1,TLX3,GAS1,COL6A2,AXL,SEMA3E,FOS,KRT17,BOK,NKX2-6,CRMP1,FAM20C,LAMA3,WFIKKN1,RFX6,NFAM1,FOXE3,EPHA3,DCX,HEY1,FGFR3,DPYSL4,RAP2C,SFN,TNNI3,ERB…
GO:0030198	Extracellular matrix organization	34	338	0.67	8.16e-10	9606.ENSP00000007722,9606.ENSP00000221930,9606.ENSP00000222693,9606.ENSP00000231004,9606.ENSP00000263556,9606.ENSP00000264094,9606.ENSP00000264498,9606.ENSP00000274341,9606.ENSP00000296585,9606.ENSP00000300527,9606.ENSP00000324532,9606.ENSP00000341640,9606.ENSP00000346478,9606.ENSP00000346839,9606.ENSP00000346964,9606.ENSP00000347484,9606.ENSP00000348308,9606.ENSP00000351807,9606.ENSP00000357980,…	ITGA3,TGFB1,CAV2,LOX,P4HA1,LOXL3,FGF2,HAPLN1,ITGA2,COL6A2,LAMA3,COL9A3,ADAMTSL2,FN1,EGFLAM,THSD4,MMP23B,ELN,HTRA1,KAZALD1,HPSE2,MMP9,COL9A2,OLFML2A,VIT,COL2A1,FOXC1,LOXL2,LAMB3,CD44,TNF,TGFBI,ITGA7,CYP1B1
GO:0050793	Regulation of developmental process	113	2648	0.29	1.11e-09	9606.ENSP00000001146,9606.ENSP00000007722,9606.ENSP00000172229,9606.ENSP00000190165,9606.ENSP00000204604,9606.ENSP00000221930,9606.ENSP00000222725,9606.ENSP00000227507,9606.ENSP00000230658,9606.ENSP00000231004,9606.ENSP00000234198,9606.ENSP00000242140,9606.ENSP00000243786,9606.ENSP00000248444,9606.ENSP00000259818,9606.ENSP00000259915,9606.ENSP00000263388,9606.ENSP00000264094,9606.ENSP00000264498,…	CYP26B1,ITGA3,NGFR,DMRT3,CHRD,TGFB1,LFNG,CCND1,ISL1,LOX,DLX2,WIPF3,INHA,VIL1,TUBB2B,POU5F1,NOTCH3,LOXL3,FGF2,RAB17,OLFM2,FSTL4,AMIGO2,WNT9A,FLT1,SEMA3D,FGD5,FZD1,SMAD6,WNT4,PTCHD2,PDPN,PKDCC,TLX3,BMPER,AXL,SEMA3E,FOS,KRT17,CRMP1,FAM20C,LAMA3,NFAM1,FOXE3,EPHA3,LMO1,HEY1,FGFR3,SFN,ERBB4,PRICKLE1,PLEKHB1,FN1,HAND2,DLX1,EGLN1,SLC30A10,EFNA1,EPHA7,NGF,L1CAM,PAX2,SOX3,ANKRD1,MMP9,ID3,EPHB2,BAMBI,ID1,NP…
GO:0040011	Locomotion	69	1251	0.41	2.04e-09	9606.ENSP00000007722,9606.ENSP00000172229,9606.ENSP00000215368,9606.ENSP00000220809,9606.ENSP00000221132,9606.ENSP00000221930,9606.ENSP00000230658,9606.ENSP00000231004,9606.ENSP00000233997,9606.ENSP00000248444,9606.ENSP00000259818,9606.ENSP00000263388,9606.ENSP00000264498,9606.ENSP00000268613,9606.ENSP00000280187,9606.ENSP00000282397,9606.ENSP00000284136,9606.ENSP00000294489,9606.ENSP00000296145,…	ITGA3,NGFR,EFNA2,PLAT,TNFRSF10A,TGFB1,ISL1,LOX,AZU1,VIL1,TUBB2B,NOTCH3,FGF2,CDH13,GPM6A,FLT1,SEMA3D,PDPN,TDGF1,ITGA2,TLX3,HSD3B7,AXL,IGFBP6,SEMA3E,FOSL1,CRMP1,LAMA3,PDE4B,SPNS2,RLTPR,EPHA3,DCX,DPYSL4,ERBB4,NKX2-3,DOK4,FN1,EGFLAM,HAND2,EFNA1,EPHA7,L1CAM,PLAU,EPHB2,BAMBI,ID1,PLP2,THBD,RHOBTB3,TUBB2A,FOXC1,DOK6,LOXL2,LAMB3,GPC3,CTNNA2,CXCR4,SEMA5B,CD44,TNF,FEZF1,ROBO2,RARRES2,SLC16A3,SEMA6B,DNAH11,C…
GO:0048729	Tissue morphogenesis	43	561	0.55	2.86e-09	9606.ENSP00000007722,9606.ENSP00000172229,9606.ENSP00000204604,9606.ENSP00000221930,9606.ENSP00000230658,9606.ENSP00000264498,9606.ENSP00000287538,9606.ENSP00000287934,9606.ENSP00000290167,9606.ENSP00000290271,9606.ENSP00000294489,9606.ENSP00000296575,9606.ENSP00000296585,9606.ENSP00000300527,9606.ENSP00000303212,9606.ENSP00000308452,9606.ENSP00000324532,9606.ENSP00000334958,9606.ENSP00000338272,…	ITGA3,NGFR,CHRD,TGFB1,ISL1,FGF2,ZIC3,FZD1,WNT4,STC1,PDPN,HHIP,ITGA2,COL6A2,SEMA3E,KRT17,LAMA3,RLTPR,HEY1,TNNI3,PRICKLE1,HAND2,TGM2,EGLN1,ACTA1,EPHA7,PAX2,ANKRD1,FOXH1,BMP2,VIT,EDN1,NKX3-1,FOXC1,BRSK2,MSX1,VWA2,GPC3,TBX6,CXCR4,CD44,ROBO2,FGF1
GO:2000026	Regulation of multicellular organismal development	95	2096	0.32	4.19e-09	9606.ENSP00000001146,9606.ENSP00000007722,9606.ENSP00000172229,9606.ENSP00000190165,9606.ENSP00000221930,9606.ENSP00000222725,9606.ENSP00000227507,9606.ENSP00000230658,9606.ENSP00000231004,9606.ENSP00000234198,9606.ENSP00000243786,9606.ENSP00000259818,9606.ENSP00000259915,9606.ENSP00000263388,9606.ENSP00000264094,9606.ENSP00000264498,9606.ENSP00000264601,9606.ENSP00000265342,9606.ENSP00000266581,…	CYP26B1,ITGA3,NGFR,DMRT3,TGFB1,LFNG,CCND1,ISL1,LOX,DLX2,INHA,TUBB2B,POU5F1,NOTCH3,LOXL3,FGF2,RAB17,FSTL4,AMIGO2,WNT9A,FLT1,SEMA3D,FZD1,WNT4,PTCHD2,PDPN,PKDCC,TLX3,BMPER,AXL,SEMA3E,FOS,KRT17,CRMP1,FAM20C,LAMA3,NFAM1,FOXE3,EPHA3,LMO1,HEY1,SFN,ERBB4,PRICKLE1,FN1,HAND2,DLX1,EGLN1,EFNA1,EPHA7,NGF,L1CAM,PAX2,SOX3,ANKRD1,MMP9,EPHB2,BAMBI,ID1,NPPB,SYNDIG1,AJAP1,BMP2,EDN1,NKX3-1,FOXC1,BRSK2,FGFBP1,MSX1,LO…
GO:0045595	Regulation of cell differentiation	88	1874	0.34	4.93e-09	9606.ENSP00000001146,9606.ENSP00000007722,9606.ENSP00000172229,9606.ENSP00000204604,9606.ENSP00000221930,9606.ENSP00000227507,9606.ENSP00000230658,9606.ENSP00000231004,9606.ENSP00000234198,9606.ENSP00000243786,9606.ENSP00000259818,9606.ENSP00000259915,9606.ENSP00000263388,9606.ENSP00000264094,9606.ENSP00000264498,9606.ENSP00000264601,9606.ENSP00000264833,9606.ENSP00000265342,9606.ENSP00000272164,…	CYP26B1,ITGA3,NGFR,CHRD,TGFB1,CCND1,ISL1,LOX,DLX2,INHA,TUBB2B,POU5F1,NOTCH3,LOXL3,FGF2,RAB17,OLFM2,FSTL4,WNT9A,SEMA3D,FZD1,SMAD6,WNT4,PTCHD2,PDPN,PKDCC,TLX3,AXL,SEMA3E,FOS,CRMP1,FAM20C,NFAM1,FOXE3,EPHA3,LMO1,HEY1,SFN,ERBB4,PRICKLE1,PLEKHB1,FN1,HAND2,DLX1,EFNA1,EPHA7,NGF,L1CAM,PAX2,SOX3,ANKRD1,MMP9,ID3,EPHB2,BAMBI,ID1,AJAP1,BMP2,EDN1,MEDAG,FOXC1,BRSK2,MSX1,LOXL2,FAM101A,DACT3,NME1-NME2,TBX6,GPER1,…
GO:0048646	Anatomical structure formation involved in morphogenesis	55	883	0.46	4.93e-09	9606.ENSP00000007722,9606.ENSP00000204604,9606.ENSP00000221930,9606.ENSP00000222725,9606.ENSP00000229729,9606.ENSP00000230658,9606.ENSP00000240100,9606.ENSP00000259915,9606.ENSP00000263388,9606.ENSP00000264498,9606.ENSP00000268613,9606.ENSP00000282397,9606.ENSP00000287934,9606.ENSP00000290167,9606.ENSP00000294489,9606.ENSP00000296145,9606.ENSP00000296585,9606.ENSP00000297161,9606.ENSP00000303212,…	ITGA3,CHRD,TGFB1,LFNG,SLC44A4,ISL1,DUSP4,POU5F1,NOTCH3,FGF2,CDH13,FLT1,FZD1,WNT4,PDPN,TDGF1,ITGA2,BMPER,SEMA3E,FAM20C,LAMA3,HEY1,ABCA2,PRICKLE1,FN1,HAND2,DFNB31,TGM2,EGLN1,ACTA1,EFNA1,HTRA1,PAX2,ANKRD1,MMP9,ANGPTL2,EPHB2,ID1,FOXH1,EDN1,COL2A1,NKX3-1,FOXC1,MSX1,LOXL2,LAMB3,TBX6,PGM5,TGFBI,ROBO2,DLX6,ITGA7,TNNT1,CYP1B1,FGF1
GO:0051239	Regulation of multicellular organismal process	127	3227	0.26	4.93e-09	9606.ENSP00000001146,9606.ENSP00000007699,9606.ENSP00000007722,9606.ENSP00000172229,9606.ENSP00000176195,9606.ENSP00000190165,9606.ENSP00000204604,9606.ENSP00000216968,9606.ENSP00000220809,9606.ENSP00000221930,9606.ENSP00000222725,9606.ENSP00000227507,9606.ENSP00000230658,9606.ENSP00000231004,9606.ENSP00000233997,9606.ENSP00000234198,9606.ENSP00000243786,9606.ENSP00000248444,9606.ENSP00000252729,…	CYP26B1,YBX2,ITGA3,NGFR,SCT,DMRT3,CHRD,PROCR,PLAT,TGFB1,LFNG,CCND1,ISL1,LOX,AZU1,DLX2,INHA,VIL1,CACNG6,TUBB2B,POU5F1,KCNH2,GNAO1,NOTCH3,LOXL3,FGF2,RAB17,NPR3,FSTL4,OPRK1,AMIGO2,WNT9A,FLT1,SEMA3D,FZD1,SMAD6,WNT4,STC1,PTCHD2,PDPN,PKDCC,TDGF1,ITGA2,TLX3,BMPER,AXL,SEMA3E,FOS,ADRA1B,KRT17,CRMP1,FAM20C,LAMA3,PDE4B,NFAM1,FOXE3,EPHA3,LMO1,HEY1,B7RP1,SFN,TNNI3,ERBB4,PRICKLE1,FN1,CACNA1G,HAND2,RYR1,DLX1,EG…
GO:0006928	Movement of cell or subcellular component	76	1501	0.37	5.36e-09	9606.ENSP00000007722,9606.ENSP00000172229,9606.ENSP00000215368,9606.ENSP00000220809,9606.ENSP00000221132,9606.ENSP00000221930,9606.ENSP00000230658,9606.ENSP00000231004,9606.ENSP00000233997,9606.ENSP00000242140,9606.ENSP00000248444,9606.ENSP00000259818,9606.ENSP00000262186,9606.ENSP00000263388,9606.ENSP00000264498,9606.ENSP00000268613,9606.ENSP00000280187,9606.ENSP00000282397,9606.ENSP00000284136,…	ITGA3,NGFR,EFNA2,PLAT,TNFRSF10A,TGFB1,ISL1,LOX,AZU1,WIPF3,VIL1,TUBB2B,KCNH2,NOTCH3,FGF2,CDH13,GPM6A,FLT1,SEMA3D,PDPN,TDGF1,ITGA2,TLX3,HSD3B7,AXL,IGFBP6,SEMA3E,CRMP1,LAMA3,PDE4B,SPNS2,RLTPR,EPHA3,DCX,DPYSL4,TNNI3,ERBB4,NKX2-3,DOK4,FN1,EGFLAM,CACNA1G,HAND2,ACTA1,EFNA1,EPHA7,L1CAM,PLAU,DES,EPHB2,BAMBI,ID1,THBD,RHOBTB3,TUBB2A,FOXC1,DOK6,LOXL2,LAMB3,GPC3,CTNNA2,CXCR4,SEMA5B,CD44,TNF,SCN5A,FEZF1,ROBO2,…
GO:0035295	Tube development	51	851	0.44	9.64e-08	9606.ENSP00000007722,9606.ENSP00000176195,9606.ENSP00000204604,9606.ENSP00000221930,9606.ENSP00000231004,9606.ENSP00000263388,9606.ENSP00000264094,9606.ENSP00000264498,9606.ENSP00000268613,9606.ENSP00000282397,9606.ENSP00000287538,9606.ENSP00000287934,9606.ENSP00000288840,9606.ENSP00000290167,9606.ENSP00000294489,9606.ENSP00000294964,9606.ENSP00000296145,9606.ENSP00000296575,9606.ENSP00000297161,…	ITGA3,SCT,CHRD,TGFB1,LOX,NOTCH3,LOXL3,FGF2,CDH13,FLT1,ZIC3,FZD1,SMAD6,WNT4,PDPN,PKDCC,TDGF1,HHIP,BMPER,SEMA3E,NKX2-6,HEY1,TNNI3,NKX2-3,PRICKLE1,ADAMTSL2,FN1,HAND2,TGM2,EFNA1,EPHA7,PAX2,ANGPTL2,EPHB2,ID1,FOXH1,BMP2,EDN1,COL2A1,NKX3-1,FOXC1,LOXL2,GPC3,TBX6,CXCR4,TNF,TGFBI,ROBO2,RARRES2,CYP1B1,FGF1
GO:0048598	Embryonic morphogenesis	40	571	0.51	1.51e-07	9606.ENSP00000001146,9606.ENSP00000007722,9606.ENSP00000204604,9606.ENSP00000221930,9606.ENSP00000229729,9606.ENSP00000234198,9606.ENSP00000240100,9606.ENSP00000259915,9606.ENSP00000264498,9606.ENSP00000265944,9606.ENSP00000272164,9606.ENSP00000282397,9606.ENSP00000287538,9606.ENSP00000287934,9606.ENSP00000290167,9606.ENSP00000296585,9606.ENSP00000318900,9606.ENSP00000324532,9606.ENSP00000345064,…	CYP26B1,ITGA3,CHRD,TGFB1,SLC44A4,DLX2,DUSP4,POU5F1,FGF2,MYO3A,WNT9A,FLT1,ZIC3,FZD1,WNT4,ITGA2,SOBP,LAMA3,PRICKLE1,FN1,HAND2,DFNB31,EFNA1,PAX2,MMP9,EPHB2,FOXH1,EDN1,COL2A1,FOXC1,MSX1,LAMB3,GPC3,IRX5,TBX6,SLITRK6,DLX6,ITGA7,USH1G,CRABP2
GO:0001501	Skeletal system development	37	499	0.53	1.62e-07	9606.ENSP00000001146,9606.ENSP00000204604,9606.ENSP00000221930,9606.ENSP00000234198,9606.ENSP00000243786,9606.ENSP00000264498,9606.ENSP00000265074,9606.ENSP00000272164,9606.ENSP00000274341,9606.ENSP00000281437,9606.ENSP00000290271,9606.ENSP00000294964,9606.ENSP00000296575,9606.ENSP00000300527,9606.ENSP00000322323,9606.ENSP00000324763,9606.ENSP00000333292,9606.ENSP00000339824,9606.ENSP00000352565,…	CYP26B1,CHRD,TGFB1,DLX2,INHA,FGF2,NPR3,WNT9A,HAPLN1,BARX2,STC1,PKDCC,HHIP,COL6A2,FAM20C,WFIKKN1,SPNS2,FGFR3,HAND2,RYR1,DLX1,MMP9,COL9A2,BMP2,VIT,EDN1,COL2A1,FOXC1,MSX1,FAM101A,VWA2,IRX5,WNT5B,SOX5,CD44,TGFBI,DLX6
GO:0060429	Epithelium development	59	1109	0.39	2.32e-07	9606.ENSP00000001146,9606.ENSP00000172229,9606.ENSP00000204604,9606.ENSP00000221930,9606.ENSP00000222725,9606.ENSP00000227507,9606.ENSP00000229729,9606.ENSP00000243056,9606.ENSP00000248444,9606.ENSP00000264031,9606.ENSP00000264094,9606.ENSP00000264498,9606.ENSP00000287538,9606.ENSP00000287934,9606.ENSP00000288840,9606.ENSP00000290167,9606.ENSP00000290271,9606.ENSP00000294489,9606.ENSP00000296575,…	CYP26B1,NGFR,CHRD,TGFB1,LFNG,CCND1,SLC44A4,HOXC13,VIL1,UPK2,LOXL3,FGF2,ZIC3,FZD1,SMAD6,WNT4,STC1,PDPN,HHIP,ITGA2,BMPER,SEMA3E,KRT17,NKX2-6,FAM20C,LAMA3,RFX6,RLTPR,HEY1,RAP2C,SFN,ERBB4,PRICKLE1,ADAMTSL2,HAND2,DFNB31,TGM2,EPHA7,PAX2,ID3,ID1,FOXH1,BMP2,EDN1,COL2A1,NKX3-1,FOXC1,BRSK2,MSX1,GPC3,TBX6,WNT5B,SLITRK6,CXCR4,CD44,ROBO2,DLX6,TAGLN,FGF1
GO:0000902	Cell morphogenesis	45	726	0.46	3.97e-07	9606.ENSP00000172229,9606.ENSP00000215368,9606.ENSP00000230658,9606.ENSP00000263388,9606.ENSP00000264463,9606.ENSP00000268613,9606.ENSP00000280187,9606.ENSP00000284136,9606.ENSP00000290271,9606.ENSP00000294489,9606.ENSP00000300527,9606.ENSP00000301178,9606.ENSP00000303212,9606.ENSP00000321606,9606.ENSP00000337451,9606.ENSP00000339850,9606.ENSP00000344277,9606.ENSP00000346839,9606.ENSP00000346964,…	NGFR,EFNA2,ISL1,NOTCH3,CDH10,CDH13,GPM6A,SEMA3D,STC1,PDPN,COL6A2,AXL,SEMA3E,CRMP1,EPHA3,DPYSL4,DOK4,FN1,EGFLAM,DFNB31,NES,EFNA1,S100A6,EPHA7,NGF,L1CAM,PAX2,EPHB2,ID1,VIT,RHOBTB3,BRSK2,DOK6,MSX1,LAMB3,VWA2,SLITRK6,CTNNA2,CXCR4,SEMA5B,FEZF1,ROBO2,SEMA6B,NEFL,SRCIN1
GO:0072359	Circulatory system development	50	872	0.42	5.08e-07	9606.ENSP00000007722,9606.ENSP00000172229,9606.ENSP00000221930,9606.ENSP00000230658,9606.ENSP00000231004,9606.ENSP00000259915,9606.ENSP00000263388,9606.ENSP00000264498,9606.ENSP00000268613,9606.ENSP00000282397,9606.ENSP00000287538,9606.ENSP00000287934,9606.ENSP00000288840,9606.ENSP00000294489,9606.ENSP00000296145,9606.ENSP00000297161,9606.ENSP00000303212,9606.ENSP00000310170,9606.ENSP00000320089,…	ITGA3,NGFR,TGFB1,ISL1,LOX,POU5F1,NOTCH3,FGF2,CDH13,FLT1,ZIC3,FZD1,SMAD6,PDPN,TDGF1,BMPER,SEMA3E,FOSL1,NKX2-6,HEY1,TNNI3,ERBB4,PRICKLE1,FN1,ELN,HAND2,RYR1,EGLN1,EFNA1,ANKRD1,ANGPTL2,ID3,EPHB2,ID1,FOXH1,BMP2,EDN1,COL2A1,NKX3-1,FOXC1,MSX1,LOXL2,GPC3,TBX6,SCN5A,TGFBI,ROBO2,DNAH11,CYP1B1,FGF1
GO:0048699	Generation of neurons	72	1551	0.33	6.35e-07	9606.ENSP00000007722,9606.ENSP00000172229,9606.ENSP00000190165,9606.ENSP00000215368,9606.ENSP00000221930,9606.ENSP00000229729,9606.ENSP00000230658,9606.ENSP00000234198,9606.ENSP00000259818,9606.ENSP00000263388,9606.ENSP00000264601,9606.ENSP00000265342,9606.ENSP00000272164,9606.ENSP00000280187,9606.ENSP00000284136,9606.ENSP00000287934,9606.ENSP00000290167,9606.ENSP00000294484,9606.ENSP00000296575,…	ITGA3,NGFR,DMRT3,EFNA2,TGFB1,SLC44A4,ISL1,DLX2,TUBB2B,NOTCH3,RAB17,FSTL4,WNT9A,GPM6A,SEMA3D,FZD1,WNT4,PTCHD2,HHIP,TLX3,AXL,SEMA3E,CRMP1,EPHA3,DCX,HEY1,DPYSL4,ERBB4,DOK4,FN1,EGFLAM,HAND2,DLX1,DFNB31,EFNA1,S100A6,EPHA7,NGF,STMN3,L1CAM,PAX2,SOX3,CRTAC1,ANKRD1,ID3,EPHB2,ID1,BMP2,RHOBTB3,TUBB2A,BRSK2,DOK6,NME1-NME2,IRX5,TBX6,GPER1,WNT5B,SLITRK6,CTNNA2,CXCR4,SEMA5B,SOX5,TNF,FEZF1,ROBO2,KIF1A,SEMA6B,USH…
GO:0022008	Neurogenesis	75	1657	0.32	7.63e-07	9606.ENSP00000007722,9606.ENSP00000172229,9606.ENSP00000190165,9606.ENSP00000215368,9606.ENSP00000221930,9606.ENSP00000229729,9606.ENSP00000230658,9606.ENSP00000233997,9606.ENSP00000234198,9606.ENSP00000259818,9606.ENSP00000263388,9606.ENSP00000264601,9606.ENSP00000265342,9606.ENSP00000272164,9606.ENSP00000280187,9606.ENSP00000284136,9606.ENSP00000287934,9606.ENSP00000290167,9606.ENSP00000294484,…	ITGA3,NGFR,DMRT3,EFNA2,TGFB1,SLC44A4,ISL1,AZU1,DLX2,TUBB2B,NOTCH3,RAB17,FSTL4,WNT9A,GPM6A,SEMA3D,FZD1,WNT4,PTCHD2,HHIP,TLX3,AXL,SEMA3E,BOK,CRMP1,EPHA3,DCX,HEY1,DPYSL4,ERBB4,ABCA2,DOK4,FN1,EGFLAM,HAND2,DLX1,DFNB31,EFNA1,S100A6,EPHA7,NGF,STMN3,L1CAM,PAX2,SOX3,CRTAC1,ANKRD1,ID3,EPHB2,ID1,BMP2,RHOBTB3,TUBB2A,BRSK2,DOK6,NME1-NME2,IRX5,TBX6,GPER1,WNT5B,SLITRK6,CTNNA2,CXCR4,SEMA5B,SOX5,TNF,FEZF1,ROBO2,K…
GO:0016477	Cell migration	50	896	0.41	1.09e-06	9606.ENSP00000007722,9606.ENSP00000220809,9606.ENSP00000221132,9606.ENSP00000221930,9606.ENSP00000230658,9606.ENSP00000231004,9606.ENSP00000233997,9606.ENSP00000259818,9606.ENSP00000264498,9606.ENSP00000268613,9606.ENSP00000280187,9606.ENSP00000282397,9606.ENSP00000284136,9606.ENSP00000294489,9606.ENSP00000296145,9606.ENSP00000296585,9606.ENSP00000296921,9606.ENSP00000297679,9606.ENSP00000301178,…	ITGA3,PLAT,TNFRSF10A,TGFB1,ISL1,LOX,AZU1,TUBB2B,FGF2,CDH13,GPM6A,FLT1,SEMA3D,PDPN,TDGF1,ITGA2,TLX3,HSD3B7,AXL,IGFBP6,SEMA3E,LAMA3,PDE4B,SPNS2,RLTPR,EPHA3,DCX,ERBB4,NKX2-3,FN1,HAND2,EFNA1,L1CAM,PLAU,BAMBI,ID1,THBD,TUBB2A,FOXC1,LOXL2,LAMB3,GPC3,CTNNA2,CXCR4,CD44,TNF,FEZF1,SLC16A3,SEMA6B,CYP1B1
GO:0051241	Negative regulation of multicellular organismal process	61	1231	0.36	1.27e-06	9606.ENSP00000172229,9606.ENSP00000176195,9606.ENSP00000204604,9606.ENSP00000216968,9606.ENSP00000220809,9606.ENSP00000221930,9606.ENSP00000222725,9606.ENSP00000230658,9606.ENSP00000234198,9606.ENSP00000243786,9606.ENSP00000263388,9606.ENSP00000264094,9606.ENSP00000264498,9606.ENSP00000265074,9606.ENSP00000265342,9606.ENSP00000272164,9606.ENSP00000284136,9606.ENSP00000288840,9606.ENSP00000290167,…	NGFR,SCT,CHRD,PROCR,PLAT,TGFB1,LFNG,ISL1,DLX2,INHA,NOTCH3,LOXL3,FGF2,NPR3,FSTL4,WNT9A,SEMA3D,SMAD6,WNT4,STC1,PTCHD2,TLX3,AXL,SEMA3E,CRMP1,PDE4B,FOXE3,HEY1,ERBB4,PRICKLE1,FN1,HAND2,DLX1,EFNA1,EPHA7,PAX2,SOX3,MMP9,PLAU,ID3,EPHB2,ID1,NPPB,THBD,BMP2,EDN1,NKX3-1,FOXC1,LOXL2,FAM101A,DACT3,NME1-NME2,TBX6,RGS4,TNF,TMEM176B,ROBO2,ACTN3,HOMER3,TNNT1,SEMA6B
GO:0007507	Heart development	35	522	0.49	4.34e-06	9606.ENSP00000007722,9606.ENSP00000221930,9606.ENSP00000230658,9606.ENSP00000231004,9606.ENSP00000259915,9606.ENSP00000287538,9606.ENSP00000287934,9606.ENSP00000288840,9606.ENSP00000296145,9606.ENSP00000320089,9606.ENSP00000338272,9606.ENSP00000341838,9606.ENSP00000342235,9606.ENSP00000345064,9606.ENSP00000346839,9606.ENSP00000351807,9606.ENSP00000352565,9606.ENSP00000352608,9606.ENSP00000355601,…	ITGA3,TGFB1,ISL1,LOX,POU5F1,ZIC3,FZD1,SMAD6,TDGF1,NKX2-6,HEY1,TNNI3,ERBB4,PRICKLE1,FN1,ELN,HAND2,RYR1,EGLN1,EFNA1,ANKRD1,ID3,ID1,FOXH1,BMP2,EDN1,COL2A1,NKX3-1,FOXC1,MSX1,GPC3,TBX6,SCN5A,ROBO2,DNAH11
GO:0048568	Embryonic organ development	32	448	0.52	4.58e-06	9606.ENSP00000176195,9606.ENSP00000221930,9606.ENSP00000229729,9606.ENSP00000234198,9606.ENSP00000259818,9606.ENSP00000265944,9606.ENSP00000272164,9606.ENSP00000287538,9606.ENSP00000294964,9606.ENSP00000318900,9606.ENSP00000320089,9606.ENSP00000338272,9606.ENSP00000352565,9606.ENSP00000354623,9606.ENSP00000355601,9606.ENSP00000357206,9606.ENSP00000357392,9606.ENSP00000359319,9606.ENSP00000363689,…	SCT,TGFB1,SLC44A4,DLX2,TUBB2B,MYO3A,WNT9A,ZIC3,PKDCC,SOBP,NKX2-6,HEY1,HAND2,DFNB31,EGLN1,NES,EFNA1,PAX2,ID3,EPHB2,FOXH1,EDN1,COL2A1,FOXC1,MSX1,IRX5,TBX6,SLITRK6,TNF,RARRES2,DLX6,USH1G
GO:0051093	Negative regulation of developmental process	51	983	0.38	6.51e-06	9606.ENSP00000172229,9606.ENSP00000204604,9606.ENSP00000221930,9606.ENSP00000222725,9606.ENSP00000227507,9606.ENSP00000230658,9606.ENSP00000234198,9606.ENSP00000243786,9606.ENSP00000263388,9606.ENSP00000264094,9606.ENSP00000265342,9606.ENSP00000272164,9606.ENSP00000284136,9606.ENSP00000288840,9606.ENSP00000290167,9606.ENSP00000294484,9606.ENSP00000296921,9606.ENSP00000303212,9606.ENSP00000321606,…	NGFR,CHRD,TGFB1,LFNG,CCND1,ISL1,DLX2,INHA,NOTCH3,LOXL3,FSTL4,WNT9A,SEMA3D,SMAD6,WNT4,PTCHD2,TLX3,SEMA3E,CRMP1,FOXE3,HEY1,FGFR3,ERBB4,PRICKLE1,HAND2,DLX1,SLC30A10,EFNA1,EPHA7,PAX2,SOX3,MMP9,ID3,EPHB2,ID1,NPPB,BMP2,NKX3-1,FOXC1,MSX1,LOXL2,FAM101A,DACT3,NME1-NME2,TBX6,GPER1,RGS4,TNF,TMEM176B,ROBO2,SEMA6B
GO:0007417	Central nervous system development	51	988	0.38	7.36e-06	9606.ENSP00000172229,9606.ENSP00000176195,9606.ENSP00000190165,9606.ENSP00000204604,9606.ENSP00000215368,9606.ENSP00000230658,9606.ENSP00000234198,9606.ENSP00000262622,9606.ENSP00000263388,9606.ENSP00000264094,9606.ENSP00000266581,9606.ENSP00000274341,9606.ENSP00000287538,9606.ENSP00000287934,9606.ENSP00000290167,9606.ENSP00000296921,9606.ENSP00000301178,9606.ENSP00000314132,9606.ENSP00000320089,…	NGFR,SCT,DMRT3,CHRD,EFNA2,ISL1,DLX2,CHST8,NOTCH3,LOXL3,AMIGO2,HAPLN1,ZIC3,FZD1,WNT4,TLX3,AXL,BOK,NKX2-6,DCX,ERBB4,ABCA2,DLX1,DFNB31,NES,EPHA7,PAX2,SOX3,CRTAC1,PCDH19,ID3,EPHB2,ID1,BMP2,VIT,COL2A1,FOXC1,MSX1,TAGLN3,AK4,CTNNA2,CXCR4,RGS4,TNF,SCN5A,FEZF1,ROBO2,KIF1A,LDHA,NPAS1,NEFL
GO:0048870	Cell motility	52	1018	0.37	7.36e-06	9606.ENSP00000007722,9606.ENSP00000220809,9606.ENSP00000221132,9606.ENSP00000221930,9606.ENSP00000230658,9606.ENSP00000231004,9606.ENSP00000233997,9606.ENSP00000248444,9606.ENSP00000259818,9606.ENSP00000264498,9606.ENSP00000268613,9606.ENSP00000280187,9606.ENSP00000282397,9606.ENSP00000284136,9606.ENSP00000294489,9606.ENSP00000296145,9606.ENSP00000296585,9606.ENSP00000296921,9606.ENSP00000297679,…	ITGA3,PLAT,TNFRSF10A,TGFB1,ISL1,LOX,AZU1,VIL1,TUBB2B,FGF2,CDH13,GPM6A,FLT1,SEMA3D,PDPN,TDGF1,ITGA2,TLX3,HSD3B7,AXL,IGFBP6,SEMA3E,LAMA3,PDE4B,SPNS2,RLTPR,EPHA3,DCX,ERBB4,NKX2-3,FN1,HAND2,EFNA1,L1CAM,PLAU,BAMBI,ID1,THBD,TUBB2A,FOXC1,LOXL2,LAMB3,GPC3,CTNNA2,CXCR4,CD44,TNF,FEZF1,SLC16A3,SEMA6B,DNAH11,CYP1B1
GO:0045596	Negative regulation of cell differentiation	42	728	0.43	7.41e-06	9606.ENSP00000172229,9606.ENSP00000204604,9606.ENSP00000221930,9606.ENSP00000227507,9606.ENSP00000230658,9606.ENSP00000234198,9606.ENSP00000243786,9606.ENSP00000263388,9606.ENSP00000264094,9606.ENSP00000265342,9606.ENSP00000272164,9606.ENSP00000284136,9606.ENSP00000288840,9606.ENSP00000290167,9606.ENSP00000294484,9606.ENSP00000296921,9606.ENSP00000303212,9606.ENSP00000321606,9606.ENSP00000334472,…	NGFR,CHRD,TGFB1,CCND1,ISL1,DLX2,INHA,NOTCH3,LOXL3,FSTL4,WNT9A,SEMA3D,SMAD6,WNT4,PTCHD2,TLX3,SEMA3E,CRMP1,FOXE3,HEY1,ERBB4,PRICKLE1,HAND2,DLX1,EFNA1,EPHA7,SOX3,MMP9,ID3,EPHB2,ID1,BMP2,MSX1,FAM101A,DACT3,NME1-NME2,TBX6,GPER1,RGS4,TNF,TMEM176B,SEMA6B
GO:0048762	Mesenchymal cell differentiation	18	152	0.74	7.46e-06	9606.ENSP00000221930,9606.ENSP00000230658,9606.ENSP00000264094,9606.ENSP00000284136,9606.ENSP00000290167,9606.ENSP00000303212,9606.ENSP00000338272,9606.ENSP00000342235,9606.ENSP00000346839,9606.ENSP00000352565,9606.ENSP00000357392,9606.ENSP00000359319,9606.ENSP00000368104,9606.ENSP00000368683,9606.ENSP00000370256,9606.ENSP00000372170,9606.ENSP00000373783,9606.ENSP00000467290	TGFB1,ISL1,LOXL3,SEMA3D,WNT4,SEMA3E,HEY1,ERBB4,FN1,HAND2,EFNA1,PAX2,BMP2,EDN1,FOXC1,MSX1,LOXL2,SEMA6B
GO:0000904	Cell morphogenesis involved in differentiation	36	566	0.47	7.68e-06	9606.ENSP00000172229,9606.ENSP00000215368,9606.ENSP00000230658,9606.ENSP00000263388,9606.ENSP00000284136,9606.ENSP00000290271,9606.ENSP00000300527,9606.ENSP00000301178,9606.ENSP00000303212,9606.ENSP00000321606,9606.ENSP00000337451,9606.ENSP00000344277,9606.ENSP00000346839,9606.ENSP00000346964,9606.ENSP00000354623,9606.ENSP00000357392,9606.ENSP00000357709,9606.ENSP00000358309,9606.ENSP00000359077,…	NGFR,EFNA2,ISL1,NOTCH3,SEMA3D,STC1,COL6A2,AXL,SEMA3E,CRMP1,EPHA3,DOK4,FN1,EGFLAM,DFNB31,EFNA1,S100A6,EPHA7,L1CAM,PAX2,EPHB2,ID1,VIT,RHOBTB3,BRSK2,DOK6,LAMB3,VWA2,SLITRK6,CTNNA2,CXCR4,SEMA5B,FEZF1,ROBO2,SEMA6B,SRCIN1
GO:0060485	Mesenchyme development	21	212	0.66	8.52e-06	9606.ENSP00000221930,9606.ENSP00000230658,9606.ENSP00000264094,9606.ENSP00000284136,9606.ENSP00000290167,9606.ENSP00000303212,9606.ENSP00000338272,9606.ENSP00000342235,9606.ENSP00000346839,9606.ENSP00000352565,9606.ENSP00000355645,9606.ENSP00000357392,9606.ENSP00000359319,9606.ENSP00000366534,9606.ENSP00000368104,9606.ENSP00000368683,9606.ENSP00000370256,9606.ENSP00000372170,9606.ENSP00000373783,…	TGFB1,ISL1,LOXL3,SEMA3D,WNT4,SEMA3E,HEY1,ERBB4,FN1,HAND2,ACTA1,EFNA1,PAX2,FOXH1,BMP2,EDN1,FOXC1,MSX1,LOXL2,ROBO2,SEMA6B
GO:0022603	Regulation of anatomical structure morphogenesis	54	1095	0.36	9.89e-06	9606.ENSP00000172229,9606.ENSP00000190165,9606.ENSP00000221930,9606.ENSP00000222725,9606.ENSP00000230658,9606.ENSP00000242140,9606.ENSP00000248444,9606.ENSP00000259818,9606.ENSP00000259915,9606.ENSP00000264498,9606.ENSP00000265342,9606.ENSP00000282397,9606.ENSP00000284136,9606.ENSP00000285046,9606.ENSP00000287934,9606.ENSP00000290167,9606.ENSP00000294489,9606.ENSP00000297161,9606.ENSP00000303212,…	NGFR,DMRT3,TGFB1,LFNG,ISL1,WIPF3,VIL1,TUBB2B,POU5F1,FGF2,FSTL4,FLT1,SEMA3D,FGD5,FZD1,WNT4,PDPN,BMPER,SEMA3E,HEY1,PRICKLE1,FN1,HAND2,EGLN1,EFNA1,EPHA7,NGF,L1CAM,PAX2,EPHB2,BAMBI,ID1,NPPB,AJAP1,BMP2,EDN1,RHOBTB3,FOXC1,BRSK2,FGFBP1,MSX1,GPC3,CXCR4,CD44,TNF,ROBO2,KIF1A,ITGA7,SEMA6B,CYP1B1,FGF1,NEFL,CRABP2,SRCIN1
GO:0035239	Tube morphogenesis	39	656	0.44	1.02e-05	9606.ENSP00000221930,9606.ENSP00000231004,9606.ENSP00000263388,9606.ENSP00000264498,9606.ENSP00000268613,9606.ENSP00000282397,9606.ENSP00000287538,9606.ENSP00000287934,9606.ENSP00000290167,9606.ENSP00000294489,9606.ENSP00000296145,9606.ENSP00000296575,9606.ENSP00000297161,9606.ENSP00000303212,9606.ENSP00000338272,9606.ENSP00000341838,9606.ENSP00000342828,9606.ENSP00000345064,9606.ENSP00000346839,…	TGFB1,LOX,NOTCH3,FGF2,CDH13,FLT1,ZIC3,FZD1,WNT4,PDPN,TDGF1,HHIP,BMPER,SEMA3E,HEY1,TNNI3,NKX2-3,PRICKLE1,FN1,HAND2,TGM2,EFNA1,EPHA7,PAX2,ANGPTL2,EPHB2,ID1,FOXH1,BMP2,EDN1,NKX3-1,FOXC1,LOXL2,GPC3,TBX6,CXCR4,TGFBI,CYP1B1,FGF1
GO:0090287	Regulation of cellular response to growth factor stimulus	24	280	0.6	1.07e-05	9606.ENSP00000007722,9606.ENSP00000172229,9606.ENSP00000204604,9606.ENSP00000221930,9606.ENSP00000222693,9606.ENSP00000231004,9606.ENSP00000264498,9606.ENSP00000287934,9606.ENSP00000288840,9606.ENSP00000290167,9606.ENSP00000296575,9606.ENSP00000297161,9606.ENSP00000303766,9606.ENSP00000322323,9606.ENSP00000324763,9606.ENSP00000346478,9606.ENSP00000354478,9606.ENSP00000357980,9606.ENSP00000361112,…	ITGA3,NGFR,CHRD,TGFB1,CAV2,LOX,FGF2,FZD1,SMAD6,WNT4,HHIP,BMPER,HTRA3,FAM20C,WFIKKN1,ADAMTSL2,DLX1,HTRA1,CHRDL1,BAMBI,FGFBP1,MSX1,GPC3,FGF1
GO:0051094	Positive regulation of developmental process	63	1389	0.32	1.16e-05	9606.ENSP00000001146,9606.ENSP00000007722,9606.ENSP00000172229,9606.ENSP00000221930,9606.ENSP00000227507,9606.ENSP00000230658,9606.ENSP00000234198,9606.ENSP00000248444,9606.ENSP00000259818,9606.ENSP00000259915,9606.ENSP00000264498,9606.ENSP00000264833,9606.ENSP00000266581,9606.ENSP00000272164,9606.ENSP00000282397,9606.ENSP00000287934,9606.ENSP00000290167,9606.ENSP00000294489,9606.ENSP00000294964,…	CYP26B1,ITGA3,NGFR,TGFB1,CCND1,ISL1,DLX2,VIL1,TUBB2B,POU5F1,FGF2,OLFM2,AMIGO2,WNT9A,FLT1,FZD1,WNT4,PDPN,PKDCC,BMPER,AXL,FOS,KRT17,FAM20C,FOXE3,EPHA3,SFN,ERBB4,FN1,HAND2,DLX1,NGF,L1CAM,PAX2,ANKRD1,EPHB2,BAMBI,SYNDIG1,BMP2,EDN1,MEDAG,FOXC1,FGFBP1,LOXL2,NME1-NME2,GPER1,WNT5B,SLITRK6,PLA2G2A,VSTM2A,CTNNA2,CXCR4,SOX5,TNF,FEZF1,ROBO2,RARRES2,ACTN3,CYP1B1,FGF1,NEFL,CRABP2,RASSF10
GO:0045664	Regulation of neuron differentiation	39	665	0.43	1.34e-05	9606.ENSP00000007722,9606.ENSP00000172229,9606.ENSP00000230658,9606.ENSP00000234198,9606.ENSP00000259818,9606.ENSP00000263388,9606.ENSP00000264601,9606.ENSP00000265342,9606.ENSP00000284136,9606.ENSP00000287934,9606.ENSP00000294484,9606.ENSP00000296921,9606.ENSP00000303212,9606.ENSP00000321606,9606.ENSP00000337451,9606.ENSP00000338272,9606.ENSP00000346839,9606.ENSP00000354478,9606.ENSP00000357392,…	ITGA3,NGFR,ISL1,DLX2,TUBB2B,NOTCH3,RAB17,FSTL4,SEMA3D,FZD1,PTCHD2,TLX3,SEMA3E,CRMP1,EPHA3,HEY1,FN1,DLX1,EFNA1,EPHA7,NGF,L1CAM,SOX3,ANKRD1,EPHB2,ID1,BMP2,BRSK2,NME1-NME2,TBX6,CTNNA2,CXCR4,FEZF1,ROBO2,KIF1A,SEMA6B,NEFL,CRABP2,SRCIN1
GO:0048468	Cell development	70	1629	0.3	1.37e-05	9606.ENSP00000007699,9606.ENSP00000172229,9606.ENSP00000215368,9606.ENSP00000222693,9606.ENSP00000229729,9606.ENSP00000230658,9606.ENSP00000231004,9606.ENSP00000263388,9606.ENSP00000280187,9606.ENSP00000284136,9606.ENSP00000290167,9606.ENSP00000290271,9606.ENSP00000296695,9606.ENSP00000300527,9606.ENSP00000301178,9606.ENSP00000303212,9606.ENSP00000320089,9606.ENSP00000321606,9606.ENSP00000322323,…	YBX2,NGFR,EFNA2,CAV2,SLC44A4,ISL1,LOX,NOTCH3,GPM6A,SEMA3D,WNT4,STC1,SPINK1,COL6A2,AXL,SEMA3E,NKX2-6,CRMP1,FAM20C,WFIKKN1,FOXE3,EPHA3,DCX,DPYSL4,RAP2C,SFN,ERBB4,P2RX2,ABCA2,DOK4,FN1,EGFLAM,HAND2,RYR1,DFNB31,ACTA1,EFNA1,S100A6,EPHA7,NGF,STMN3,L1CAM,PAX2,CRTAC1,ANKRD1,EPHB2,ID1,VIT,EDN1,RHOBTB3,FOXC1,BRSK2,DOK6,LAMB3,VWA2,IRX5,PGM5,WNT5B,SLITRK6,CTNNA2,CXCR4,SEMA5B,TNF,FEZF1,ROBO2,TNNT1,SEMA6B,USH1G…
GO:0048585	Negative regulation of response to stimulus	70	1636	0.3	1.57e-05	9606.ENSP00000001146,9606.ENSP00000007722,9606.ENSP00000014914,9606.ENSP00000172229,9606.ENSP00000204604,9606.ENSP00000220809,9606.ENSP00000221132,9606.ENSP00000221930,9606.ENSP00000222693,9606.ENSP00000222725,9606.ENSP00000224356,9606.ENSP00000230658,9606.ENSP00000234198,9606.ENSP00000240100,9606.ENSP00000257770,9606.ENSP00000263388,9606.ENSP00000264094,9606.ENSP00000264498,9606.ENSP00000265342,…	CYP26B1,ITGA3,GPRC5A,NGFR,CHRD,PLAT,TNFRSF10A,TGFB1,CAV2,LFNG,CYP26A1,ISL1,DLX2,DUSP4,NT5E,NOTCH3,LOXL3,FGF2,FSTL4,IGFBP4,SEMA3D,FZD1,SMAD6,WNT4,MASP1,HHIP,SPINK1,BMPER,IGFBP6,SEMA3E,HTRA3,BOK,WFIKKN1,RASA3,HEY1,PRICKLE1,ADAMTSL2,CD300A,DLX1,DDIT4L,SLC30A10,EFNA1,HTRA1,STMN3,APCDD1L,CHRDL1,MMP9,PLAU,EPHB2,BAMBI,THBD,FOXH1,AJAP1,BMP2,EDN1,COL2A1,NKX3-1,DACT3,GPC3,GPER1,WNT5B,CTNNA2,RGS4,CD44,TNF,R…
GO:0032879	Regulation of localization	101	2740	0.23	1.71e-05	9606.ENSP00000007722,9606.ENSP00000172229,9606.ENSP00000176195,9606.ENSP00000185206,9606.ENSP00000204604,9606.ENSP00000219409,9606.ENSP00000221930,9606.ENSP00000230658,9606.ENSP00000233826,9606.ENSP00000233997,9606.ENSP00000243786,9606.ENSP00000248444,9606.ENSP00000252729,9606.ENSP00000252939,9606.ENSP00000259818,9606.ENSP00000262186,9606.ENSP00000262895,9606.ENSP00000264498,9606.ENSP00000265572,…	ITGA3,NGFR,SCT,CLIC5,CHRD,ARHGDIG,TGFB1,ISL1,KCNJ13,AZU1,INHA,VIL1,CACNG6,CALY,TUBB2B,KCNH2,GRIK5,FGF2,OPRK1,CDH13,KCNK13,FLT1,SEMA3D,WNT4,STC1,PTCHD2,PDPN,PKDCC,TDGF1,ITGA2,SPINK1,BMPER,GAS1,AXL,SEMA3E,SYNPO2,NECAB2,KCNS1,PODN,BOK,LAMA3,KCNK12,PDE4B,RFX6,CLCNKA,RLTPR,RASA3,EPHA3,RAP2C,SFN,ERBB4,P2RX2,ABCA2,FN1,RSPO1,PTRF,CACNA1G,RYR1,CD300A,SLC30A10,EFNA1,KCNC4,NKAIN4,NTSR1,DNAJC6,ANKRD1,MMP9,PL…
GO:0051960	Regulation of nervous system development	48	942	0.37	2.07e-05	9606.ENSP00000007722,9606.ENSP00000172229,9606.ENSP00000221930,9606.ENSP00000230658,9606.ENSP00000234198,9606.ENSP00000259818,9606.ENSP00000263388,9606.ENSP00000264601,9606.ENSP00000265342,9606.ENSP00000266581,9606.ENSP00000284136,9606.ENSP00000287934,9606.ENSP00000294484,9606.ENSP00000296921,9606.ENSP00000303212,9606.ENSP00000321606,9606.ENSP00000337451,9606.ENSP00000338272,9606.ENSP00000342235,…	ITGA3,NGFR,TGFB1,ISL1,DLX2,TUBB2B,NOTCH3,RAB17,FSTL4,AMIGO2,SEMA3D,FZD1,PTCHD2,TLX3,SEMA3E,CRMP1,EPHA3,HEY1,ERBB4,FN1,DLX1,EFNA1,EPHA7,NGF,L1CAM,PAX2,SOX3,ANKRD1,EPHB2,ID1,SYNDIG1,BMP2,BRSK2,NME1-NME2,TBX6,GPER1,SLITRK6,CTNNA2,CXCR4,TNF,FEZF1,ROBO2,KIF1A,SEMA6B,NEFL,CRABP2,SRCIN1,RASSF10
GO:0050767	Regulation of neurogenesis	44	828	0.39	2.41e-05	9606.ENSP00000007722,9606.ENSP00000172229,9606.ENSP00000221930,9606.ENSP00000230658,9606.ENSP00000234198,9606.ENSP00000259818,9606.ENSP00000263388,9606.ENSP00000264601,9606.ENSP00000265342,9606.ENSP00000284136,9606.ENSP00000287934,9606.ENSP00000294484,9606.ENSP00000296921,9606.ENSP00000303212,9606.ENSP00000321606,9606.ENSP00000337451,9606.ENSP00000338272,9606.ENSP00000342235,9606.ENSP00000346839,…	ITGA3,NGFR,TGFB1,ISL1,DLX2,TUBB2B,NOTCH3,RAB17,FSTL4,SEMA3D,FZD1,PTCHD2,TLX3,SEMA3E,CRMP1,EPHA3,HEY1,ERBB4,FN1,DLX1,EFNA1,EPHA7,NGF,L1CAM,SOX3,ANKRD1,EPHB2,ID1,BMP2,BRSK2,NME1-NME2,TBX6,GPER1,CTNNA2,CXCR4,TNF,FEZF1,ROBO2,KIF1A,SEMA6B,NEFL,CRABP2,SRCIN1,RASSF10
GO:0071363	Cellular response to growth factor stimulus	32	494	0.48	2.49e-05	9606.ENSP00000172229,9606.ENSP00000204604,9606.ENSP00000221930,9606.ENSP00000248444,9606.ENSP00000259915,9606.ENSP00000264498,9606.ENSP00000282397,9606.ENSP00000288840,9606.ENSP00000290167,9606.ENSP00000296145,9606.ENSP00000298743,9606.ENSP00000306245,9606.ENSP00000339824,9606.ENSP00000342235,9606.ENSP00000354478,9606.ENSP00000358525,9606.ENSP00000359319,9606.ENSP00000360762,9606.ENSP00000361112,…	NGFR,CHRD,TGFB1,VIL1,POU5F1,FGF2,FLT1,SMAD6,WNT4,TDGF1,GAS1,FOS,FGFR3,ERBB4,DLX1,NGF,PAX2,ANKRD1,CHRDL1,BAMBI,ID1,FOXH1,BMP2,EDN1,COL2A1,FOXC1,FGFBP1,MSX1,VSTM2A,SOX5,CD44,FGF1
GO:0001944	Vasculature development	33	522	0.46	2.62e-05	9606.ENSP00000172229,9606.ENSP00000221930,9606.ENSP00000231004,9606.ENSP00000263388,9606.ENSP00000264498,9606.ENSP00000268613,9606.ENSP00000282397,9606.ENSP00000288840,9606.ENSP00000294489,9606.ENSP00000296145,9606.ENSP00000297161,9606.ENSP00000303212,9606.ENSP00000310170,9606.ENSP00000338272,9606.ENSP00000341838,9606.ENSP00000345064,9606.ENSP00000346839,9606.ENSP00000352565,9606.ENSP00000357392,…	NGFR,TGFB1,LOX,NOTCH3,FGF2,CDH13,FLT1,SMAD6,PDPN,TDGF1,BMPER,SEMA3E,FOSL1,HEY1,TNNI3,PRICKLE1,FN1,HAND2,EFNA1,ANGPTL2,EPHB2,ID1,FOXH1,EDN1,NKX3-1,FOXC1,LOXL2,GPC3,TBX6,TGFBI,ROBO2,CYP1B1,FGF1
GO:0051216	Cartilage development	18	171	0.69	2.80e-05	9606.ENSP00000221930,9606.ENSP00000234198,9606.ENSP00000264498,9606.ENSP00000281437,9606.ENSP00000290271,9606.ENSP00000300527,9606.ENSP00000339824,9606.ENSP00000352565,9606.ENSP00000368104,9606.ENSP00000368544,9606.ENSP00000368683,9606.ENSP00000369889,9606.ENSP00000372170,9606.ENSP00000376708,9606.ENSP00000380379,9606.ENSP00000398273,9606.ENSP00000398632,9606.ENSP00000416330	TGFB1,DLX2,FGF2,BARX2,STC1,COL6A2,FGFR3,HAND2,BMP2,VIT,EDN1,COL2A1,MSX1,VWA2,WNT5B,SOX5,CD44,TGFBI
GO:0060284	Regulation of cell development	48	956	0.36	2.87e-05	9606.ENSP00000007722,9606.ENSP00000172229,9606.ENSP00000221930,9606.ENSP00000230658,9606.ENSP00000234198,9606.ENSP00000259818,9606.ENSP00000263388,9606.ENSP00000264601,9606.ENSP00000265342,9606.ENSP00000284136,9606.ENSP00000287934,9606.ENSP00000294484,9606.ENSP00000294489,9606.ENSP00000296921,9606.ENSP00000303212,9606.ENSP00000321606,9606.ENSP00000337451,9606.ENSP00000338272,9606.ENSP00000342235,…	ITGA3,NGFR,TGFB1,ISL1,DLX2,TUBB2B,NOTCH3,RAB17,FSTL4,SEMA3D,FZD1,PTCHD2,PDPN,TLX3,SEMA3E,CRMP1,EPHA3,HEY1,ERBB4,FN1,DLX1,EFNA1,EPHA7,NGF,L1CAM,SOX3,ANKRD1,EPHB2,ID1,BMP2,EDN1,BRSK2,FAM101A,NME1-NME2,TBX6,GPER1,CTNNA2,CXCR4,RGS4,TNF,FEZF1,ROBO2,KIF1A,SEMA6B,NEFL,CRABP2,SRCIN1,RASSF10
GO:0007167	Enzyme linked receptor protein signaling pathway	40	720	0.41	2.92e-05	9606.ENSP00000172229,9606.ENSP00000204604,9606.ENSP00000215368,9606.ENSP00000220809,9606.ENSP00000221930,9606.ENSP00000222693,9606.ENSP00000231004,9606.ENSP00000243786,9606.ENSP00000248444,9606.ENSP00000259915,9606.ENSP00000264498,9606.ENSP00000264554,9606.ENSP00000282397,9606.ENSP00000288840,9606.ENSP00000296145,9606.ENSP00000301178,9606.ENSP00000306245,9606.ENSP00000312027,9606.ENSP00000337451,…	NGFR,CHRD,EFNA2,PLAT,TGFB1,CAV2,LOX,INHA,VIL1,POU5F1,FGF2,SHC2,FLT1,SMAD6,TDGF1,AXL,FOS,CD7,EPHA3,FGFR3,ERBB4,SLC30A10,EFNA1,EPHA7,NGF,CHRDL1,MMP9,EPHB2,BAMBI,ID1,NPPB,FOXH1,BMP2,FOXC1,FGFBP1,MSX1,MATK,RARRES2,RASGRP4,FGF1
GO:0001568	Blood vessel development	32	500	0.47	2.95e-05	9606.ENSP00000172229,9606.ENSP00000221930,9606.ENSP00000231004,9606.ENSP00000263388,9606.ENSP00000264498,9606.ENSP00000268613,9606.ENSP00000282397,9606.ENSP00000288840,9606.ENSP00000296145,9606.ENSP00000297161,9606.ENSP00000303212,9606.ENSP00000310170,9606.ENSP00000338272,9606.ENSP00000341838,9606.ENSP00000345064,9606.ENSP00000346839,9606.ENSP00000352565,9606.ENSP00000357392,9606.ENSP00000362524,…	NGFR,TGFB1,LOX,NOTCH3,FGF2,CDH13,FLT1,SMAD6,TDGF1,BMPER,SEMA3E,FOSL1,HEY1,TNNI3,PRICKLE1,FN1,HAND2,EFNA1,ANGPTL2,EPHB2,ID1,FOXH1,EDN1,NKX3-1,FOXC1,LOXL2,GPC3,TBX6,TGFBI,ROBO2,CYP1B1,FGF1
GO:0023052	Signaling	163	5239	0.16	3.26e-05	9606.ENSP00000001146,9606.ENSP00000007722,9606.ENSP00000014914,9606.ENSP00000172229,9606.ENSP00000176195,9606.ENSP00000190165,9606.ENSP00000204604,9606.ENSP00000215368,9606.ENSP00000219409,9606.ENSP00000220809,9606.ENSP00000221132,9606.ENSP00000221930,9606.ENSP00000222693,9606.ENSP00000227507,9606.ENSP00000229729,9606.ENSP00000231004,9606.ENSP00000233997,9606.ENSP00000234371,9606.ENSP00000242140,…	CYP26B1,ITGA3,GPRC5A,NGFR,SCT,DMRT3,CHRD,EFNA2,ARHGDIG,PLAT,TNFRSF10A,TGFB1,CAV2,CCND1,SLC44A4,LOX,AZU1,KISS1R,WIPF3,INHA,MT2A,VIL1,VGF,CACNG6,CALY,PPP1R1A,POU5F1,KCNH2,GNAO1,GRIK5,NOTCH3,FGF2,SHC2,RAB17,NPR3,OPRK1,ANK1,CDH13,SECTM1,IGFBP4,WNT9A,PPFIA4,FLT1,SEMA3D,FZD1,SMAD6,WNT4,STC1,FGF11,PTCHD2,PDPN,PTPRN,TDGF1,HHIP,ITGA2,CRABP1,AXL,IGFBP6,ECEL1,SEMA3E,FOS,ADRA1B,MRGPRF,CD7,BOK,LAMA3,DIRAS1,PP…
GO:0032989	Cellular component morphogenesis	36	614	0.43	3.57e-05	9606.ENSP00000172229,9606.ENSP00000215368,9606.ENSP00000230658,9606.ENSP00000263388,9606.ENSP00000280187,9606.ENSP00000284136,9606.ENSP00000303212,9606.ENSP00000321606,9606.ENSP00000337451,9606.ENSP00000339850,9606.ENSP00000344155,9606.ENSP00000344277,9606.ENSP00000346964,9606.ENSP00000355645,9606.ENSP00000357206,9606.ENSP00000357392,9606.ENSP00000357709,9606.ENSP00000358309,9606.ENSP00000358525,…	NGFR,EFNA2,ISL1,NOTCH3,GPM6A,SEMA3D,SEMA3E,CRMP1,EPHA3,DPYSL4,ABCA2,DOK4,EGFLAM,ACTA1,NES,EFNA1,S100A6,EPHA7,NGF,L1CAM,PAX2,ANKRD1,EPHB2,RHOBTB3,BRSK2,DOK6,PGM5,SLITRK6,CTNNA2,CXCR4,SEMA5B,FEZF1,ROBO2,TNNT1,SEMA6B,NEFL
GO:0048583	Regulation of response to stimulus	135	4114	0.18	3.87e-05	9606.ENSP00000001146,9606.ENSP00000007722,9606.ENSP00000014914,9606.ENSP00000172229,9606.ENSP00000176195,9606.ENSP00000204604,9606.ENSP00000219409,9606.ENSP00000220809,9606.ENSP00000221132,9606.ENSP00000221930,9606.ENSP00000222693,9606.ENSP00000222725,9606.ENSP00000224356,9606.ENSP00000230658,9606.ENSP00000231004,9606.ENSP00000233997,9606.ENSP00000234198,9606.ENSP00000240100,9606.ENSP00000242140,…	CYP26B1,ITGA3,GPRC5A,NGFR,SCT,CHRD,ARHGDIG,PLAT,TNFRSF10A,TGFB1,CAV2,LFNG,CYP26A1,ISL1,LOX,AZU1,DLX2,DUSP4,WIPF3,INHA,VIL1,NT5E,TUBB2B,POU5F1,NOTCH3,LOXL3,FGF2,SHC2,FSTL4,CDH13,SECTM1,IGFBP4,WNT9A,FLT1,SEMA3D,FZD1,SMAD6,WNT4,PDPN,TDGF1,MASP1,HHIP,ITGA2,SPINK1,BMPER,GAS1,AXL,IGFBP6,SEMA3E,HTRA3,FOS,ADRA1B,NECAB2,BOK,FAM20C,WFIKKN1,PDE4B,RFX6,SPNS2,NFAM1,RASA3,HEY1,B7RP1,FGFR3,SFN,ERBB4,P2RX2,PRICK…
GO:0030182	Neuron differentiation	49	1019	0.35	6.42e-05	9606.ENSP00000172229,9606.ENSP00000190165,9606.ENSP00000215368,9606.ENSP00000229729,9606.ENSP00000230658,9606.ENSP00000234198,9606.ENSP00000263388,9606.ENSP00000272164,9606.ENSP00000280187,9606.ENSP00000284136,9606.ENSP00000287934,9606.ENSP00000290167,9606.ENSP00000296921,9606.ENSP00000303212,9606.ENSP00000321606,9606.ENSP00000337451,9606.ENSP00000337697,9606.ENSP00000339850,9606.ENSP00000342235,…	NGFR,DMRT3,EFNA2,SLC44A4,ISL1,DLX2,NOTCH3,WNT9A,GPM6A,SEMA3D,FZD1,WNT4,TLX3,SEMA3E,CRMP1,EPHA3,DCX,DPYSL4,ERBB4,DOK4,EGFLAM,HAND2,DLX1,DFNB31,EFNA1,S100A6,EPHA7,NGF,STMN3,L1CAM,PAX2,CRTAC1,ID3,EPHB2,ID1,RHOBTB3,BRSK2,DOK6,IRX5,WNT5B,SLITRK6,CTNNA2,CXCR4,SEMA5B,FEZF1,ROBO2,SEMA6B,USH1G,NEFL
GO:0042127	Regulation of cell population proliferation	68	1642	0.28	6.42e-05	9606.ENSP00000172229,9606.ENSP00000204604,9606.ENSP00000221930,9606.ENSP00000222693,9606.ENSP00000227507,9606.ENSP00000230658,9606.ENSP00000243786,9606.ENSP00000263388,9606.ENSP00000264498,9606.ENSP00000265074,9606.ENSP00000268613,9606.ENSP00000272164,9606.ENSP00000282397,9606.ENSP00000288840,9606.ENSP00000294484,9606.ENSP00000294489,9606.ENSP00000295666,9606.ENSP00000295718,9606.ENSP00000296145,…	NGFR,CHRD,TGFB1,CAV2,CCND1,ISL1,INHA,NOTCH3,FGF2,NPR3,CDH13,WNT9A,FLT1,SMAD6,PTCHD2,PDPN,IGFBP7,PTPRN,TDGF1,ITGA2,IGFBP6,PODN,FOSL1,BOK,NKX2-6,MXI1,FOXE3,LMO1,B7RP1,FGFR3,SFN,ERBB4,NKX2-3,FBXO2,FN1,ELN,HAND2,CD300A,TGM2,NES,S100A6,HTRA1,NGF,PAX2,HPSE2,MMP9,PLAU,BAMBI,ID1,HIST1H2AC,BMP2,EDN1,NKX3-1,FGFBP1,MSX1,NME1-NME2,GPC3,MATK,GPER1,PLA2G2A,VSTM2A,TNF,SCN5A,FEZF1,DLX6,CYP1B1,FGF1,RASSF10
GO:0048519	Negative regulation of biological process	165	5389	0.15	7.00e-05	9606.ENSP00000001146,9606.ENSP00000007722,9606.ENSP00000014914,9606.ENSP00000172229,9606.ENSP00000176195,9606.ENSP00000204604,9606.ENSP00000216968,9606.ENSP00000219409,9606.ENSP00000220809,9606.ENSP00000221132,9606.ENSP00000221930,9606.ENSP00000222543,9606.ENSP00000222693,9606.ENSP00000222725,9606.ENSP00000224356,9606.ENSP00000227507,9606.ENSP00000230658,9606.ENSP00000231706,9606.ENSP00000233997,…	CYP26B1,ITGA3,GPRC5A,NGFR,SCT,CHRD,PROCR,ARHGDIG,PLAT,TNFRSF10A,TGFB1,TFPI2,CAV2,LFNG,CYP26A1,CCND1,ISL1,SLC7A14,AZU1,DLX2,DUSP4,BATF3,INHA,MT2A,VIL1,VRTN,NT5E,PPP1R1A,POU5F1,KCNH2,NOTCH3,LOXL3,FGF2,NPR3,FSTL4,AMIGO2,CDH13,IGFBP4,WNT9A,BARX2,FLT1,SEMA3D,FZD1,SMAD6,WNT4,STC1,PTCHD2,PDPN,PKDCC,IGFBP7,TDGF1,MASP1,HHIP,SPINK1,TLX3,BMPER,GAS1,AXL,IGFBP6,SEMA3E,HTRA3,NECAB2,PODN,FOSL1,CST6,BOK,RPRM,NKX…
GO:0003007	Heart morphogenesis	21	251	0.59	7.57e-05	9606.ENSP00000221930,9606.ENSP00000230658,9606.ENSP00000287538,9606.ENSP00000287934,9606.ENSP00000288840,9606.ENSP00000338272,9606.ENSP00000341838,9606.ENSP00000351807,9606.ENSP00000352565,9606.ENSP00000352608,9606.ENSP00000355601,9606.ENSP00000357392,9606.ENSP00000360762,9606.ENSP00000366534,9606.ENSP00000368104,9606.ENSP00000369889,9606.ENSP00000370256,9606.ENSP00000372170,9606.ENSP00000378650,…	TGFB1,ISL1,ZIC3,FZD1,SMAD6,HEY1,TNNI3,ELN,HAND2,RYR1,EGLN1,EFNA1,ANKRD1,FOXH1,BMP2,COL2A1,FOXC1,MSX1,TBX6,ROBO2,DNAH11
GO:0061564	Axon development	28	421	0.49	7.71e-05	9606.ENSP00000172229,9606.ENSP00000215368,9606.ENSP00000230658,9606.ENSP00000263388,9606.ENSP00000284136,9606.ENSP00000303212,9606.ENSP00000321606,9606.ENSP00000337451,9606.ENSP00000344277,9606.ENSP00000346964,9606.ENSP00000357392,9606.ENSP00000357709,9606.ENSP00000358309,9606.ENSP00000359077,9606.ENSP00000359319,9606.ENSP00000359629,9606.ENSP00000363763,9606.ENSP00000369318,9606.ENSP00000371614,…	NGFR,EFNA2,ISL1,NOTCH3,SEMA3D,SEMA3E,CRMP1,EPHA3,DOK4,EGFLAM,EFNA1,S100A6,EPHA7,L1CAM,PAX2,CRTAC1,EPHB2,RHOBTB3,BRSK2,DOK6,SLITRK6,CTNNA2,CXCR4,SEMA5B,FEZF1,ROBO2,SEMA6B,NEFL
GO:0097485	Neuron projection guidance	22	276	0.57	8.38e-05	9606.ENSP00000172229,9606.ENSP00000215368,9606.ENSP00000230658,9606.ENSP00000263388,9606.ENSP00000284136,9606.ENSP00000303212,9606.ENSP00000321606,9606.ENSP00000337451,9606.ENSP00000339850,9606.ENSP00000344277,9606.ENSP00000346964,9606.ENSP00000357392,9606.ENSP00000358309,9606.ENSP00000359077,9606.ENSP00000363763,9606.ENSP00000369318,9606.ENSP00000372160,9606.ENSP00000386884,9606.ENSP00000389588,…	NGFR,EFNA2,ISL1,NOTCH3,SEMA3D,SEMA3E,CRMP1,EPHA3,DPYSL4,DOK4,EGFLAM,EFNA1,EPHA7,L1CAM,EPHB2,RHOBTB3,DOK6,CXCR4,SEMA5B,FEZF1,ROBO2,SEMA6B
GO:0048858	Cell projection morphogenesis	31	503	0.45	8.48e-05	9606.ENSP00000172229,9606.ENSP00000215368,9606.ENSP00000230658,9606.ENSP00000263388,9606.ENSP00000280187,9606.ENSP00000284136,9606.ENSP00000303212,9606.ENSP00000321606,9606.ENSP00000337451,9606.ENSP00000339850,9606.ENSP00000344277,9606.ENSP00000346964,9606.ENSP00000357206,9606.ENSP00000357392,9606.ENSP00000357709,9606.ENSP00000358309,9606.ENSP00000358525,9606.ENSP00000359077,9606.ENSP00000359319,…	NGFR,EFNA2,ISL1,NOTCH3,GPM6A,SEMA3D,SEMA3E,CRMP1,EPHA3,DPYSL4,DOK4,EGFLAM,NES,EFNA1,S100A6,EPHA7,NGF,L1CAM,PAX2,EPHB2,RHOBTB3,BRSK2,DOK6,SLITRK6,CTNNA2,CXCR4,SEMA5B,FEZF1,ROBO2,SEMA6B,NEFL
GO:0048523	Negative regulation of cellular process	152	4874	0.16	8.72e-05	9606.ENSP00000001146,9606.ENSP00000007722,9606.ENSP00000014914,9606.ENSP00000172229,9606.ENSP00000204604,9606.ENSP00000219409,9606.ENSP00000220809,9606.ENSP00000221132,9606.ENSP00000221930,9606.ENSP00000222543,9606.ENSP00000222693,9606.ENSP00000222725,9606.ENSP00000224356,9606.ENSP00000227507,9606.ENSP00000230658,9606.ENSP00000231706,9606.ENSP00000233997,9606.ENSP00000234198,9606.ENSP00000240100,…	CYP26B1,ITGA3,GPRC5A,NGFR,CHRD,ARHGDIG,PLAT,TNFRSF10A,TGFB1,TFPI2,CAV2,LFNG,CYP26A1,CCND1,ISL1,SLC7A14,AZU1,DLX2,DUSP4,BATF3,INHA,VIL1,VRTN,PPP1R1A,POU5F1,KCNH2,NOTCH3,LOXL3,FGF2,NPR3,FSTL4,AMIGO2,CDH13,IGFBP4,WNT9A,BARX2,FLT1,SEMA3D,FZD1,SMAD6,WNT4,STC1,PTCHD2,PDPN,PKDCC,IGFBP7,TDGF1,HHIP,SPINK1,TLX3,BMPER,GAS1,AXL,IGFBP6,SEMA3E,HTRA3,NECAB2,PODN,FOSL1,CST6,BOK,RPRM,NKX2-6,CRMP1,WFIKKN1,MXI1,FOX…
GO:0010646	Regulation of cell communication	118	3514	0.19	9.19e-05	9606.ENSP00000001146,9606.ENSP00000007722,9606.ENSP00000014914,9606.ENSP00000172229,9606.ENSP00000176195,9606.ENSP00000204604,9606.ENSP00000219409,9606.ENSP00000220809,9606.ENSP00000221132,9606.ENSP00000221930,9606.ENSP00000222693,9606.ENSP00000222725,9606.ENSP00000224356,9606.ENSP00000230658,9606.ENSP00000231004,9606.ENSP00000234198,9606.ENSP00000240100,9606.ENSP00000243786,9606.ENSP00000249330,…	CYP26B1,ITGA3,GPRC5A,NGFR,SCT,CHRD,ARHGDIG,PLAT,TNFRSF10A,TGFB1,CAV2,LFNG,CYP26A1,ISL1,LOX,DLX2,DUSP4,INHA,VGF,TUBB2B,POU5F1,GRIK5,NOTCH3,LOXL3,FGF2,SHC2,FSTL4,CDH13,SECTM1,IGFBP4,WNT9A,FLT1,FZD1,SMAD6,WNT4,TDGF1,HHIP,ITGA2,SPINK1,BMPER,GAS1,AXL,IGFBP6,HTRA3,ADRA1B,NECAB2,BOK,FAM20C,WFIKKN1,RFX6,NFAM1,RASA3,HEY1,FGFR3,SFN,ERBB4,P2RX2,PRICKLE1,ADAMTSL2,FN1,RSPO1,HAND2,CD300A,DLX1,DDIT4L,TGM2,KIAA1…
GO:0023051	Regulation of signaling	119	3553	0.19	9.19e-05	9606.ENSP00000001146,9606.ENSP00000007722,9606.ENSP00000014914,9606.ENSP00000172229,9606.ENSP00000176195,9606.ENSP00000204604,9606.ENSP00000219409,9606.ENSP00000220809,9606.ENSP00000221132,9606.ENSP00000221930,9606.ENSP00000222693,9606.ENSP00000222725,9606.ENSP00000224356,9606.ENSP00000230658,9606.ENSP00000231004,9606.ENSP00000234198,9606.ENSP00000240100,9606.ENSP00000243786,9606.ENSP00000249330,…	CYP26B1,ITGA3,GPRC5A,NGFR,SCT,CHRD,ARHGDIG,PLAT,TNFRSF10A,TGFB1,CAV2,LFNG,CYP26A1,ISL1,LOX,DLX2,DUSP4,INHA,VGF,TUBB2B,POU5F1,GRIK5,NOTCH3,LOXL3,FGF2,SHC2,FSTL4,CDH13,SECTM1,IGFBP4,WNT9A,FLT1,FZD1,SMAD6,WNT4,TDGF1,HHIP,ITGA2,SPINK1,BMPER,GAS1,AXL,IGFBP6,HTRA3,ADRA1B,NECAB2,BOK,FAM20C,WFIKKN1,RFX6,NFAM1,RASA3,HEY1,FGFR3,SFN,ERBB4,P2RX2,PRICKLE1,ADAMTSL2,FN1,RSPO1,HAND2,RYR1,CD300A,DLX1,DDIT4L,TGM2,…
GO:0009968	Negative regulation of signal transduction	56	1271	0.31	0.00011	9606.ENSP00000001146,9606.ENSP00000007722,9606.ENSP00000014914,9606.ENSP00000172229,9606.ENSP00000204604,9606.ENSP00000221132,9606.ENSP00000221930,9606.ENSP00000222693,9606.ENSP00000222725,9606.ENSP00000224356,9606.ENSP00000230658,9606.ENSP00000234198,9606.ENSP00000240100,9606.ENSP00000263388,9606.ENSP00000264498,9606.ENSP00000265342,9606.ENSP00000269593,9606.ENSP00000287934,9606.ENSP00000288840,…	CYP26B1,ITGA3,GPRC5A,NGFR,CHRD,TNFRSF10A,TGFB1,CAV2,LFNG,CYP26A1,ISL1,DLX2,DUSP4,NOTCH3,FGF2,FSTL4,IGFBP4,FZD1,SMAD6,WNT4,HHIP,SPINK1,BMPER,IGFBP6,HTRA3,BOK,WFIKKN1,RASA3,HEY1,PRICKLE1,ADAMTSL2,CD300A,DLX1,DDIT4L,EFNA1,HTRA1,STMN3,APCDD1L,CHRDL1,MMP9,EPHB2,BAMBI,FOXH1,BMP2,COL2A1,NKX3-1,DACT3,GPC3,GPER1,WNT5B,RGS4,CD44,TNF,ACTN3,RGS5,HOMER3
GO:0007154	Cell communication	162	5320	0.15	0.00012	9606.ENSP00000001146,9606.ENSP00000007722,9606.ENSP00000014914,9606.ENSP00000172229,9606.ENSP00000176195,9606.ENSP00000190165,9606.ENSP00000204604,9606.ENSP00000215368,9606.ENSP00000219409,9606.ENSP00000220809,9606.ENSP00000221132,9606.ENSP00000221930,9606.ENSP00000222693,9606.ENSP00000227507,9606.ENSP00000229729,9606.ENSP00000231004,9606.ENSP00000233997,9606.ENSP00000234371,9606.ENSP00000242140,…	CYP26B1,ITGA3,GPRC5A,NGFR,SCT,DMRT3,CHRD,EFNA2,ARHGDIG,PLAT,TNFRSF10A,TGFB1,CAV2,CCND1,SLC44A4,LOX,AZU1,KISS1R,WIPF3,INHA,MT2A,VIL1,VGF,CALY,PPP1R1A,POU5F1,GNAO1,GRIK5,NOTCH3,FGF2,SHC2,RAB17,NPR3,OPRK1,ANK1,CDH13,SECTM1,IGFBP4,WNT9A,PPFIA4,FLT1,SEMA3D,FZD1,SMAD6,WNT4,STC1,FGF11,PTCHD2,PDPN,PTPRN,TDGF1,HHIP,ITGA2,CRABP1,AXL,IGFBP6,ECEL1,SEMA3E,FOS,ADRA1B,MRGPRF,FOSL1,CD7,BOK,LAMA3,DIRAS1,PPAP2C,PD…
GO:0009966	Regulation of signal transduction	107	3107	0.2	0.00012	9606.ENSP00000001146,9606.ENSP00000007722,9606.ENSP00000014914,9606.ENSP00000172229,9606.ENSP00000176195,9606.ENSP00000204604,9606.ENSP00000219409,9606.ENSP00000221132,9606.ENSP00000221930,9606.ENSP00000222693,9606.ENSP00000222725,9606.ENSP00000224356,9606.ENSP00000230658,9606.ENSP00000231004,9606.ENSP00000234198,9606.ENSP00000240100,9606.ENSP00000243786,9606.ENSP00000259915,9606.ENSP00000263388,…	CYP26B1,ITGA3,GPRC5A,NGFR,SCT,CHRD,ARHGDIG,TNFRSF10A,TGFB1,CAV2,LFNG,CYP26A1,ISL1,LOX,DLX2,DUSP4,INHA,POU5F1,NOTCH3,LOXL3,FGF2,SHC2,FSTL4,CDH13,SECTM1,IGFBP4,WNT9A,FLT1,FZD1,SMAD6,WNT4,TDGF1,HHIP,SPINK1,BMPER,GAS1,AXL,IGFBP6,HTRA3,ADRA1B,NECAB2,BOK,FAM20C,WFIKKN1,NFAM1,RASA3,HEY1,FGFR3,SFN,ERBB4,P2RX2,PRICKLE1,ADAMTSL2,FN1,RSPO1,HAND2,CD300A,DLX1,DDIT4L,TGM2,KIAA1804,SLC30A10,EFNA1,HTRA1,EPHA7,NG…
GO:0006935	Chemotaxis	32	545	0.43	0.00013	9606.ENSP00000172229,9606.ENSP00000215368,9606.ENSP00000230658,9606.ENSP00000231004,9606.ENSP00000233997,9606.ENSP00000263388,9606.ENSP00000264498,9606.ENSP00000282397,9606.ENSP00000284136,9606.ENSP00000297679,9606.ENSP00000303212,9606.ENSP00000310170,9606.ENSP00000321606,9606.ENSP00000332116,9606.ENSP00000337451,9606.ENSP00000339850,9606.ENSP00000344277,9606.ENSP00000346964,9606.ENSP00000357392,…	NGFR,EFNA2,ISL1,LOX,AZU1,NOTCH3,FGF2,FLT1,SEMA3D,HSD3B7,SEMA3E,FOSL1,CRMP1,PDE4B,EPHA3,DPYSL4,DOK4,EGFLAM,EFNA1,EPHA7,L1CAM,PLAU,EPHB2,PLP2,RHOBTB3,DOK6,CXCR4,SEMA5B,FEZF1,ROBO2,RARRES2,SEMA6B
GO:0007409	Axonogenesis	26	384	0.49	0.00013	9606.ENSP00000172229,9606.ENSP00000215368,9606.ENSP00000230658,9606.ENSP00000263388,9606.ENSP00000284136,9606.ENSP00000303212,9606.ENSP00000321606,9606.ENSP00000337451,9606.ENSP00000344277,9606.ENSP00000346964,9606.ENSP00000357392,9606.ENSP00000357709,9606.ENSP00000358309,9606.ENSP00000359077,9606.ENSP00000359319,9606.ENSP00000363763,9606.ENSP00000369318,9606.ENSP00000371614,9606.ENSP00000372160,…	NGFR,EFNA2,ISL1,NOTCH3,SEMA3D,SEMA3E,CRMP1,EPHA3,DOK4,EGFLAM,EFNA1,S100A6,EPHA7,L1CAM,PAX2,EPHB2,RHOBTB3,BRSK2,DOK6,SLITRK6,CTNNA2,CXCR4,SEMA5B,FEZF1,ROBO2,SEMA6B
GO:0045597	Positive regulation of cell differentiation	47	993	0.34	0.00014	9606.ENSP00000001146,9606.ENSP00000007722,9606.ENSP00000172229,9606.ENSP00000221930,9606.ENSP00000230658,9606.ENSP00000234198,9606.ENSP00000259818,9606.ENSP00000264498,9606.ENSP00000264833,9606.ENSP00000272164,9606.ENSP00000287934,9606.ENSP00000290167,9606.ENSP00000294489,9606.ENSP00000294964,9606.ENSP00000301178,9606.ENSP00000306245,9606.ENSP00000322323,9606.ENSP00000337451,9606.ENSP00000340989,…	CYP26B1,ITGA3,NGFR,TGFB1,ISL1,DLX2,TUBB2B,FGF2,OLFM2,WNT9A,FZD1,WNT4,PDPN,PKDCC,AXL,FOS,FAM20C,EPHA3,SFN,FN1,DLX1,NGF,L1CAM,PAX2,ANKRD1,EPHB2,BAMBI,BMP2,EDN1,MEDAG,FOXC1,LOXL2,NME1-NME2,GPER1,WNT5B,PLA2G2A,VSTM2A,CTNNA2,CXCR4,SOX5,TNF,FEZF1,ROBO2,RARRES2,NEFL,CRABP2,RASSF10
GO:0045665	Negative regulation of neuron differentiation	19	222	0.6	0.00016	9606.ENSP00000172229,9606.ENSP00000230658,9606.ENSP00000234198,9606.ENSP00000263388,9606.ENSP00000265342,9606.ENSP00000284136,9606.ENSP00000294484,9606.ENSP00000296921,9606.ENSP00000303212,9606.ENSP00000321606,9606.ENSP00000338272,9606.ENSP00000354478,9606.ENSP00000357392,9606.ENSP00000358309,9606.ENSP00000359567,9606.ENSP00000363763,9606.ENSP00000365280,9606.ENSP00000378650,9606.ENSP00000467290	NGFR,ISL1,DLX2,NOTCH3,FSTL4,SEMA3D,PTCHD2,TLX3,SEMA3E,CRMP1,HEY1,DLX1,EFNA1,EPHA7,SOX3,EPHB2,ID1,TBX6,SEMA6B
GO:0048812	Neuron projection morphogenesis	30	495	0.45	0.00016	9606.ENSP00000172229,9606.ENSP00000215368,9606.ENSP00000230658,9606.ENSP00000263388,9606.ENSP00000280187,9606.ENSP00000284136,9606.ENSP00000303212,9606.ENSP00000321606,9606.ENSP00000337451,9606.ENSP00000339850,9606.ENSP00000344277,9606.ENSP00000346964,9606.ENSP00000357392,9606.ENSP00000357709,9606.ENSP00000358309,9606.ENSP00000358525,9606.ENSP00000359077,9606.ENSP00000359319,9606.ENSP00000363763,…	NGFR,EFNA2,ISL1,NOTCH3,GPM6A,SEMA3D,SEMA3E,CRMP1,EPHA3,DPYSL4,DOK4,EGFLAM,EFNA1,S100A6,EPHA7,NGF,L1CAM,PAX2,EPHB2,RHOBTB3,BRSK2,DOK6,SLITRK6,CTNNA2,CXCR4,SEMA5B,FEZF1,ROBO2,SEMA6B,NEFL
GO:0050896	Response to stimulus	224	8046	0.11	0.00016	9606.ENSP00000001146,9606.ENSP00000007722,9606.ENSP00000014914,9606.ENSP00000075120,9606.ENSP00000172229,9606.ENSP00000176195,9606.ENSP00000185206,9606.ENSP00000204604,9606.ENSP00000215368,9606.ENSP00000216968,9606.ENSP00000217182,9606.ENSP00000219409,9606.ENSP00000220809,9606.ENSP00000221132,9606.ENSP00000221930,9606.ENSP00000222543,9606.ENSP00000222693,9606.ENSP00000222725,9606.ENSP00000224356,…	CYP26B1,ITGA3,GPRC5A,SLC2A3,NGFR,SCT,CLIC5,CHRD,EFNA2,PROCR,EEF1A2,ARHGDIG,PLAT,TNFRSF10A,TGFB1,TFPI2,CAV2,LFNG,CYP26A1,CCND1,ISL1,LOX,AZU1,KISS1R,LRP11,WIPF3,BATF3,INHA,MT2A,VIL1,VGF,CALY,PPP1R1A,POU5F1,KCNH2,GNAO1,GRIK5,NOTCH3,LOXL3,FGF2,SHC2,RAB17,NPR3,OPRK1,ANK1,MYO3A,CDH13,CPNE7,SECTM1,IGFBP4,WNT9A,GPM6A,FLT1,SEMA3D,CA3,FZD1,SMAD6,WNT4,STC1,FGF11,PTCHD2,PDPN,IGFBP7,PTPRN,PCOLCE2,TDGF1,MASP1,…
GO:0061448	Connective tissue development	19	223	0.59	0.00016	9606.ENSP00000221930,9606.ENSP00000231004,9606.ENSP00000234198,9606.ENSP00000264498,9606.ENSP00000281437,9606.ENSP00000290271,9606.ENSP00000300527,9606.ENSP00000339824,9606.ENSP00000352565,9606.ENSP00000368104,9606.ENSP00000368544,9606.ENSP00000368683,9606.ENSP00000369889,9606.ENSP00000372170,9606.ENSP00000376708,9606.ENSP00000380379,9606.ENSP00000398273,9606.ENSP00000398632,9606.ENSP00000416330	TGFB1,LOX,DLX2,FGF2,BARX2,STC1,COL6A2,FGFR3,HAND2,BMP2,VIT,EDN1,COL2A1,MSX1,VWA2,WNT5B,SOX5,CD44,TGFBI
GO:0090092	Regulation of transmembrane receptor protein serine/threonine kinase signaling pathway	20	244	0.58	0.00016	9606.ENSP00000007722,9606.ENSP00000204604,9606.ENSP00000221930,9606.ENSP00000222693,9606.ENSP00000231004,9606.ENSP00000243786,9606.ENSP00000259915,9606.ENSP00000287934,9606.ENSP00000288840,9606.ENSP00000297161,9606.ENSP00000303766,9606.ENSP00000324763,9606.ENSP00000346478,9606.ENSP00000354478,9606.ENSP00000357980,9606.ENSP00000361112,9606.ENSP00000364683,9606.ENSP00000368104,9606.ENSP00000372170,…	ITGA3,CHRD,TGFB1,CAV2,LOX,INHA,POU5F1,FZD1,SMAD6,BMPER,HTRA3,WFIKKN1,ADAMTSL2,DLX1,HTRA1,CHRDL1,BAMBI,BMP2,MSX1,GPC3
GO:0090288	Negative regulation of cellular response to growth factor stimulus	16	158	0.67	0.00016	9606.ENSP00000172229,9606.ENSP00000204604,9606.ENSP00000221930,9606.ENSP00000222693,9606.ENSP00000264498,9606.ENSP00000287934,9606.ENSP00000288840,9606.ENSP00000290167,9606.ENSP00000297161,9606.ENSP00000303766,9606.ENSP00000324763,9606.ENSP00000346478,9606.ENSP00000354478,9606.ENSP00000357980,9606.ENSP00000361112,9606.ENSP00000364683	NGFR,CHRD,TGFB1,CAV2,FGF2,FZD1,SMAD6,WNT4,BMPER,HTRA3,WFIKKN1,ADAMTSL2,DLX1,HTRA1,CHRDL1,BAMBI
GO:0007411	Axon guidance	21	275	0.55	0.00023	9606.ENSP00000172229,9606.ENSP00000215368,9606.ENSP00000230658,9606.ENSP00000263388,9606.ENSP00000284136,9606.ENSP00000303212,9606.ENSP00000321606,9606.ENSP00000337451,9606.ENSP00000344277,9606.ENSP00000346964,9606.ENSP00000357392,9606.ENSP00000358309,9606.ENSP00000359077,9606.ENSP00000363763,9606.ENSP00000369318,9606.ENSP00000372160,9606.ENSP00000386884,9606.ENSP00000389588,9606.ENSP00000411145,…	NGFR,EFNA2,ISL1,NOTCH3,SEMA3D,SEMA3E,CRMP1,EPHA3,DOK4,EGFLAM,EFNA1,EPHA7,L1CAM,EPHB2,RHOBTB3,DOK6,CXCR4,SEMA5B,FEZF1,ROBO2,SEMA6B
GO:0007155	Cell adhesion	44	925	0.34	0.00025	9606.ENSP00000007722,9606.ENSP00000064724,9606.ENSP00000251296,9606.ENSP00000257770,9606.ENSP00000264463,9606.ENSP00000266581,9606.ENSP00000268613,9606.ENSP00000274341,9606.ENSP00000288840,9606.ENSP00000294489,9606.ENSP00000295666,9606.ENSP00000296585,9606.ENSP00000300527,9606.ENSP00000301178,9606.ENSP00000324532,9606.ENSP00000337451,9606.ENSP00000344465,9606.ENSP00000346839,9606.ENSP00000353259,…	ITGA3,CLDN11,IGSF21,NT5E,CDH10,AMIGO2,CDH13,HAPLN1,SMAD6,PDPN,IGFBP7,ITGA2,COL6A2,AXL,LAMA3,EPHA3,PEAR1,FN1,CD300A,EFNA1,L1CAM,PCDH19,ID1,AJAP1,LOXL2,LAMB3,VWA2,NME1-NME2,PGM5,CTNNA2,CTNNA3,CLDN9,CD44,TNF,TGFBI,ROBO2,LSAMP,ACTN3,IL32,FAT3,CNTN5,ITGA7,CYP1B1,SRCIN1
GO:0010648	Negative regulation of cell communication	58	1382	0.29	0.00025	9606.ENSP00000001146,9606.ENSP00000007722,9606.ENSP00000014914,9606.ENSP00000172229,9606.ENSP00000204604,9606.ENSP00000221132,9606.ENSP00000221930,9606.ENSP00000222693,9606.ENSP00000222725,9606.ENSP00000224356,9606.ENSP00000230658,9606.ENSP00000234198,9606.ENSP00000240100,9606.ENSP00000243786,9606.ENSP00000263388,9606.ENSP00000264498,9606.ENSP00000265342,9606.ENSP00000269593,9606.ENSP00000287934,…	CYP26B1,ITGA3,GPRC5A,NGFR,CHRD,TNFRSF10A,TGFB1,CAV2,LFNG,CYP26A1,ISL1,DLX2,DUSP4,INHA,NOTCH3,FGF2,FSTL4,IGFBP4,FZD1,SMAD6,WNT4,HHIP,SPINK1,BMPER,IGFBP6,HTRA3,BOK,WFIKKN1,RASA3,HEY1,PRICKLE1,ADAMTSL2,CD300A,DLX1,DDIT4L,EFNA1,HTRA1,STMN3,APCDD1L,CHRDL1,MMP9,EPHB2,BAMBI,FOXH1,BMP2,EDN1,COL2A1,NKX3-1,DACT3,GPC3,GPER1,WNT5B,RGS4,CD44,TNF,ACTN3,RGS5,HOMER3
GO:0023057	Negative regulation of signaling	58	1385	0.29	0.00026	9606.ENSP00000001146,9606.ENSP00000007722,9606.ENSP00000014914,9606.ENSP00000172229,9606.ENSP00000204604,9606.ENSP00000221132,9606.ENSP00000221930,9606.ENSP00000222693,9606.ENSP00000222725,9606.ENSP00000224356,9606.ENSP00000230658,9606.ENSP00000234198,9606.ENSP00000240100,9606.ENSP00000243786,9606.ENSP00000263388,9606.ENSP00000264498,9606.ENSP00000265342,9606.ENSP00000269593,9606.ENSP00000287934,…	CYP26B1,ITGA3,GPRC5A,NGFR,CHRD,TNFRSF10A,TGFB1,CAV2,LFNG,CYP26A1,ISL1,DLX2,DUSP4,INHA,NOTCH3,FGF2,FSTL4,IGFBP4,FZD1,SMAD6,WNT4,HHIP,SPINK1,BMPER,IGFBP6,HTRA3,BOK,WFIKKN1,RASA3,HEY1,PRICKLE1,ADAMTSL2,CD300A,DLX1,DDIT4L,EFNA1,HTRA1,STMN3,APCDD1L,CHRDL1,MMP9,EPHB2,BAMBI,FOXH1,BMP2,EDN1,COL2A1,NKX3-1,DACT3,GPC3,GPER1,WNT5B,RGS4,CD44,TNF,ACTN3,RGS5,HOMER3
GO:0007389	Pattern specification process	27	432	0.46	0.00028	9606.ENSP00000001146,9606.ENSP00000190165,9606.ENSP00000204604,9606.ENSP00000222725,9606.ENSP00000230658,9606.ENSP00000234198,9606.ENSP00000243056,9606.ENSP00000287538,9606.ENSP00000288840,9606.ENSP00000290271,9606.ENSP00000296145,9606.ENSP00000296575,9606.ENSP00000338272,9606.ENSP00000342235,9606.ENSP00000352565,9606.ENSP00000354478,9606.ENSP00000359319,9606.ENSP00000366534,9606.ENSP00000368104,…	CYP26B1,DMRT3,CHRD,LFNG,ISL1,DLX2,HOXC13,ZIC3,SMAD6,STC1,TDGF1,HHIP,HEY1,ERBB4,HAND2,DLX1,PAX2,FOXH1,BMP2,EDN1,NKX3-1,FOXC1,MSX1,GPC3,TBX6,FEZF1,DNAH11
GO:0051240	Positive regulation of multicellular organismal process	69	1770	0.26	0.00028	9606.ENSP00000001146,9606.ENSP00000007699,9606.ENSP00000007722,9606.ENSP00000172229,9606.ENSP00000176195,9606.ENSP00000221930,9606.ENSP00000227507,9606.ENSP00000230658,9606.ENSP00000233997,9606.ENSP00000234198,9606.ENSP00000243786,9606.ENSP00000248444,9606.ENSP00000259818,9606.ENSP00000259915,9606.ENSP00000264498,9606.ENSP00000266581,9606.ENSP00000282397,9606.ENSP00000287934,9606.ENSP00000290167,…	CYP26B1,YBX2,ITGA3,NGFR,SCT,TGFB1,CCND1,ISL1,AZU1,DLX2,INHA,VIL1,TUBB2B,POU5F1,FGF2,AMIGO2,FLT1,FZD1,WNT4,PDPN,PKDCC,TDGF1,ITGA2,BMPER,AXL,FOS,ADRA1B,KRT17,FAM20C,PDE4B,NFAM1,FOXE3,EPHA3,ERBB4,FN1,HAND2,DLX1,NGF,L1CAM,PAX2,NTSR1,ANKRD1,MMP9,EPHB2,BAMBI,NPPB,SYNDIG1,THBD,BMP2,EDN1,NKX3-1,FOXC1,FGFBP1,LOXL2,NME1-NME2,GPER1,SLITRK6,CXCR4,RGS4,SOX5,TNF,FEZF1,ROBO2,ACTN3,CYP1B1,FGF1,NEFL,CRABP2,RASSF10
GO:0010721	Negative regulation of cell development	23	330	0.51	0.00029	9606.ENSP00000172229,9606.ENSP00000230658,9606.ENSP00000234198,9606.ENSP00000263388,9606.ENSP00000265342,9606.ENSP00000284136,9606.ENSP00000294484,9606.ENSP00000296921,9606.ENSP00000303212,9606.ENSP00000321606,9606.ENSP00000338272,9606.ENSP00000342235,9606.ENSP00000354478,9606.ENSP00000357392,9606.ENSP00000358309,9606.ENSP00000359567,9606.ENSP00000363763,9606.ENSP00000365280,9606.ENSP00000374377,…	NGFR,ISL1,DLX2,NOTCH3,FSTL4,SEMA3D,PTCHD2,TLX3,SEMA3E,CRMP1,HEY1,ERBB4,DLX1,EFNA1,EPHA7,SOX3,EPHB2,ID1,FAM101A,TBX6,RGS4,TNF,SEMA6B
GO:0002009	Morphogenesis of an epithelium	27	435	0.46	0.00030	9606.ENSP00000172229,9606.ENSP00000221930,9606.ENSP00000264498,9606.ENSP00000287538,9606.ENSP00000287934,9606.ENSP00000290167,9606.ENSP00000294489,9606.ENSP00000296575,9606.ENSP00000303212,9606.ENSP00000308452,9606.ENSP00000324532,9606.ENSP00000334958,9606.ENSP00000345064,9606.ENSP00000352565,9606.ENSP00000355330,9606.ENSP00000358309,9606.ENSP00000359319,9606.ENSP00000366534,9606.ENSP00000368104,…	NGFR,TGFB1,FGF2,ZIC3,FZD1,WNT4,PDPN,HHIP,SEMA3E,KRT17,LAMA3,RLTPR,PRICKLE1,HAND2,TGM2,EPHA7,PAX2,FOXH1,BMP2,EDN1,NKX3-1,BRSK2,GPC3,TBX6,CXCR4,CD44,FGF1
GO:0007165	Signal transduction	149	4876	0.15	0.00030	9606.ENSP00000001146,9606.ENSP00000007722,9606.ENSP00000014914,9606.ENSP00000172229,9606.ENSP00000176195,9606.ENSP00000204604,9606.ENSP00000215368,9606.ENSP00000219409,9606.ENSP00000220809,9606.ENSP00000221132,9606.ENSP00000221930,9606.ENSP00000222693,9606.ENSP00000227507,9606.ENSP00000231004,9606.ENSP00000233997,9606.ENSP00000234371,9606.ENSP00000242140,9606.ENSP00000243786,9606.ENSP00000245185,…	CYP26B1,ITGA3,GPRC5A,NGFR,SCT,CHRD,EFNA2,ARHGDIG,PLAT,TNFRSF10A,TGFB1,CAV2,CCND1,LOX,AZU1,KISS1R,WIPF3,INHA,MT2A,VIL1,VGF,CALY,PPP1R1A,POU5F1,GNAO1,GRIK5,NOTCH3,FGF2,SHC2,RAB17,NPR3,OPRK1,ANK1,CDH13,SECTM1,IGFBP4,WNT9A,FLT1,SEMA3D,FZD1,SMAD6,WNT4,STC1,FGF11,PTCHD2,PDPN,PTPRN,TDGF1,HHIP,ITGA2,CRABP1,AXL,IGFBP6,ECEL1,SEMA3E,FOS,ADRA1B,MRGPRF,CD7,BOK,LAMA3,DIRAS1,PPAP2C,PDE4B,SPNS2,NFAM1,RASA3,EPHA3…
GO:0003002	Regionalization	23	332	0.5	0.00031	9606.ENSP00000001146,9606.ENSP00000190165,9606.ENSP00000204604,9606.ENSP00000222725,9606.ENSP00000230658,9606.ENSP00000234198,9606.ENSP00000243056,9606.ENSP00000287538,9606.ENSP00000288840,9606.ENSP00000296145,9606.ENSP00000296575,9606.ENSP00000338272,9606.ENSP00000354478,9606.ENSP00000359319,9606.ENSP00000366534,9606.ENSP00000368104,9606.ENSP00000368683,9606.ENSP00000370253,9606.ENSP00000370256,…	CYP26B1,DMRT3,CHRD,LFNG,ISL1,DLX2,HOXC13,ZIC3,SMAD6,TDGF1,HHIP,HEY1,DLX1,PAX2,FOXH1,BMP2,EDN1,NKX3-1,FOXC1,MSX1,GPC3,TBX6,FEZF1
GO:0031344	Regulation of cell projection organization	36	696	0.38	0.00036	9606.ENSP00000007722,9606.ENSP00000172229,9606.ENSP00000248444,9606.ENSP00000259818,9606.ENSP00000264601,9606.ENSP00000265342,9606.ENSP00000280187,9606.ENSP00000284136,9606.ENSP00000287934,9606.ENSP00000294489,9606.ENSP00000296585,9606.ENSP00000303212,9606.ENSP00000321606,9606.ENSP00000334958,9606.ENSP00000337451,9606.ENSP00000346839,9606.ENSP00000357392,9606.ENSP00000358309,9606.ENSP00000358525,…	ITGA3,NGFR,VIL1,TUBB2B,RAB17,FSTL4,GPM6A,SEMA3D,FZD1,PDPN,ITGA2,SEMA3E,CRMP1,RLTPR,EPHA3,FN1,EFNA1,EPHA7,NGF,L1CAM,ANKRD1,EPHB2,ID1,ESPN,BRSK2,NME1-NME2,TBX6,CTNNA2,CXCR4,CD44,ROBO2,KIF1A,SEMA6B,NEFL,CRABP2,SRCIN1
GO:0050768	Negative regulation of neurogenesis	21	287	0.53	0.00037	9606.ENSP00000172229,9606.ENSP00000230658,9606.ENSP00000234198,9606.ENSP00000263388,9606.ENSP00000265342,9606.ENSP00000284136,9606.ENSP00000294484,9606.ENSP00000296921,9606.ENSP00000303212,9606.ENSP00000321606,9606.ENSP00000338272,9606.ENSP00000342235,9606.ENSP00000354478,9606.ENSP00000357392,9606.ENSP00000358309,9606.ENSP00000359567,9606.ENSP00000363763,9606.ENSP00000365280,9606.ENSP00000378650,…	NGFR,ISL1,DLX2,NOTCH3,FSTL4,SEMA3D,PTCHD2,TLX3,SEMA3E,CRMP1,HEY1,ERBB4,DLX1,EFNA1,EPHA7,SOX3,EPHB2,ID1,TBX6,TNF,SEMA6B
GO:0051961	Negative regulation of nervous system development	22	313	0.51	0.00040	9606.ENSP00000172229,9606.ENSP00000230658,9606.ENSP00000234198,9606.ENSP00000263388,9606.ENSP00000265342,9606.ENSP00000284136,9606.ENSP00000294484,9606.ENSP00000296921,9606.ENSP00000303212,9606.ENSP00000321606,9606.ENSP00000338272,9606.ENSP00000342235,9606.ENSP00000354478,9606.ENSP00000357392,9606.ENSP00000358309,9606.ENSP00000359567,9606.ENSP00000363763,9606.ENSP00000365280,9606.ENSP00000378650,…	NGFR,ISL1,DLX2,NOTCH3,FSTL4,SEMA3D,PTCHD2,TLX3,SEMA3E,CRMP1,HEY1,ERBB4,DLX1,EFNA1,EPHA7,SOX3,EPHB2,ID1,TBX6,TNF,ROBO2,SEMA6B
GO:0050678	Regulation of epithelial cell proliferation	23	339	0.5	0.00041	9606.ENSP00000172229,9606.ENSP00000221930,9606.ENSP00000222693,9606.ENSP00000227507,9606.ENSP00000230658,9606.ENSP00000264498,9606.ENSP00000268613,9606.ENSP00000282397,9606.ENSP00000295718,9606.ENSP00000334472,9606.ENSP00000340989,9606.ENSP00000357980,9606.ENSP00000359319,9606.ENSP00000365280,9606.ENSP00000368104,9606.ENSP00000370253,9606.ENSP00000371770,9606.ENSP00000376886,9606.ENSP00000377836,…	NGFR,TGFB1,CAV2,CCND1,ISL1,FGF2,CDH13,FLT1,PTPRN,FOXE3,SFN,HTRA1,PAX2,ID1,BMP2,NKX3-1,FGFBP1,NME1-NME2,GPC3,TNF,SCN5A,DLX6,FGF1
GO:0008284	Positive regulation of cell population proliferation	43	919	0.33	0.00042	9606.ENSP00000172229,9606.ENSP00000204604,9606.ENSP00000221930,9606.ENSP00000222693,9606.ENSP00000227507,9606.ENSP00000230658,9606.ENSP00000263388,9606.ENSP00000264498,9606.ENSP00000268613,9606.ENSP00000282397,9606.ENSP00000294484,9606.ENSP00000295718,9606.ENSP00000296145,9606.ENSP00000296585,9606.ENSP00000310170,9606.ENSP00000320089,9606.ENSP00000334472,9606.ENSP00000339477,9606.ENSP00000339824,…	NGFR,CHRD,TGFB1,CAV2,CCND1,ISL1,NOTCH3,FGF2,CDH13,FLT1,PTCHD2,PTPRN,TDGF1,ITGA2,FOSL1,NKX2-6,FOXE3,B7RP1,FGFR3,ERBB4,FN1,TGM2,NES,S100A6,HTRA1,PAX2,HPSE2,MMP9,BAMBI,ID1,BMP2,EDN1,NKX3-1,FGFBP1,NME1-NME2,MATK,GPER1,VSTM2A,TNF,SCN5A,DLX6,FGF1,RASSF10
GO:0009719	Response to endogenous stimulus	59	1447	0.27	0.00042	9606.ENSP00000007722,9606.ENSP00000172229,9606.ENSP00000204604,9606.ENSP00000221930,9606.ENSP00000222693,9606.ENSP00000227507,9606.ENSP00000230658,9606.ENSP00000231004,9606.ENSP00000248444,9606.ENSP00000249330,9606.ENSP00000252939,9606.ENSP00000259915,9606.ENSP00000262494,9606.ENSP00000264498,9606.ENSP00000268613,9606.ENSP00000288840,9606.ENSP00000290167,9606.ENSP00000290271,9606.ENSP00000295666,…	ITGA3,NGFR,CHRD,TGFB1,CAV2,CCND1,ISL1,LOX,VIL1,VGF,CALY,POU5F1,GNAO1,FGF2,CDH13,SMAD6,WNT4,STC1,IGFBP7,PTPRN,TDGF1,ITGA2,ABCA3,FOS,FOSL1,PAPPA,PDE4B,FGFR3,ERBB4,ABCA2,RYR1,DLX1,ACTA1,SLC30A10,NGF,PAX2,ANKRD1,CHRDL1,BAMBI,ID1,FOXH1,BMP2,EDN1,COL2A1,NKX3-1,FOXC1,FGFBP1,MSX1,NME1-NME2,GPER1,VSTM2A,SOX5,CD44,TNF,ROBO2,RARRES2,LDHA,FGF1,NEFL
GO:0048667	Cell morphogenesis involved in neuron differentiation	27	445	0.45	0.00042	9606.ENSP00000172229,9606.ENSP00000215368,9606.ENSP00000230658,9606.ENSP00000263388,9606.ENSP00000284136,9606.ENSP00000303212,9606.ENSP00000321606,9606.ENSP00000337451,9606.ENSP00000344277,9606.ENSP00000346964,9606.ENSP00000354623,9606.ENSP00000357392,9606.ENSP00000357709,9606.ENSP00000358309,9606.ENSP00000359077,9606.ENSP00000359319,9606.ENSP00000363763,9606.ENSP00000369318,9606.ENSP00000371614,…	NGFR,EFNA2,ISL1,NOTCH3,SEMA3D,SEMA3E,CRMP1,EPHA3,DOK4,EGFLAM,DFNB31,EFNA1,S100A6,EPHA7,L1CAM,PAX2,EPHB2,RHOBTB3,BRSK2,DOK6,SLITRK6,CTNNA2,CXCR4,SEMA5B,FEZF1,ROBO2,SEMA6B
GO:0001704	Formation of primary germ layer	13	116	0.71	0.00045	9606.ENSP00000007722,9606.ENSP00000204604,9606.ENSP00000240100,9606.ENSP00000259915,9606.ENSP00000296585,9606.ENSP00000324532,9606.ENSP00000346839,9606.ENSP00000359319,9606.ENSP00000361405,9606.ENSP00000370256,9606.ENSP00000375778,9606.ENSP00000378650,9606.ENSP00000452120	ITGA3,CHRD,DUSP4,POU5F1,ITGA2,LAMA3,FN1,PAX2,MMP9,FOXC1,LAMB3,TBX6,ITGA7
GO:0050789	Regulation of biological process	294	11475	0.07	0.00052	9606.ENSP00000001146,9606.ENSP00000007699,9606.ENSP00000007722,9606.ENSP00000014914,9606.ENSP00000172229,9606.ENSP00000176195,9606.ENSP00000185206,9606.ENSP00000190165,9606.ENSP00000204604,9606.ENSP00000215368,9606.ENSP00000216968,9606.ENSP00000217182,9606.ENSP00000219409,9606.ENSP00000220809,9606.ENSP00000221132,9606.ENSP00000221930,9606.ENSP00000222543,9606.ENSP00000222693,9606.ENSP00000222725,…	CYP26B1,YBX2,ITGA3,GPRC5A,NGFR,SCT,CLIC5,DMRT3,CHRD,EFNA2,PROCR,EEF1A2,ARHGDIG,PLAT,TNFRSF10A,TGFB1,TFPI2,CAV2,LFNG,CYP26A1,CCND1,SLC44A4,ISL1,LOX,SLC7A14,KCNJ13,AZU1,DLX2,KISS1R,DUSP4,WIPF3,HOXC13,BATF3,INHA,MT2A,VIL1,VGF,CACNG6,CALY,VRTN,CABLES1,NT5E,PPP1R1A,TUBB2B,POU5F1,KCNH2,GNAO1,GRIK5,NOTCH3,LOXL3,FGF2,SHC2,RAB17,OLFM2,NPR3,FSTL4,OPRK1,ANK1,AMIGO2,CDH13,SECTM1,IGFBP4,WNT9A,PM20D2,GPM6A,KHD…
GO:0007166	Cell surface receptor signaling pathway	83	2325	0.22	0.00056	9606.ENSP00000007722,9606.ENSP00000172229,9606.ENSP00000204604,9606.ENSP00000215368,9606.ENSP00000220809,9606.ENSP00000221132,9606.ENSP00000221930,9606.ENSP00000222693,9606.ENSP00000227507,9606.ENSP00000231004,9606.ENSP00000242140,9606.ENSP00000243786,9606.ENSP00000245185,9606.ENSP00000248444,9606.ENSP00000259915,9606.ENSP00000262494,9606.ENSP00000262895,9606.ENSP00000263388,9606.ENSP00000264498,…	ITGA3,NGFR,CHRD,EFNA2,PLAT,TNFRSF10A,TGFB1,CAV2,CCND1,LOX,WIPF3,INHA,MT2A,VIL1,POU5F1,GNAO1,GRIK5,NOTCH3,FGF2,SHC2,WNT9A,FLT1,SEMA3D,FZD1,SMAD6,WNT4,PTCHD2,PTPRN,TDGF1,ITGA2,AXL,SEMA3E,FOS,CD7,BOK,LAMA3,PDE4B,NFAM1,EPHA3,HEY1,B7RP1,FGFR3,ERBB4,P2RX2,PRICKLE1,FN1,RSPO1,SLC30A10,EFNA1,EPHA7,NGF,CHRDL1,MMP9,EPHB2,HLA-DQB1,BAMBI,ID1,PLP2,NPPB,FOXH1,BMP2,EDN1,FOXC1,FGFBP1,MSX1,DACT3,NME1-NME2,MATK,HLA…
GO:0010975	Regulation of neuron projection development	29	510	0.42	0.00057	9606.ENSP00000007722,9606.ENSP00000172229,9606.ENSP00000259818,9606.ENSP00000264601,9606.ENSP00000265342,9606.ENSP00000284136,9606.ENSP00000287934,9606.ENSP00000303212,9606.ENSP00000321606,9606.ENSP00000337451,9606.ENSP00000346839,9606.ENSP00000357392,9606.ENSP00000358309,9606.ENSP00000358525,9606.ENSP00000359077,9606.ENSP00000360762,9606.ENSP00000363763,9606.ENSP00000365280,9606.ENSP00000371614,…	ITGA3,NGFR,TUBB2B,RAB17,FSTL4,SEMA3D,FZD1,SEMA3E,CRMP1,EPHA3,FN1,EFNA1,EPHA7,NGF,L1CAM,ANKRD1,EPHB2,ID1,BRSK2,NME1-NME2,TBX6,CTNNA2,CXCR4,ROBO2,KIF1A,SEMA6B,NEFL,CRABP2,SRCIN1
GO:0120035	Regulation of plasma membrane bounded cell projection organization	35	687	0.37	0.00060	9606.ENSP00000007722,9606.ENSP00000172229,9606.ENSP00000248444,9606.ENSP00000259818,9606.ENSP00000264601,9606.ENSP00000265342,9606.ENSP00000280187,9606.ENSP00000284136,9606.ENSP00000287934,9606.ENSP00000294489,9606.ENSP00000303212,9606.ENSP00000321606,9606.ENSP00000334958,9606.ENSP00000337451,9606.ENSP00000346839,9606.ENSP00000357392,9606.ENSP00000358309,9606.ENSP00000358525,9606.ENSP00000359077,…	ITGA3,NGFR,VIL1,TUBB2B,RAB17,FSTL4,GPM6A,SEMA3D,FZD1,PDPN,SEMA3E,CRMP1,RLTPR,EPHA3,FN1,EFNA1,EPHA7,NGF,L1CAM,ANKRD1,EPHB2,ID1,ESPN,BRSK2,NME1-NME2,TBX6,CTNNA2,CXCR4,CD44,ROBO2,KIF1A,SEMA6B,NEFL,CRABP2,SRCIN1
GO:1902893	Regulation of pri-mirna transcription by rna polymerase ii	9	52	0.9	0.00060	9606.ENSP00000172229,9606.ENSP00000221930,9606.ENSP00000259915,9606.ENSP00000264498,9606.ENSP00000288840,9606.ENSP00000306245,9606.ENSP00000310170,9606.ENSP00000368104,9606.ENSP00000398698	NGFR,TGFB1,POU5F1,FGF2,SMAD6,FOS,FOSL1,BMP2,TNF
GO:0051270	Regulation of cellular component movement	45	1009	0.31	0.00076	9606.ENSP00000007722,9606.ENSP00000204604,9606.ENSP00000221930,9606.ENSP00000248444,9606.ENSP00000259818,9606.ENSP00000264498,9606.ENSP00000268613,9606.ENSP00000282397,9606.ENSP00000284136,9606.ENSP00000290167,9606.ENSP00000290271,9606.ENSP00000294489,9606.ENSP00000296145,9606.ENSP00000296585,9606.ENSP00000297161,9606.ENSP00000303212,9606.ENSP00000306015,9606.ENSP00000308315,9606.ENSP00000324532,…	ITGA3,CHRD,TGFB1,VIL1,TUBB2B,FGF2,CDH13,FLT1,SEMA3D,WNT4,STC1,PDPN,TDGF1,ITGA2,BMPER,SEMA3E,SYNPO2,PODN,LAMA3,PDE4B,RLTPR,RAP2C,ERBB4,FN1,PTRF,CD300A,EFNA1,MMP9,PLAU,BMP2,EDN1,FGFBP1,GPER1,WNT5B,CTNNA2,CXCR4,CTNNA3,TNF,SCN5A,RARRES2,SEMA6B,DNAH11,CYP1B1,FGF1,SRCIN1
GO:0060322	Head development	38	788	0.35	0.00078	9606.ENSP00000176195,9606.ENSP00000204604,9606.ENSP00000215368,9606.ENSP00000230658,9606.ENSP00000234198,9606.ENSP00000263388,9606.ENSP00000266581,9606.ENSP00000287934,9606.ENSP00000290167,9606.ENSP00000301178,9606.ENSP00000314132,9606.ENSP00000320089,9606.ENSP00000342235,9606.ENSP00000354478,9606.ENSP00000354623,9606.ENSP00000357206,9606.ENSP00000358309,9606.ENSP00000359319,9606.ENSP00000359567,…	SCT,CHRD,EFNA2,ISL1,DLX2,NOTCH3,AMIGO2,FZD1,WNT4,AXL,BOK,NKX2-6,ERBB4,DLX1,DFNB31,NES,EPHA7,PAX2,SOX3,CRTAC1,PCDH19,EPHB2,ID1,BMP2,COL2A1,FOXC1,MSX1,AK4,CTNNA2,CXCR4,RGS4,SCN5A,FEZF1,ROBO2,DLX6,KIF1A,LDHA,NEFL
GO:1902895	Positive regulation of pri-mirna transcription by rna polymerase ii	8	40	0.97	0.00078	9606.ENSP00000172229,9606.ENSP00000221930,9606.ENSP00000264498,9606.ENSP00000288840,9606.ENSP00000306245,9606.ENSP00000310170,9606.ENSP00000368104,9606.ENSP00000398698	NGFR,TGFB1,FGF2,SMAD6,FOS,FOSL1,BMP2,TNF
GO:0048514	Blood vessel morphogenesis	25	410	0.45	0.00080	9606.ENSP00000221930,9606.ENSP00000231004,9606.ENSP00000263388,9606.ENSP00000264498,9606.ENSP00000268613,9606.ENSP00000282397,9606.ENSP00000296145,9606.ENSP00000297161,9606.ENSP00000303212,9606.ENSP00000338272,9606.ENSP00000341838,9606.ENSP00000346839,9606.ENSP00000352565,9606.ENSP00000357392,9606.ENSP00000362524,9606.ENSP00000363763,9606.ENSP00000365280,9606.ENSP00000366534,9606.ENSP00000368683,…	TGFB1,LOX,NOTCH3,FGF2,CDH13,FLT1,TDGF1,BMPER,SEMA3E,HEY1,TNNI3,FN1,HAND2,EFNA1,ANGPTL2,EPHB2,ID1,FOXH1,EDN1,FOXC1,LOXL2,TBX6,TGFBI,CYP1B1,FGF1
GO:0050770	Regulation of axonogenesis	16	187	0.6	0.00080	9606.ENSP00000172229,9606.ENSP00000259818,9606.ENSP00000265342,9606.ENSP00000284136,9606.ENSP00000303212,9606.ENSP00000346839,9606.ENSP00000357392,9606.ENSP00000358309,9606.ENSP00000358525,9606.ENSP00000359077,9606.ENSP00000363763,9606.ENSP00000371614,9606.ENSP00000417335,9606.ENSP00000467290,9606.ENSP00000482169,9606.ENSP00000482841	NGFR,TUBB2B,FSTL4,SEMA3D,SEMA3E,FN1,EFNA1,EPHA7,NGF,L1CAM,EPHB2,BRSK2,ROBO2,SEMA6B,NEFL,CRABP2
GO:0090101	Negative regulation of transmembrane receptor protein serine/threonine kinase signaling pathway	13	124	0.68	0.00080	9606.ENSP00000204604,9606.ENSP00000221930,9606.ENSP00000222693,9606.ENSP00000287934,9606.ENSP00000288840,9606.ENSP00000297161,9606.ENSP00000303766,9606.ENSP00000324763,9606.ENSP00000346478,9606.ENSP00000354478,9606.ENSP00000357980,9606.ENSP00000361112,9606.ENSP00000364683	CHRD,TGFB1,CAV2,FZD1,SMAD6,BMPER,HTRA3,WFIKKN1,ADAMTSL2,DLX1,HTRA1,CHRDL1,BAMBI
GO:0060840	Artery development	11	88	0.76	0.00088	9606.ENSP00000172229,9606.ENSP00000231004,9606.ENSP00000263388,9606.ENSP00000288840,9606.ENSP00000338272,9606.ENSP00000345064,9606.ENSP00000352565,9606.ENSP00000366534,9606.ENSP00000370253,9606.ENSP00000370256,9606.ENSP00000417335	NGFR,LOX,NOTCH3,SMAD6,HEY1,PRICKLE1,HAND2,FOXH1,NKX3-1,FOXC1,ROBO2
GO:0065008	Regulation of biological quality	126	4042	0.16	0.00090	9606.ENSP00000001146,9606.ENSP00000007699,9606.ENSP00000172229,9606.ENSP00000176195,9606.ENSP00000216968,9606.ENSP00000220809,9606.ENSP00000221930,9606.ENSP00000222543,9606.ENSP00000222693,9606.ENSP00000224356,9606.ENSP00000227507,9606.ENSP00000229729,9606.ENSP00000230658,9606.ENSP00000231004,9606.ENSP00000233997,9606.ENSP00000242140,9606.ENSP00000243786,9606.ENSP00000245185,9606.ENSP00000248444,…	CYP26B1,YBX2,NGFR,SCT,PROCR,PLAT,TGFB1,TFPI2,CAV2,CYP26A1,CCND1,SLC44A4,ISL1,LOX,AZU1,WIPF3,INHA,MT2A,VIL1,VGF,CALY,KCNH2,CHST8,GRIK5,FGF2,RAB17,NPR3,FSTL4,OPRK1,AMIGO2,PPFIA4,GPM6A,KCNK13,SEMA3D,FGD5,FZD1,WNT4,STC1,PTCHD2,PDPN,PTPRN,ITGA2,CRABP1,AXL,SEMA3E,ADRA1B,BOK,KCNK12,MXI1,PDE4B,RFX6,SPNS2,RLTPR,RASA3,LMO1,SFN,TNNI3,ERBB4,NKX2-3,P2RX2,ABCA2,PEAR1,BZRAP1,FN1,ELN,CACNA1G,RYR1,DFNB31,TGM2,EGL…
GO:0022604	Regulation of cell morphogenesis	28	498	0.41	0.00092	9606.ENSP00000172229,9606.ENSP00000242140,9606.ENSP00000248444,9606.ENSP00000259818,9606.ENSP00000265342,9606.ENSP00000284136,9606.ENSP00000285046,9606.ENSP00000294489,9606.ENSP00000303212,9606.ENSP00000346839,9606.ENSP00000357392,9606.ENSP00000358309,9606.ENSP00000358525,9606.ENSP00000359077,9606.ENSP00000363763,9606.ENSP00000364683,9606.ENSP00000365280,9606.ENSP00000369318,9606.ENSP00000371614,…	NGFR,WIPF3,VIL1,TUBB2B,FSTL4,SEMA3D,FGD5,PDPN,SEMA3E,FN1,EFNA1,EPHA7,NGF,L1CAM,EPHB2,BAMBI,ID1,RHOBTB3,BRSK2,CXCR4,CD44,ROBO2,KIF1A,ITGA7,SEMA6B,NEFL,CRABP2,SRCIN1
GO:0030510	Regulation of bmp signaling pathway	11	90	0.75	0.0010	9606.ENSP00000007722,9606.ENSP00000204604,9606.ENSP00000287934,9606.ENSP00000288840,9606.ENSP00000297161,9606.ENSP00000303766,9606.ENSP00000354478,9606.ENSP00000357980,9606.ENSP00000361112,9606.ENSP00000372170,9606.ENSP00000377836	ITGA3,CHRD,FZD1,SMAD6,BMPER,HTRA3,DLX1,HTRA1,CHRDL1,MSX1,GPC3
GO:0031175	Neuron projection development	34	680	0.36	0.0011	9606.ENSP00000172229,9606.ENSP00000215368,9606.ENSP00000230658,9606.ENSP00000263388,9606.ENSP00000280187,9606.ENSP00000284136,9606.ENSP00000303212,9606.ENSP00000321606,9606.ENSP00000337451,9606.ENSP00000339850,9606.ENSP00000344277,9606.ENSP00000346964,9606.ENSP00000354623,9606.ENSP00000357392,9606.ENSP00000357709,9606.ENSP00000358309,9606.ENSP00000358525,9606.ENSP00000359070,9606.ENSP00000359077,…	NGFR,EFNA2,ISL1,NOTCH3,GPM6A,SEMA3D,SEMA3E,CRMP1,EPHA3,DPYSL4,DOK4,EGFLAM,DFNB31,EFNA1,S100A6,EPHA7,NGF,STMN3,L1CAM,PAX2,CRTAC1,EPHB2,RHOBTB3,BRSK2,DOK6,SLITRK6,CTNNA2,CXCR4,SEMA5B,FEZF1,ROBO2,SEMA6B,USH1G,NEFL
GO:0007420	Brain development	36	745	0.35	0.0012	9606.ENSP00000176195,9606.ENSP00000204604,9606.ENSP00000215368,9606.ENSP00000230658,9606.ENSP00000234198,9606.ENSP00000263388,9606.ENSP00000266581,9606.ENSP00000287934,9606.ENSP00000290167,9606.ENSP00000301178,9606.ENSP00000314132,9606.ENSP00000320089,9606.ENSP00000342235,9606.ENSP00000354478,9606.ENSP00000354623,9606.ENSP00000357206,9606.ENSP00000358309,9606.ENSP00000359319,9606.ENSP00000359567,…	SCT,CHRD,EFNA2,ISL1,DLX2,NOTCH3,AMIGO2,FZD1,WNT4,AXL,BOK,NKX2-6,ERBB4,DLX1,DFNB31,NES,EPHA7,PAX2,SOX3,CRTAC1,PCDH19,EPHB2,ID1,BMP2,FOXC1,MSX1,AK4,CTNNA2,CXCR4,RGS4,SCN5A,FEZF1,ROBO2,KIF1A,LDHA,NEFL
GO:0007423	Sensory organ development	30	563	0.39	0.0012	9606.ENSP00000001146,9606.ENSP00000229729,9606.ENSP00000243056,9606.ENSP00000265944,9606.ENSP00000272164,9606.ENSP00000280187,9606.ENSP00000282397,9606.ENSP00000297161,9606.ENSP00000318900,9606.ENSP00000320089,9606.ENSP00000334472,9606.ENSP00000337697,9606.ENSP00000352565,9606.ENSP00000354623,9606.ENSP00000357206,9606.ENSP00000359319,9606.ENSP00000359567,9606.ENSP00000361112,9606.ENSP00000363763,…	CYP26B1,SLC44A4,HOXC13,MYO3A,WNT9A,GPM6A,FLT1,BMPER,SOBP,NKX2-6,FOXE3,DCX,HAND2,DFNB31,NES,PAX2,SOX3,CHRDL1,EPHB2,BMP2,EDN1,COL2A1,FOXC1,MSX1,IRX5,WNT5B,SLITRK6,DLX6,CYP1B1,USH1G
GO:0040012	Regulation of locomotion	43	969	0.31	0.0012	9606.ENSP00000007722,9606.ENSP00000204604,9606.ENSP00000221930,9606.ENSP00000233997,9606.ENSP00000248444,9606.ENSP00000259818,9606.ENSP00000264498,9606.ENSP00000268613,9606.ENSP00000282397,9606.ENSP00000284136,9606.ENSP00000290167,9606.ENSP00000290271,9606.ENSP00000294489,9606.ENSP00000296145,9606.ENSP00000296585,9606.ENSP00000297161,9606.ENSP00000303212,9606.ENSP00000306015,9606.ENSP00000308315,…	ITGA3,CHRD,TGFB1,AZU1,VIL1,TUBB2B,FGF2,CDH13,FLT1,SEMA3D,WNT4,STC1,PDPN,TDGF1,ITGA2,BMPER,SEMA3E,SYNPO2,PODN,LAMA3,RLTPR,RAP2C,ERBB4,FN1,PTRF,CD300A,EFNA1,MMP9,PLAU,BMP2,EDN1,FGFBP1,GPER1,WNT5B,CTNNA2,CXCR4,TNF,ROBO2,RARRES2,SEMA6B,CYP1B1,FGF1,SRCIN1
GO:0045937	Positive regulation of phosphate metabolic process	49	1164	0.29	0.0012	9606.ENSP00000014914,9606.ENSP00000217182,9606.ENSP00000221132,9606.ENSP00000221930,9606.ENSP00000222693,9606.ENSP00000227507,9606.ENSP00000230658,9606.ENSP00000233997,9606.ENSP00000243786,9606.ENSP00000264498,9606.ENSP00000264554,9606.ENSP00000269593,9606.ENSP00000282397,9606.ENSP00000287934,9606.ENSP00000296145,9606.ENSP00000296585,9606.ENSP00000297161,9606.ENSP00000301178,9606.ENSP00000301464,…	GPRC5A,EEF1A2,TNFRSF10A,TGFB1,CAV2,CCND1,ISL1,AZU1,INHA,FGF2,SHC2,IGFBP4,FLT1,FZD1,TDGF1,ITGA2,BMPER,AXL,IGFBP6,ADRA1B,NECAB2,EPHA3,FGFR3,RAP2C,ERBB4,RSPO1,HAND2,CD300A,KIAA1804,SLC30A10,EFNA1,EPHA7,NGF,NTSR1,MMP9,EPHB2,BMP2,EDN1,NKX3-1,GPRC5C,GPER1,PLA2G2A,CXCR4,CD44,TNF,RARRES2,FGF1,ADCYAP1R1,SRCIN1
GO:0061061	Muscle structure development	27	479	0.42	0.0012	9606.ENSP00000221930,9606.ENSP00000222693,9606.ENSP00000230658,9606.ENSP00000231004,9606.ENSP00000281437,9606.ENSP00000287934,9606.ENSP00000290167,9606.ENSP00000306245,9606.ENSP00000320089,9606.ENSP00000324763,9606.ENSP00000338272,9606.ENSP00000341838,9606.ENSP00000343339,9606.ENSP00000351807,9606.ENSP00000352608,9606.ENSP00000355601,9606.ENSP00000355645,9606.ENSP00000360762,9606.ENSP00000363689,…	TGFB1,CAV2,ISL1,LOX,BARX2,FZD1,WNT4,FOS,NKX2-6,WFIKKN1,HEY1,TNNI3,P2RX2,ELN,RYR1,EGLN1,ACTA1,ANKRD1,ID3,FOXH1,BMP2,FOXC1,MSX1,PGM5,TAGLN,ITGA7,TNNT1
GO:0045165	Cell fate commitment	18	248	0.52	0.0016	9606.ENSP00000001146,9606.ENSP00000190165,9606.ENSP00000230658,9606.ENSP00000234198,9606.ENSP00000259915,9606.ENSP00000263388,9606.ENSP00000272164,9606.ENSP00000290167,9606.ENSP00000294489,9606.ENSP00000296921,9606.ENSP00000298743,9606.ENSP00000342235,9606.ENSP00000354478,9606.ENSP00000359319,9606.ENSP00000368104,9606.ENSP00000378650,9606.ENSP00000380379,9606.ENSP00000398273	CYP26B1,DMRT3,ISL1,DLX2,POU5F1,NOTCH3,WNT9A,WNT4,PDPN,TLX3,GAS1,ERBB4,DLX1,PAX2,BMP2,TBX6,WNT5B,SOX5
GO:0007369	Gastrulation	14	159	0.61	0.0019	9606.ENSP00000007722,9606.ENSP00000204604,9606.ENSP00000240100,9606.ENSP00000259915,9606.ENSP00000296585,9606.ENSP00000324532,9606.ENSP00000346839,9606.ENSP00000359319,9606.ENSP00000361405,9606.ENSP00000370256,9606.ENSP00000375778,9606.ENSP00000377836,9606.ENSP00000378650,9606.ENSP00000452120	ITGA3,CHRD,DUSP4,POU5F1,ITGA2,LAMA3,FN1,PAX2,MMP9,FOXC1,LAMB3,GPC3,TBX6,ITGA7
GO:0034330	Cell junction organization	27	493	0.4	0.0019	9606.ENSP00000007722,9606.ENSP00000064724,9606.ENSP00000221930,9606.ENSP00000251296,9606.ENSP00000264463,9606.ENSP00000268613,9606.ENSP00000272198,9606.ENSP00000280187,9606.ENSP00000287934,9606.ENSP00000296585,9606.ENSP00000303212,9606.ENSP00000324532,9606.ENSP00000342235,9606.ENSP00000343339,9606.ENSP00000346839,9606.ENSP00000354623,9606.ENSP00000359077,9606.ENSP00000363763,9606.ENSP00000375778,…	ITGA3,CLDN11,TGFB1,IGSF21,CDH10,CDH13,PPFIA4,GPM6A,FZD1,ITGA2,SEMA3E,LAMA3,ERBB4,P2RX2,FN1,DFNB31,L1CAM,EPHB2,LAMB3,SLITRK6,CTNNA2,CLDN9,GABRA2,ACTN3,CNTN5,ELFN1,NEFL
GO:0048562	Embryonic organ morphogenesis	20	301	0.49	0.0019	9606.ENSP00000229729,9606.ENSP00000234198,9606.ENSP00000265944,9606.ENSP00000272164,9606.ENSP00000287538,9606.ENSP00000318900,9606.ENSP00000352565,9606.ENSP00000354623,9606.ENSP00000357392,9606.ENSP00000359319,9606.ENSP00000363763,9606.ENSP00000366534,9606.ENSP00000368683,9606.ENSP00000369889,9606.ENSP00000372170,9606.ENSP00000378132,9606.ENSP00000378650,9606.ENSP00000383143,9606.ENSP00000428480,…	SLC44A4,DLX2,MYO3A,WNT9A,ZIC3,SOBP,HAND2,DFNB31,EFNA1,PAX2,EPHB2,FOXH1,EDN1,COL2A1,MSX1,IRX5,TBX6,SLITRK6,DLX6,USH1G
GO:0048666	Neuron development	38	827	0.33	0.0019	9606.ENSP00000172229,9606.ENSP00000215368,9606.ENSP00000229729,9606.ENSP00000230658,9606.ENSP00000263388,9606.ENSP00000280187,9606.ENSP00000284136,9606.ENSP00000303212,9606.ENSP00000321606,9606.ENSP00000337451,9606.ENSP00000337697,9606.ENSP00000339850,9606.ENSP00000344277,9606.ENSP00000346964,9606.ENSP00000352565,9606.ENSP00000354623,9606.ENSP00000357392,9606.ENSP00000357709,9606.ENSP00000358309,…	NGFR,EFNA2,SLC44A4,ISL1,NOTCH3,GPM6A,SEMA3D,SEMA3E,CRMP1,EPHA3,DCX,DPYSL4,DOK4,EGFLAM,HAND2,DFNB31,EFNA1,S100A6,EPHA7,NGF,STMN3,L1CAM,PAX2,CRTAC1,EPHB2,RHOBTB3,BRSK2,DOK6,IRX5,SLITRK6,CTNNA2,CXCR4,SEMA5B,FEZF1,ROBO2,SEMA6B,USH1G,NEFL
GO:0048522	Positive regulation of cellular process	161	5579	0.12	0.0020	9606.ENSP00000001146,9606.ENSP00000007722,9606.ENSP00000014914,9606.ENSP00000172229,9606.ENSP00000176195,9606.ENSP00000204604,9606.ENSP00000217182,9606.ENSP00000221132,9606.ENSP00000221930,9606.ENSP00000222693,9606.ENSP00000222725,9606.ENSP00000227507,9606.ENSP00000229729,9606.ENSP00000230658,9606.ENSP00000233997,9606.ENSP00000234198,9606.ENSP00000242140,9606.ENSP00000243056,9606.ENSP00000243786,…	CYP26B1,ITGA3,GPRC5A,NGFR,SCT,CHRD,EEF1A2,TNFRSF10A,TGFB1,CAV2,LFNG,CCND1,SLC44A4,ISL1,AZU1,DLX2,WIPF3,HOXC13,INHA,VIL1,CALY,TUBB2B,POU5F1,KCNH2,GRIK5,NOTCH3,LOXL3,FGF2,SHC2,OLFM2,ANK1,AMIGO2,CDH13,SECTM1,IGFBP4,WNT9A,GPM6A,BARX2,FLT1,SEMA3D,ZIC3,FZD1,SMAD6,WNT4,PTCHD2,PDPN,PKDCC,PTPRN,PCOLCE2,TDGF1,ITGA2,TLX3,BMPER,AXL,IGFBP6,SEMA3E,SYNPO2,FOS,ADRA1B,NECAB2,KRT17,FOSL1,MLXIP,BOK,COL26A1,NKX2-6,F…
GO:0030334	Regulation of cell migration	39	865	0.32	0.0021	9606.ENSP00000007722,9606.ENSP00000204604,9606.ENSP00000221930,9606.ENSP00000248444,9606.ENSP00000264498,9606.ENSP00000268613,9606.ENSP00000282397,9606.ENSP00000284136,9606.ENSP00000290167,9606.ENSP00000290271,9606.ENSP00000294489,9606.ENSP00000296145,9606.ENSP00000296585,9606.ENSP00000297161,9606.ENSP00000303212,9606.ENSP00000306015,9606.ENSP00000308315,9606.ENSP00000324532,9606.ENSP00000334958,…	ITGA3,CHRD,TGFB1,VIL1,FGF2,CDH13,FLT1,SEMA3D,WNT4,STC1,PDPN,TDGF1,ITGA2,BMPER,SEMA3E,SYNPO2,PODN,LAMA3,RLTPR,RAP2C,ERBB4,FN1,CD300A,EFNA1,MMP9,PLAU,BMP2,EDN1,FGFBP1,GPER1,WNT5B,CTNNA2,CXCR4,TNF,RARRES2,SEMA6B,CYP1B1,FGF1,SRCIN1
GO:0042475	Odontogenesis of dentin-containing tooth	10	81	0.76	0.0022	9606.ENSP00000234198,9606.ENSP00000322323,9606.ENSP00000342828,9606.ENSP00000352565,9606.ENSP00000354478,9606.ENSP00000357980,9606.ENSP00000368104,9606.ENSP00000370256,9606.ENSP00000372170,9606.ENSP00000410257	DLX2,FAM20C,NKX2-3,HAND2,DLX1,HTRA1,BMP2,FOXC1,MSX1,SCN5A
GO:0050794	Regulation of cellular process	279	10932	0.07	0.0022	9606.ENSP00000001146,9606.ENSP00000007699,9606.ENSP00000007722,9606.ENSP00000014914,9606.ENSP00000172229,9606.ENSP00000176195,9606.ENSP00000185206,9606.ENSP00000190165,9606.ENSP00000204604,9606.ENSP00000215368,9606.ENSP00000217182,9606.ENSP00000219409,9606.ENSP00000220809,9606.ENSP00000221132,9606.ENSP00000221930,9606.ENSP00000222543,9606.ENSP00000222693,9606.ENSP00000222725,9606.ENSP00000224356,…	CYP26B1,YBX2,ITGA3,GPRC5A,NGFR,SCT,CLIC5,DMRT3,CHRD,EFNA2,EEF1A2,ARHGDIG,PLAT,TNFRSF10A,TGFB1,TFPI2,CAV2,LFNG,CYP26A1,CCND1,SLC44A4,ISL1,LOX,SLC7A14,KCNJ13,AZU1,DLX2,KISS1R,DUSP4,WIPF3,HOXC13,BATF3,INHA,MT2A,VIL1,VGF,CACNG6,CALY,VRTN,CABLES1,PPP1R1A,TUBB2B,POU5F1,KCNH2,GNAO1,GRIK5,NOTCH3,LOXL3,FGF2,SHC2,RAB17,OLFM2,NPR3,FSTL4,OPRK1,ANK1,AMIGO2,CDH13,SECTM1,IGFBP4,WNT9A,PM20D2,GPM6A,KHDRBS2,BARX2,…
GO:0048518	Positive regulation of biological process	173	6112	0.12	0.0023	9606.ENSP00000001146,9606.ENSP00000007699,9606.ENSP00000007722,9606.ENSP00000014914,9606.ENSP00000172229,9606.ENSP00000176195,9606.ENSP00000204604,9606.ENSP00000217182,9606.ENSP00000221132,9606.ENSP00000221930,9606.ENSP00000222693,9606.ENSP00000222725,9606.ENSP00000227507,9606.ENSP00000229729,9606.ENSP00000230658,9606.ENSP00000233997,9606.ENSP00000234198,9606.ENSP00000242140,9606.ENSP00000243056,…	CYP26B1,YBX2,ITGA3,GPRC5A,NGFR,SCT,CHRD,EEF1A2,TNFRSF10A,TGFB1,CAV2,LFNG,CCND1,SLC44A4,ISL1,AZU1,DLX2,WIPF3,HOXC13,INHA,VIL1,CALY,TUBB2B,POU5F1,KCNH2,GRIK5,NOTCH3,LOXL3,FGF2,SHC2,OLFM2,NPR3,ANK1,AMIGO2,CDH13,SECTM1,IGFBP4,WNT9A,GPM6A,BARX2,FLT1,SEMA3D,ZIC3,FZD1,SMAD6,WNT4,STC1,PTCHD2,PDPN,PKDCC,PTPRN,PCOLCE2,TDGF1,MASP1,ITGA2,TLX3,BMPER,AXL,IGFBP6,SEMA3E,SYNPO2,FOS,ADRA1B,NECAB2,KRT17,FOSL1,MLXIP…
GO:2000027	Regulation of animal organ morphogenesis	18	257	0.51	0.0024	9606.ENSP00000172229,9606.ENSP00000190165,9606.ENSP00000230658,9606.ENSP00000259915,9606.ENSP00000287934,9606.ENSP00000290167,9606.ENSP00000345064,9606.ENSP00000352565,9606.ENSP00000359319,9606.ENSP00000367433,9606.ENSP00000368104,9606.ENSP00000368683,9606.ENSP00000370256,9606.ENSP00000372170,9606.ENSP00000377836,9606.ENSP00000398698,9606.ENSP00000417335,9606.ENSP00000480791	NGFR,DMRT3,ISL1,POU5F1,FZD1,WNT4,PRICKLE1,HAND2,PAX2,AJAP1,BMP2,EDN1,FOXC1,MSX1,GPC3,TNF,ROBO2,FGF1
GO:0010769	Regulation of cell morphogenesis involved in differentiation	20	309	0.48	0.0025	9606.ENSP00000172229,9606.ENSP00000259818,9606.ENSP00000265342,9606.ENSP00000284136,9606.ENSP00000294489,9606.ENSP00000303212,9606.ENSP00000346839,9606.ENSP00000357392,9606.ENSP00000358309,9606.ENSP00000358525,9606.ENSP00000359077,9606.ENSP00000363763,9606.ENSP00000365280,9606.ENSP00000371614,9606.ENSP00000417335,9606.ENSP00000438388,9606.ENSP00000467290,9606.ENSP00000482169,9606.ENSP00000482841,…	NGFR,TUBB2B,FSTL4,SEMA3D,PDPN,SEMA3E,FN1,EFNA1,EPHA7,NGF,L1CAM,EPHB2,ID1,BRSK2,ROBO2,KIF1A,SEMA6B,NEFL,CRABP2,SRCIN1
GO:0040017	Positive regulation of locomotion	29	562	0.38	0.0025	9606.ENSP00000007722,9606.ENSP00000221930,9606.ENSP00000233997,9606.ENSP00000248444,9606.ENSP00000259818,9606.ENSP00000264498,9606.ENSP00000268613,9606.ENSP00000282397,9606.ENSP00000284136,9606.ENSP00000294489,9606.ENSP00000296145,9606.ENSP00000296585,9606.ENSP00000303212,9606.ENSP00000306015,9606.ENSP00000334958,9606.ENSP00000346839,9606.ENSP00000349541,9606.ENSP00000361405,9606.ENSP00000361850,…	ITGA3,TGFB1,AZU1,VIL1,TUBB2B,FGF2,CDH13,FLT1,SEMA3D,PDPN,TDGF1,ITGA2,SEMA3E,SYNPO2,RLTPR,FN1,PTRF,MMP9,PLAU,BMP2,EDN1,FGFBP1,GPER1,WNT5B,CXCR4,TNF,RARRES2,SEMA6B,FGF1
GO:0030514	Negative regulation of bmp signaling pathway	8	50	0.87	0.0026	9606.ENSP00000204604,9606.ENSP00000287934,9606.ENSP00000288840,9606.ENSP00000297161,9606.ENSP00000303766,9606.ENSP00000354478,9606.ENSP00000357980,9606.ENSP00000361112	CHRD,FZD1,SMAD6,BMPER,HTRA3,DLX1,HTRA1,CHRDL1
GO:0002062	Chondrocyte differentiation	10	84	0.74	0.0027	9606.ENSP00000221930,9606.ENSP00000300527,9606.ENSP00000339824,9606.ENSP00000368104,9606.ENSP00000368544,9606.ENSP00000369889,9606.ENSP00000376708,9606.ENSP00000380379,9606.ENSP00000398273,9606.ENSP00000416330	TGFB1,COL6A2,FGFR3,BMP2,VIT,COL2A1,VWA2,WNT5B,SOX5,TGFBI
GO:0042471	Ear morphogenesis	12	123	0.65	0.0028	9606.ENSP00000229729,9606.ENSP00000265944,9606.ENSP00000318900,9606.ENSP00000354623,9606.ENSP00000359319,9606.ENSP00000363763,9606.ENSP00000368683,9606.ENSP00000369889,9606.ENSP00000372170,9606.ENSP00000383143,9606.ENSP00000428480,9606.ENSP00000480279	SLC44A4,MYO3A,SOBP,DFNB31,PAX2,EPHB2,EDN1,COL2A1,MSX1,SLITRK6,DLX6,USH1G
GO:0001525	Angiogenesis	20	315	0.47	0.0031	9606.ENSP00000263388,9606.ENSP00000264498,9606.ENSP00000268613,9606.ENSP00000282397,9606.ENSP00000296145,9606.ENSP00000297161,9606.ENSP00000303212,9606.ENSP00000338272,9606.ENSP00000346839,9606.ENSP00000352565,9606.ENSP00000357392,9606.ENSP00000362524,9606.ENSP00000363763,9606.ENSP00000365280,9606.ENSP00000368683,9606.ENSP00000370256,9606.ENSP00000373783,9606.ENSP00000416330,9606.ENSP00000478561,…	NOTCH3,FGF2,CDH13,FLT1,TDGF1,BMPER,SEMA3E,HEY1,FN1,HAND2,EFNA1,ANGPTL2,EPHB2,ID1,EDN1,FOXC1,LOXL2,TGFBI,CYP1B1,FGF1
GO:0001657	Ureteric bud development	10	86	0.73	0.0032	9606.ENSP00000264498,9606.ENSP00000288840,9606.ENSP00000290167,9606.ENSP00000297161,9606.ENSP00000359319,9606.ENSP00000368104,9606.ENSP00000370256,9606.ENSP00000377836,9606.ENSP00000417335,9606.ENSP00000480791	FGF2,SMAD6,WNT4,BMPER,PAX2,BMP2,FOXC1,GPC3,ROBO2,FGF1
GO:0007517	Muscle organ development	19	291	0.48	0.0032	9606.ENSP00000221930,9606.ENSP00000222693,9606.ENSP00000230658,9606.ENSP00000287934,9606.ENSP00000306245,9606.ENSP00000341838,9606.ENSP00000343339,9606.ENSP00000351807,9606.ENSP00000352608,9606.ENSP00000355601,9606.ENSP00000355645,9606.ENSP00000360762,9606.ENSP00000363689,9606.ENSP00000366534,9606.ENSP00000368104,9606.ENSP00000370256,9606.ENSP00000372170,9606.ENSP00000432282,9606.ENSP00000452120	TGFB1,CAV2,ISL1,FZD1,FOS,TNNI3,P2RX2,ELN,RYR1,EGLN1,ACTA1,ANKRD1,ID3,FOXH1,BMP2,FOXC1,MSX1,TAGLN,ITGA7
GO:0009605	Response to external stimulus	79	2310	0.2	0.0032	9606.ENSP00000001146,9606.ENSP00000172229,9606.ENSP00000176195,9606.ENSP00000215368,9606.ENSP00000221132,9606.ENSP00000221930,9606.ENSP00000224356,9606.ENSP00000227507,9606.ENSP00000230658,9606.ENSP00000231004,9606.ENSP00000233997,9606.ENSP00000239367,9606.ENSP00000243440,9606.ENSP00000245185,9606.ENSP00000248444,9606.ENSP00000249330,9606.ENSP00000263388,9606.ENSP00000264498,9606.ENSP00000265572,…	CYP26B1,NGFR,SCT,EFNA2,TNFRSF10A,TGFB1,CYP26A1,CCND1,ISL1,LOX,AZU1,LRP11,BATF3,MT2A,VIL1,VGF,NOTCH3,FGF2,OPRK1,GPM6A,FLT1,SEMA3D,CA3,SMAD6,WNT4,STC1,TDGF1,MASP1,ITGA2,HSD3B7,AXL,SEMA3E,FOS,FOSL1,CRMP1,PDE4B,EPHA3,DPYSL4,DOK4,PLEKHB1,EGFLAM,DFNB31,ACTA1,EFNA1,EPHA7,L1CAM,PAX2,NTSR1,ANKRD1,PLAU,EPHB2,HLA-DQB1,PLP2,NPPB,THBD,TRPM3,BMP2,EDN1,RHOBTB3,AIPL1,DOK6,CD300E,GPC3,HLA-DRA,GPER1,SLITRK6,PLA2G2…
GO:0050679	Positive regulation of epithelial cell proliferation	15	192	0.56	0.0032	9606.ENSP00000222693,9606.ENSP00000227507,9606.ENSP00000264498,9606.ENSP00000268613,9606.ENSP00000295718,9606.ENSP00000334472,9606.ENSP00000357980,9606.ENSP00000359319,9606.ENSP00000365280,9606.ENSP00000368104,9606.ENSP00000371770,9606.ENSP00000376886,9606.ENSP00000410257,9606.ENSP00000428480,9606.ENSP00000480791	CAV2,CCND1,FGF2,CDH13,PTPRN,FOXE3,HTRA1,PAX2,ID1,BMP2,FGFBP1,NME1-NME2,SCN5A,DLX6,FGF1
GO:0071773	Cellular response to bmp stimulus	11	105	0.68	0.0032	9606.ENSP00000204604,9606.ENSP00000221930,9606.ENSP00000259915,9606.ENSP00000288840,9606.ENSP00000354478,9606.ENSP00000361112,9606.ENSP00000365280,9606.ENSP00000368104,9606.ENSP00000369889,9606.ENSP00000372170,9606.ENSP00000384103	CHRD,TGFB1,POU5F1,SMAD6,DLX1,CHRDL1,ID1,BMP2,COL2A1,MSX1,VSTM2A
GO:0001763	Morphogenesis of a branching structure	14	170	0.58	0.0034	9606.ENSP00000234198,9606.ENSP00000264498,9606.ENSP00000290167,9606.ENSP00000296145,9606.ENSP00000296575,9606.ENSP00000303212,9606.ENSP00000355330,9606.ENSP00000358309,9606.ENSP00000359319,9606.ENSP00000368104,9606.ENSP00000368683,9606.ENSP00000370253,9606.ENSP00000377836,9606.ENSP00000480791	DLX2,FGF2,WNT4,TDGF1,HHIP,SEMA3E,TGM2,EPHA7,PAX2,BMP2,EDN1,NKX3-1,GPC3,FGF1
GO:0035904	Aorta development	8	53	0.84	0.0034	9606.ENSP00000172229,9606.ENSP00000231004,9606.ENSP00000288840,9606.ENSP00000338272,9606.ENSP00000345064,9606.ENSP00000366534,9606.ENSP00000370253,9606.ENSP00000417335	NGFR,LOX,SMAD6,HEY1,PRICKLE1,FOXH1,NKX3-1,ROBO2
GO:0043491	Protein kinase b signaling	7	38	0.93	0.0034	9606.ENSP00000221930,9606.ENSP00000231004,9606.ENSP00000301178,9606.ENSP00000344465,9606.ENSP00000359319,9606.ENSP00000370253,9606.ENSP00000398698	TGFB1,LOX,AXL,PEAR1,PAX2,NKX3-1,TNF
GO:1902932	Positive regulation of alcohol biosynthetic process	6	25	1.04	0.0034	9606.ENSP00000290167,9606.ENSP00000359532,9606.ENSP00000380281,9606.ENSP00000398698,9606.ENSP00000480791,9606.ENSP00000483721	WNT4,NTSR1,GPER1,TNF,FGF1,ADCYAP1R1
GO:0003206	Cardiac chamber morphogenesis	12	128	0.64	0.0036	9606.ENSP00000221930,9606.ENSP00000230658,9606.ENSP00000287934,9606.ENSP00000288840,9606.ENSP00000338272,9606.ENSP00000341838,9606.ENSP00000352565,9606.ENSP00000355601,9606.ENSP00000366534,9606.ENSP00000370256,9606.ENSP00000417335,9606.ENSP00000475939	TGFB1,ISL1,FZD1,SMAD6,HEY1,TNNI3,HAND2,EGLN1,FOXH1,FOXC1,ROBO2,DNAH11
GO:0007169	Transmembrane receptor protein tyrosine kinase signaling pathway	27	518	0.38	0.0036	9606.ENSP00000172229,9606.ENSP00000215368,9606.ENSP00000220809,9606.ENSP00000221930,9606.ENSP00000222693,9606.ENSP00000231004,9606.ENSP00000248444,9606.ENSP00000264498,9606.ENSP00000264554,9606.ENSP00000282397,9606.ENSP00000301178,9606.ENSP00000312027,9606.ENSP00000337451,9606.ENSP00000339824,9606.ENSP00000342235,9606.ENSP00000355893,9606.ENSP00000357392,9606.ENSP00000358309,9606.ENSP00000358525,…	NGFR,EFNA2,PLAT,TGFB1,CAV2,LOX,VIL1,FGF2,SHC2,FLT1,AXL,CD7,EPHA3,FGFR3,ERBB4,SLC30A10,EFNA1,EPHA7,NGF,MMP9,EPHB2,FOXC1,FGFBP1,MATK,RARRES2,RASGRP4,FGF1
GO:0042327	Positive regulation of phosphorylation	45	1093	0.28	0.0036	9606.ENSP00000014914,9606.ENSP00000217182,9606.ENSP00000221132,9606.ENSP00000221930,9606.ENSP00000222693,9606.ENSP00000227507,9606.ENSP00000230658,9606.ENSP00000233997,9606.ENSP00000243786,9606.ENSP00000264498,9606.ENSP00000264554,9606.ENSP00000269593,9606.ENSP00000282397,9606.ENSP00000287934,9606.ENSP00000296145,9606.ENSP00000297161,9606.ENSP00000301178,9606.ENSP00000301464,9606.ENSP00000306662,…	GPRC5A,EEF1A2,TNFRSF10A,TGFB1,CAV2,CCND1,ISL1,AZU1,INHA,FGF2,SHC2,IGFBP4,FLT1,FZD1,TDGF1,BMPER,AXL,IGFBP6,ADRA1B,NECAB2,EPHA3,FGFR3,RAP2C,ERBB4,RSPO1,HAND2,KIAA1804,SLC30A10,EFNA1,EPHA7,NGF,MMP9,EPHB2,BMP2,EDN1,NKX3-1,GPRC5C,GPER1,PLA2G2A,CXCR4,CD44,TNF,RARRES2,FGF1,SRCIN1
GO:0051101	Regulation of dna binding	12	128	0.64	0.0036	9606.ENSP00000221930,9606.ENSP00000230658,9606.ENSP00000296585,9606.ENSP00000324763,9606.ENSP00000338272,9606.ENSP00000352565,9606.ENSP00000358525,9606.ENSP00000361405,9606.ENSP00000365280,9606.ENSP00000370256,9606.ENSP00000372170,9606.ENSP00000432218	TGFB1,ISL1,ITGA2,WFIKKN1,HEY1,HAND2,NGF,MMP9,ID1,FOXC1,MSX1,IL32
GO:2000145	Regulation of cell motility	40	929	0.3	0.0037	9606.ENSP00000007722,9606.ENSP00000204604,9606.ENSP00000221930,9606.ENSP00000248444,9606.ENSP00000264498,9606.ENSP00000268613,9606.ENSP00000282397,9606.ENSP00000284136,9606.ENSP00000290167,9606.ENSP00000290271,9606.ENSP00000294489,9606.ENSP00000296145,9606.ENSP00000296585,9606.ENSP00000297161,9606.ENSP00000303212,9606.ENSP00000306015,9606.ENSP00000308315,9606.ENSP00000324532,9606.ENSP00000334958,…	ITGA3,CHRD,TGFB1,VIL1,FGF2,CDH13,FLT1,SEMA3D,WNT4,STC1,PDPN,TDGF1,ITGA2,BMPER,SEMA3E,SYNPO2,PODN,LAMA3,RLTPR,RAP2C,ERBB4,FN1,PTRF,CD300A,EFNA1,MMP9,PLAU,BMP2,EDN1,FGFBP1,GPER1,WNT5B,CTNNA2,CXCR4,TNF,RARRES2,SEMA6B,CYP1B1,FGF1,SRCIN1
GO:0001667	Ameboidal-type cell migration	14	173	0.57	0.0038	9606.ENSP00000230658,9606.ENSP00000264498,9606.ENSP00000268613,9606.ENSP00000284136,9606.ENSP00000296145,9606.ENSP00000303212,9606.ENSP00000342235,9606.ENSP00000346839,9606.ENSP00000352565,9606.ENSP00000365280,9606.ENSP00000373783,9606.ENSP00000377836,9606.ENSP00000467290,9606.ENSP00000478561	ISL1,FGF2,CDH13,SEMA3D,TDGF1,SEMA3E,ERBB4,FN1,HAND2,ID1,LOXL2,GPC3,SEMA6B,CYP1B1
GO:0003231	Cardiac ventricle development	12	129	0.63	0.0038	9606.ENSP00000221930,9606.ENSP00000230658,9606.ENSP00000287934,9606.ENSP00000288840,9606.ENSP00000338272,9606.ENSP00000341838,9606.ENSP00000352565,9606.ENSP00000355601,9606.ENSP00000366534,9606.ENSP00000370256,9606.ENSP00000410257,9606.ENSP00000417335	TGFB1,ISL1,FZD1,SMAD6,HEY1,TNNI3,HAND2,EGLN1,FOXH1,FOXC1,SCN5A,ROBO2
GO:0010717	Regulation of epithelial to mesenchymal transition	10	90	0.71	0.0041	9606.ENSP00000221930,9606.ENSP00000230658,9606.ENSP00000294489,9606.ENSP00000337451,9606.ENSP00000357392,9606.ENSP00000364683,9606.ENSP00000368104,9606.ENSP00000370256,9606.ENSP00000373783,9606.ENSP00000375783	TGFB1,ISL1,PDPN,EPHA3,EFNA1,BAMBI,BMP2,FOXC1,LOXL2,DACT3
GO:0040008	Regulation of growth	32	676	0.34	0.0041	9606.ENSP00000221930,9606.ENSP00000229729,9606.ENSP00000245185,9606.ENSP00000248444,9606.ENSP00000264498,9606.ENSP00000265342,9606.ENSP00000269593,9606.ENSP00000284136,9606.ENSP00000295666,9606.ENSP00000303212,9606.ENSP00000308452,9606.ENSP00000339824,9606.ENSP00000340989,9606.ENSP00000342235,9606.ENSP00000346839,9606.ENSP00000358309,9606.ENSP00000358525,9606.ENSP00000359077,9606.ENSP00000359219,…	TGFB1,SLC44A4,MT2A,VIL1,FGF2,FSTL4,IGFBP4,SEMA3D,IGFBP7,SEMA3E,KRT17,FGFR3,SFN,ERBB4,FN1,EPHA7,NGF,L1CAM,KAZALD1,NPPB,EDN1,FOXC1,MSX1,DACT3,GPC3,MT1X,CXCR4,RGS4,ACTN3,SEMA6B,TMPRSS4,CRABP2
GO:0046660	Female sex differentiation	11	110	0.66	0.0041	9606.ENSP00000222725,9606.ENSP00000243786,9606.ENSP00000249330,9606.ENSP00000290167,9606.ENSP00000295718,9606.ENSP00000301178,9606.ENSP00000319651,9606.ENSP00000341640,9606.ENSP00000370256,9606.ENSP00000417335,9606.ENSP00000483721	LFNG,INHA,VGF,WNT4,PTPRN,AXL,DMRTA1,COL9A3,FOXC1,ROBO2,ADCYAP1R1
GO:0070252	Actin-mediated cell contraction	10	90	0.71	0.0041	9606.ENSP00000248444,9606.ENSP00000262186,9606.ENSP00000294489,9606.ENSP00000341838,9606.ENSP00000352011,9606.ENSP00000355645,9606.ENSP00000363071,9606.ENSP00000410257,9606.ENSP00000422007,9606.ENSP00000467176	VIL1,KCNH2,PDPN,TNNI3,CACNA1G,ACTA1,DES,SCN5A,ACTN3,TNNT1
GO:0006936	Muscle contraction	17	248	0.5	0.0042	9606.ENSP00000262186,9606.ENSP00000262494,9606.ENSP00000336775,9606.ENSP00000341838,9606.ENSP00000343339,9606.ENSP00000352011,9606.ENSP00000352608,9606.ENSP00000355645,9606.ENSP00000356828,9606.ENSP00000363071,9606.ENSP00000368683,9606.ENSP00000368808,9606.ENSP00000386884,9606.ENSP00000410257,9606.ENSP00000422007,9606.ENSP00000467176,9606.ENSP00000470152	KCNH2,GNAO1,SYNM,TNNI3,P2RX2,CACNA1G,RYR1,ACTA1,RCSD1,DES,EDN1,SMPX,CXCR4,SCN5A,ACTN3,TNNT1,DTNA
GO:0051174	Regulation of phosphorus metabolic process	65	1817	0.22	0.0043	9606.ENSP00000014914,9606.ENSP00000217182,9606.ENSP00000221132,9606.ENSP00000221930,9606.ENSP00000222693,9606.ENSP00000227507,9606.ENSP00000230658,9606.ENSP00000231004,9606.ENSP00000231706,9606.ENSP00000233997,9606.ENSP00000240100,9606.ENSP00000243786,9606.ENSP00000257905,9606.ENSP00000264498,9606.ENSP00000264554,9606.ENSP00000269593,9606.ENSP00000282397,9606.ENSP00000287934,9606.ENSP00000288840,…	GPRC5A,EEF1A2,TNFRSF10A,TGFB1,CAV2,CCND1,ISL1,LOX,SLC7A14,AZU1,DUSP4,INHA,PPP1R1A,FGF2,SHC2,IGFBP4,FLT1,FZD1,SMAD6,TDGF1,ITGA2,SPINK1,BMPER,AXL,IGFBP6,SYNPO2,ADRA1B,NECAB2,FAM20C,EPHA3,FGFR3,RAP2C,SFN,ERBB4,ABCA2,FN1,RSPO1,HAND2,CD300A,KIAA1804,SLC30A10,EFNA1,EPHA7,NGF,NTSR1,MMP9,EPHB2,ID1,BMP2,EDN1,NKX3-1,GPRC5C,AK4,GPER1,PLA2G2A,CXCR4,RGS4,CD44,TNF,RARRES2,ACTN3,ELFN1,FGF1,ADCYAP1R1,SRCIN1
GO:0051272	Positive regulation of cellular component movement	28	561	0.36	0.0049	9606.ENSP00000007722,9606.ENSP00000221930,9606.ENSP00000248444,9606.ENSP00000259818,9606.ENSP00000264498,9606.ENSP00000268613,9606.ENSP00000282397,9606.ENSP00000284136,9606.ENSP00000294489,9606.ENSP00000296145,9606.ENSP00000296585,9606.ENSP00000303212,9606.ENSP00000306015,9606.ENSP00000334958,9606.ENSP00000346839,9606.ENSP00000349541,9606.ENSP00000361405,9606.ENSP00000361850,9606.ENSP00000368104,…	ITGA3,TGFB1,VIL1,TUBB2B,FGF2,CDH13,FLT1,SEMA3D,PDPN,TDGF1,ITGA2,SEMA3E,SYNPO2,RLTPR,FN1,PTRF,MMP9,PLAU,BMP2,EDN1,FGFBP1,GPER1,WNT5B,CXCR4,TNF,RARRES2,SEMA6B,FGF1
GO:0030900	Forebrain development	22	387	0.42	0.0050	9606.ENSP00000176195,9606.ENSP00000204604,9606.ENSP00000215368,9606.ENSP00000230658,9606.ENSP00000234198,9606.ENSP00000263388,9606.ENSP00000290167,9606.ENSP00000301178,9606.ENSP00000320089,9606.ENSP00000342235,9606.ENSP00000354478,9606.ENSP00000359567,9606.ENSP00000359629,9606.ENSP00000363763,9606.ENSP00000368104,9606.ENSP00000372170,9606.ENSP00000386884,9606.ENSP00000410257,9606.ENSP00000411145,…	SCT,CHRD,EFNA2,ISL1,DLX2,NOTCH3,WNT4,AXL,NKX2-6,ERBB4,DLX1,SOX3,CRTAC1,EPHB2,BMP2,MSX1,CXCR4,SCN5A,FEZF1,ROBO2,KIF1A,NEFL
GO:0048863	Stem cell differentiation	13	156	0.58	0.0050	9606.ENSP00000230658,9606.ENSP00000280187,9606.ENSP00000284136,9606.ENSP00000287934,9606.ENSP00000303212,9606.ENSP00000342235,9606.ENSP00000346839,9606.ENSP00000352565,9606.ENSP00000359319,9606.ENSP00000368683,9606.ENSP00000370256,9606.ENSP00000372170,9606.ENSP00000467290	ISL1,GPM6A,SEMA3D,FZD1,SEMA3E,ERBB4,FN1,HAND2,PAX2,EDN1,FOXC1,MSX1,SEMA6B
GO:0060536	Cartilage morphogenesis	6	28	1.0	0.0052	9606.ENSP00000290271,9606.ENSP00000300527,9606.ENSP00000352565,9606.ENSP00000368544,9606.ENSP00000372170,9606.ENSP00000376708	STC1,COL6A2,HAND2,VIT,MSX1,VWA2
GO:0060562	Epithelial tube morphogenesis	19	307	0.46	0.0055	9606.ENSP00000221930,9606.ENSP00000264498,9606.ENSP00000287538,9606.ENSP00000287934,9606.ENSP00000290167,9606.ENSP00000296575,9606.ENSP00000303212,9606.ENSP00000345064,9606.ENSP00000352565,9606.ENSP00000358309,9606.ENSP00000359319,9606.ENSP00000366534,9606.ENSP00000368104,9606.ENSP00000368683,9606.ENSP00000370253,9606.ENSP00000377836,9606.ENSP00000378650,9606.ENSP00000386884,9606.ENSP00000480791	TGFB1,FGF2,ZIC3,FZD1,WNT4,HHIP,SEMA3E,PRICKLE1,HAND2,EPHA7,PAX2,FOXH1,BMP2,EDN1,NKX3-1,GPC3,TBX6,CXCR4,FGF1
GO:0014032	Neural crest cell development	9	76	0.74	0.0057	9606.ENSP00000230658,9606.ENSP00000284136,9606.ENSP00000303212,9606.ENSP00000342235,9606.ENSP00000346839,9606.ENSP00000352565,9606.ENSP00000368683,9606.ENSP00000370256,9606.ENSP00000467290	ISL1,SEMA3D,SEMA3E,ERBB4,FN1,HAND2,EDN1,FOXC1,SEMA6B
GO:0031589	Cell-substrate adhesion	14	182	0.55	0.0057	9606.ENSP00000007722,9606.ENSP00000288840,9606.ENSP00000296585,9606.ENSP00000301178,9606.ENSP00000346839,9606.ENSP00000357392,9606.ENSP00000359077,9606.ENSP00000365280,9606.ENSP00000375778,9606.ENSP00000376708,9606.ENSP00000398632,9606.ENSP00000422007,9606.ENSP00000452120,9606.ENSP00000484715	ITGA3,SMAD6,ITGA2,AXL,FN1,EFNA1,L1CAM,ID1,LAMB3,VWA2,CD44,ACTN3,ITGA7,SRCIN1
GO:0060415	Muscle tissue morphogenesis	9	76	0.74	0.0057	9606.ENSP00000221930,9606.ENSP00000230658,9606.ENSP00000287934,9606.ENSP00000341838,9606.ENSP00000355601,9606.ENSP00000360762,9606.ENSP00000366534,9606.ENSP00000368104,9606.ENSP00000370256	TGFB1,ISL1,FZD1,TNNI3,EGLN1,ANKRD1,FOXH1,BMP2,FOXC1
GO:0043408	Regulation of mapk cascade	33	725	0.32	0.0058	9606.ENSP00000221930,9606.ENSP00000222693,9606.ENSP00000240100,9606.ENSP00000264498,9606.ENSP00000264554,9606.ENSP00000269593,9606.ENSP00000282397,9606.ENSP00000296145,9606.ENSP00000297161,9606.ENSP00000301464,9606.ENSP00000306662,9606.ENSP00000307449,9606.ENSP00000339824,9606.ENSP00000342235,9606.ENSP00000346839,9606.ENSP00000352565,9606.ENSP00000353259,9606.ENSP00000355583,9606.ENSP00000355893,…	TGFB1,CAV2,DUSP4,FGF2,SHC2,IGFBP4,FLT1,TDGF1,BMPER,IGFBP6,ADRA1B,NECAB2,FGFR3,ERBB4,FN1,HAND2,CD300A,KIAA1804,SLC30A10,EFNA1,EPHA7,NGF,EPHB2,ID1,BMP2,EDN1,GPER1,PLA2G2A,CXCR4,RGS4,CD44,TNF,FGF1
GO:0043388	Positive regulation of dna binding	8	59	0.8	0.0059	9606.ENSP00000221930,9606.ENSP00000230658,9606.ENSP00000296585,9606.ENSP00000352565,9606.ENSP00000358525,9606.ENSP00000361405,9606.ENSP00000370256,9606.ENSP00000432218	TGFB1,ISL1,ITGA2,HAND2,NGF,MMP9,FOXC1,IL32
GO:0046545	Development of primary female sexual characteristics	10	96	0.68	0.0060	9606.ENSP00000222725,9606.ENSP00000243786,9606.ENSP00000249330,9606.ENSP00000290167,9606.ENSP00000295718,9606.ENSP00000319651,9606.ENSP00000341640,9606.ENSP00000370256,9606.ENSP00000417335,9606.ENSP00000483721	LFNG,INHA,VGF,WNT4,PTPRN,DMRTA1,COL9A3,FOXC1,ROBO2,ADCYAP1R1
GO:0042221	Response to chemical	128	4333	0.13	0.0061	9606.ENSP00000001146,9606.ENSP00000007722,9606.ENSP00000172229,9606.ENSP00000204604,9606.ENSP00000215368,9606.ENSP00000217182,9606.ENSP00000221930,9606.ENSP00000222693,9606.ENSP00000224356,9606.ENSP00000227507,9606.ENSP00000230658,9606.ENSP00000231004,9606.ENSP00000233997,9606.ENSP00000239367,9606.ENSP00000245185,9606.ENSP00000248444,9606.ENSP00000249330,9606.ENSP00000252939,9606.ENSP00000259915,…	CYP26B1,ITGA3,NGFR,CHRD,EFNA2,EEF1A2,TGFB1,CAV2,CYP26A1,CCND1,ISL1,LOX,AZU1,LRP11,MT2A,VIL1,VGF,CALY,POU5F1,KCNH2,GNAO1,GRIK5,NOTCH3,FGF2,CDH13,CPNE7,WNT9A,FLT1,SEMA3D,CA3,FZD1,SMAD6,WNT4,STC1,IGFBP7,PTPRN,PCOLCE2,TDGF1,ITGA2,HSD3B7,GAS1,COL6A2,AXL,ABCA3,SEMA3E,FOS,FOSL1,CRMP1,PAPPA,PDE4B,EPHA3,FGFR3,DPYSL4,CYB5A,ERBB4,P2RX2,ABCA2,DOK4,FBXO2,FN1,EGFLAM,CACNA1G,RYR1,DLX1,EGLN1,ACTA1,SLC30A10,RCSD1…
GO:0007548	Sex differentiation	17	259	0.48	0.0063	9606.ENSP00000190165,9606.ENSP00000222725,9606.ENSP00000227507,9606.ENSP00000243786,9606.ENSP00000249330,9606.ENSP00000290167,9606.ENSP00000295718,9606.ENSP00000301178,9606.ENSP00000314132,9606.ENSP00000319651,9606.ENSP00000341640,9606.ENSP00000369318,9606.ENSP00000370253,9606.ENSP00000370256,9606.ENSP00000378132,9606.ENSP00000417335,9606.ENSP00000483721	DMRT3,LFNG,CCND1,INHA,VGF,WNT4,PTPRN,AXL,BOK,DMRTA1,COL9A3,RHOBTB3,NKX3-1,FOXC1,IRX5,ROBO2,ADCYAP1R1
GO:0043066	Negative regulation of apoptotic process	38	893	0.29	0.0064	9606.ENSP00000172229,9606.ENSP00000221132,9606.ENSP00000230658,9606.ENSP00000233997,9606.ENSP00000248444,9606.ENSP00000266581,9606.ENSP00000272164,9606.ENSP00000288840,9606.ENSP00000290167,9606.ENSP00000294489,9606.ENSP00000296145,9606.ENSP00000296575,9606.ENSP00000301178,9606.ENSP00000314132,9606.ENSP00000320089,9606.ENSP00000334472,9606.ENSP00000340989,9606.ENSP00000342235,9606.ENSP00000346839,…	NGFR,TNFRSF10A,ISL1,AZU1,VIL1,AMIGO2,WNT9A,SMAD6,WNT4,PDPN,TDGF1,HHIP,AXL,BOK,NKX2-6,FOXE3,SFN,ERBB4,FN1,HAND2,DLX1,SLC30A10,NES,EFNA1,NGF,PAX2,NTSR1,MMP9,ID1,EDN1,COL2A1,FOXC1,AIPL1,MSX1,NME1-NME2,CD44,TNF,NEFL
GO:0061041	Regulation of wound healing	12	140	0.6	0.0068	9606.ENSP00000220809,9606.ENSP00000248444,9606.ENSP00000264498,9606.ENSP00000290167,9606.ENSP00000294489,9606.ENSP00000361850,9606.ENSP00000363763,9606.ENSP00000366307,9606.ENSP00000367433,9606.ENSP00000368683,9606.ENSP00000386884,9606.ENSP00000398698	PLAT,VIL1,FGF2,WNT4,PDPN,PLAU,EPHB2,THBD,AJAP1,EDN1,CXCR4,TNF
GO:0019220	Regulation of phosphate metabolic process	64	1816	0.21	0.0069	9606.ENSP00000014914,9606.ENSP00000217182,9606.ENSP00000221132,9606.ENSP00000221930,9606.ENSP00000222693,9606.ENSP00000227507,9606.ENSP00000230658,9606.ENSP00000231004,9606.ENSP00000231706,9606.ENSP00000233997,9606.ENSP00000240100,9606.ENSP00000243786,9606.ENSP00000257905,9606.ENSP00000264498,9606.ENSP00000264554,9606.ENSP00000269593,9606.ENSP00000282397,9606.ENSP00000287934,9606.ENSP00000288840,…	GPRC5A,EEF1A2,TNFRSF10A,TGFB1,CAV2,CCND1,ISL1,LOX,SLC7A14,AZU1,DUSP4,INHA,PPP1R1A,FGF2,SHC2,IGFBP4,FLT1,FZD1,SMAD6,TDGF1,ITGA2,SPINK1,BMPER,AXL,IGFBP6,SYNPO2,ADRA1B,NECAB2,EPHA3,FGFR3,RAP2C,SFN,ERBB4,ABCA2,FN1,RSPO1,HAND2,CD300A,KIAA1804,SLC30A10,EFNA1,EPHA7,NGF,NTSR1,MMP9,EPHB2,ID1,BMP2,EDN1,NKX3-1,GPRC5C,AK4,GPER1,PLA2G2A,CXCR4,RGS4,CD44,TNF,RARRES2,ACTN3,ELFN1,FGF1,ADCYAP1R1,SRCIN1
GO:0045137	Development of primary sexual characteristics	15	211	0.52	0.0070	9606.ENSP00000222725,9606.ENSP00000227507,9606.ENSP00000243786,9606.ENSP00000249330,9606.ENSP00000290167,9606.ENSP00000295718,9606.ENSP00000314132,9606.ENSP00000319651,9606.ENSP00000341640,9606.ENSP00000369318,9606.ENSP00000370253,9606.ENSP00000370256,9606.ENSP00000378132,9606.ENSP00000417335,9606.ENSP00000483721	LFNG,CCND1,INHA,VGF,WNT4,PTPRN,BOK,DMRTA1,COL9A3,RHOBTB3,NKX3-1,FOXC1,IRX5,ROBO2,ADCYAP1R1
GO:0051962	Positive regulation of nervous system development	27	547	0.36	0.0071	9606.ENSP00000007722,9606.ENSP00000172229,9606.ENSP00000221930,9606.ENSP00000234198,9606.ENSP00000259818,9606.ENSP00000266581,9606.ENSP00000287934,9606.ENSP00000337451,9606.ENSP00000346839,9606.ENSP00000354478,9606.ENSP00000358525,9606.ENSP00000359077,9606.ENSP00000359319,9606.ENSP00000360762,9606.ENSP00000363763,9606.ENSP00000366058,9606.ENSP00000368104,9606.ENSP00000376886,9606.ENSP00000380281,…	ITGA3,NGFR,TGFB1,DLX2,TUBB2B,AMIGO2,FZD1,EPHA3,FN1,DLX1,NGF,L1CAM,PAX2,ANKRD1,EPHB2,SYNDIG1,BMP2,NME1-NME2,GPER1,SLITRK6,CXCR4,TNF,FEZF1,ROBO2,NEFL,CRABP2,RASSF10
GO:0060548	Negative regulation of cell death	41	999	0.28	0.0071	9606.ENSP00000172229,9606.ENSP00000221132,9606.ENSP00000230658,9606.ENSP00000233997,9606.ENSP00000248444,9606.ENSP00000264498,9606.ENSP00000266581,9606.ENSP00000272164,9606.ENSP00000287934,9606.ENSP00000288840,9606.ENSP00000290167,9606.ENSP00000294489,9606.ENSP00000296145,9606.ENSP00000296575,9606.ENSP00000301178,9606.ENSP00000314132,9606.ENSP00000320089,9606.ENSP00000334472,9606.ENSP00000340989,…	NGFR,TNFRSF10A,ISL1,AZU1,VIL1,FGF2,AMIGO2,WNT9A,FZD1,SMAD6,WNT4,PDPN,TDGF1,HHIP,AXL,BOK,NKX2-6,FOXE3,SFN,ERBB4,FN1,HAND2,DLX1,SLC30A10,NES,EFNA1,NGF,PAX2,NTSR1,MMP9,ID1,EDN1,COL2A1,FOXC1,AIPL1,MSX1,NME1-NME2,CD44,TNF,NEFL,ADCYAP1R1
GO:0065007	Biological regulation	301	12171	0.06	0.0071	9606.ENSP00000001146,9606.ENSP00000007699,9606.ENSP00000007722,9606.ENSP00000014914,9606.ENSP00000172229,9606.ENSP00000176195,9606.ENSP00000185206,9606.ENSP00000190165,9606.ENSP00000204604,9606.ENSP00000215368,9606.ENSP00000216968,9606.ENSP00000217182,9606.ENSP00000219409,9606.ENSP00000220809,9606.ENSP00000221132,9606.ENSP00000221930,9606.ENSP00000222543,9606.ENSP00000222693,9606.ENSP00000222725,…	CYP26B1,YBX2,ITGA3,GPRC5A,NGFR,SCT,CLIC5,DMRT3,CHRD,EFNA2,PROCR,EEF1A2,ARHGDIG,PLAT,TNFRSF10A,TGFB1,TFPI2,CAV2,LFNG,CYP26A1,CCND1,SLC44A4,ISL1,LOX,SLC7A14,KCNJ13,AZU1,DLX2,KISS1R,DUSP4,WIPF3,HOXC13,BATF3,INHA,MT2A,VIL1,VGF,CACNG6,CALY,VRTN,CABLES1,NT5E,PPP1R1A,TUBB2B,POU5F1,KCNH2,GNAO1,CHST8,GRIK5,NOTCH3,LOXL3,FGF2,SHC2,RAB17,OLFM2,NPR3,FSTL4,OPRK1,ANK1,ELMOD1,AMIGO2,CDH13,SECTM1,IGFBP4,WNT9A,PPF…
GO:2000147	Positive regulation of cell motility	27	547	0.36	0.0071	9606.ENSP00000007722,9606.ENSP00000221930,9606.ENSP00000248444,9606.ENSP00000264498,9606.ENSP00000268613,9606.ENSP00000282397,9606.ENSP00000284136,9606.ENSP00000294489,9606.ENSP00000296145,9606.ENSP00000296585,9606.ENSP00000303212,9606.ENSP00000306015,9606.ENSP00000334958,9606.ENSP00000346839,9606.ENSP00000349541,9606.ENSP00000361405,9606.ENSP00000361850,9606.ENSP00000368104,9606.ENSP00000368683,…	ITGA3,TGFB1,VIL1,FGF2,CDH13,FLT1,SEMA3D,PDPN,TDGF1,ITGA2,SEMA3E,SYNPO2,RLTPR,FN1,PTRF,MMP9,PLAU,BMP2,EDN1,FGFBP1,GPER1,WNT5B,CXCR4,TNF,RARRES2,SEMA6B,FGF1
GO:0042476	Odontogenesis	11	120	0.63	0.0074	9606.ENSP00000234198,9606.ENSP00000322323,9606.ENSP00000342828,9606.ENSP00000352565,9606.ENSP00000354478,9606.ENSP00000357980,9606.ENSP00000363689,9606.ENSP00000368104,9606.ENSP00000370256,9606.ENSP00000372170,9606.ENSP00000410257	DLX2,FAM20C,NKX2-3,HAND2,DLX1,HTRA1,ID3,BMP2,FOXC1,MSX1,SCN5A
GO:0090596	Sensory organ morphogenesis	17	264	0.47	0.0075	9606.ENSP00000001146,9606.ENSP00000229729,9606.ENSP00000243056,9606.ENSP00000265944,9606.ENSP00000272164,9606.ENSP00000318900,9606.ENSP00000334472,9606.ENSP00000354623,9606.ENSP00000359319,9606.ENSP00000363763,9606.ENSP00000368683,9606.ENSP00000369889,9606.ENSP00000372170,9606.ENSP00000378132,9606.ENSP00000383143,9606.ENSP00000428480,9606.ENSP00000480279	CYP26B1,SLC44A4,HOXC13,MYO3A,WNT9A,SOBP,FOXE3,DFNB31,PAX2,EPHB2,EDN1,COL2A1,MSX1,IRX5,SLITRK6,DLX6,USH1G
GO:0030048	Actin filament-based movement	11	121	0.62	0.0077	9606.ENSP00000242140,9606.ENSP00000248444,9606.ENSP00000262186,9606.ENSP00000294489,9606.ENSP00000341838,9606.ENSP00000352011,9606.ENSP00000355645,9606.ENSP00000363071,9606.ENSP00000410257,9606.ENSP00000422007,9606.ENSP00000467176	WIPF3,VIL1,KCNH2,PDPN,TNNI3,CACNA1G,ACTA1,DES,SCN5A,ACTN3,TNNT1
GO:1903844	Regulation of cellular response to transforming growth factor beta stimulus	11	121	0.62	0.0077	9606.ENSP00000007722,9606.ENSP00000221930,9606.ENSP00000222693,9606.ENSP00000231004,9606.ENSP00000288840,9606.ENSP00000303766,9606.ENSP00000324763,9606.ENSP00000346478,9606.ENSP00000354478,9606.ENSP00000357980,9606.ENSP00000364683	ITGA3,TGFB1,CAV2,LOX,SMAD6,HTRA3,WFIKKN1,ADAMTSL2,DLX1,HTRA1,BAMBI
GO:0030199	Collagen fibril organization	7	46	0.85	0.0078	9606.ENSP00000231004,9606.ENSP00000263556,9606.ENSP00000264094,9606.ENSP00000369889,9606.ENSP00000370256,9606.ENSP00000373783,9606.ENSP00000478561	LOX,P4HA1,LOXL3,COL2A1,FOXC1,LOXL2,CYP1B1
GO:0003008	System process	67	1942	0.2	0.0079	9606.ENSP00000007722,9606.ENSP00000176195,9606.ENSP00000185206,9606.ENSP00000190165,9606.ENSP00000221930,9606.ENSP00000233997,9606.ENSP00000248444,9606.ENSP00000262186,9606.ENSP00000262494,9606.ENSP00000262895,9606.ENSP00000264833,9606.ENSP00000265074,9606.ENSP00000265572,9606.ENSP00000265944,9606.ENSP00000296585,9606.ENSP00000296921,9606.ENSP00000302051,9606.ENSP00000306245,9606.ENSP00000306662,…	ITGA3,SCT,CLIC5,DMRT3,TGFB1,AZU1,VIL1,KCNH2,GNAO1,GRIK5,OLFM2,NPR3,OPRK1,MYO3A,ITGA2,TLX3,ECEL1,FOS,ADRA1B,FOSL1,SOBP,CLCNKA,SYNM,TNNI3,P2RX2,ELN,CACNA1G,RYR1,DFNB31,ACTA1,RCSD1,NGF,PAX2,NTSR1,DES,EPHB2,NPPB,TRPM3,ESPN,REEP2,EDN1,SMPX,COL2A1,FOXC1,AIPL1,IRX5,HLA-DRA,GPER1,SLITRK6,CTNNA2,SCN9A,CXCR4,SEMA5B,TNF,SCN5A,TGFBI,GABRA2,ACTN3,CNTN5,NFE2,TNNT1,NPAS1,DTNA,DNAH11,CYP1B1,USH1G,NEFL
GO:0030335	Positive regulation of cell migration	26	522	0.36	0.0079	9606.ENSP00000007722,9606.ENSP00000221930,9606.ENSP00000248444,9606.ENSP00000264498,9606.ENSP00000268613,9606.ENSP00000282397,9606.ENSP00000284136,9606.ENSP00000294489,9606.ENSP00000296145,9606.ENSP00000296585,9606.ENSP00000303212,9606.ENSP00000306015,9606.ENSP00000334958,9606.ENSP00000346839,9606.ENSP00000361405,9606.ENSP00000361850,9606.ENSP00000368104,9606.ENSP00000368683,9606.ENSP00000371770,…	ITGA3,TGFB1,VIL1,FGF2,CDH13,FLT1,SEMA3D,PDPN,TDGF1,ITGA2,SEMA3E,SYNPO2,RLTPR,FN1,MMP9,PLAU,BMP2,EDN1,FGFBP1,GPER1,WNT5B,CXCR4,TNF,RARRES2,SEMA6B,FGF1
GO:0048705	Skeletal system morphogenesis	16	240	0.49	0.0079	9606.ENSP00000001146,9606.ENSP00000234198,9606.ENSP00000272164,9606.ENSP00000281437,9606.ENSP00000290271,9606.ENSP00000296575,9606.ENSP00000300527,9606.ENSP00000339824,9606.ENSP00000368544,9606.ENSP00000369889,9606.ENSP00000370256,9606.ENSP00000372170,9606.ENSP00000374377,9606.ENSP00000376708,9606.ENSP00000378132,9606.ENSP00000398273	CYP26B1,DLX2,WNT9A,BARX2,STC1,HHIP,COL6A2,FGFR3,VIT,COL2A1,FOXC1,MSX1,FAM101A,VWA2,IRX5,SOX5
GO:0051128	Regulation of cellular component organization	79	2402	0.18	0.0082	9606.ENSP00000007722,9606.ENSP00000172229,9606.ENSP00000221930,9606.ENSP00000222693,9606.ENSP00000229729,9606.ENSP00000230658,9606.ENSP00000242140,9606.ENSP00000248444,9606.ENSP00000252939,9606.ENSP00000259818,9606.ENSP00000259915,9606.ENSP00000262895,9606.ENSP00000264601,9606.ENSP00000265342,9606.ENSP00000265709,9606.ENSP00000266581,9606.ENSP00000268613,9606.ENSP00000269593,9606.ENSP00000280187,…	ITGA3,NGFR,TGFB1,CAV2,SLC44A4,ISL1,WIPF3,VIL1,CALY,TUBB2B,POU5F1,GRIK5,RAB17,FSTL4,ANK1,AMIGO2,CDH13,IGFBP4,GPM6A,SEMA3D,FZD1,SMAD6,WNT4,PDPN,IGFBP7,ITGA2,AXL,SEMA3E,SYNPO2,NECAB2,KRT17,BOK,CRMP1,RLTPR,EPHA3,SFN,ABCA2,FN1,RSPO1,ELN,CD300A,EGLN1,NES,EFNA1,EPHA7,NGF,STMN3,L1CAM,KAZALD1,DNAJC6,ANKRD1,MMP9,EPHB2,ID1,NPPB,SYNDIG1,ESPN,EDN1,RHOBTB3,BRSK2,MSX1,DACT3,NME1-NME2,GPC3,TBX6,GPER1,SLITRK6,CTN…
GO:0010718	Positive regulation of epithelial to mesenchymal transition	7	47	0.84	0.0085	9606.ENSP00000221930,9606.ENSP00000230658,9606.ENSP00000294489,9606.ENSP00000364683,9606.ENSP00000368104,9606.ENSP00000370256,9606.ENSP00000373783	TGFB1,ISL1,PDPN,BAMBI,BMP2,FOXC1,LOXL2
GO:0021772	Olfactory bulb development	6	32	0.94	0.0085	9606.ENSP00000215368,9606.ENSP00000234198,9606.ENSP00000342235,9606.ENSP00000359629,9606.ENSP00000411145,9606.ENSP00000417335	EFNA2,DLX2,ERBB4,CRTAC1,FEZF1,ROBO2
GO:0040036	Regulation of fibroblast growth factor receptor signaling pathway	6	32	0.94	0.0085	9606.ENSP00000172229,9606.ENSP00000264498,9606.ENSP00000290167,9606.ENSP00000296575,9606.ENSP00000322323,9606.ENSP00000371770	NGFR,FGF2,WNT4,HHIP,FAM20C,FGFBP1
GO:0051385	Response to mineralocorticoid	6	32	0.94	0.0085	9606.ENSP00000227507,9606.ENSP00000306245,9606.ENSP00000310170,9606.ENSP00000368683,9606.ENSP00000380281,9606.ENSP00000482169	CCND1,FOS,FOSL1,EDN1,GPER1,NEFL
GO:0042472	Inner ear morphogenesis	10	103	0.65	0.0090	9606.ENSP00000229729,9606.ENSP00000265944,9606.ENSP00000318900,9606.ENSP00000354623,9606.ENSP00000359319,9606.ENSP00000363763,9606.ENSP00000369889,9606.ENSP00000383143,9606.ENSP00000428480,9606.ENSP00000480279	SLC44A4,MYO3A,SOBP,DFNB31,PAX2,EPHB2,COL2A1,SLITRK6,DLX6,USH1G
GO:1903845	Negative regulation of cellular response to transforming growth factor beta stimulus	9	83	0.7	0.0090	9606.ENSP00000221930,9606.ENSP00000222693,9606.ENSP00000288840,9606.ENSP00000303766,9606.ENSP00000324763,9606.ENSP00000346478,9606.ENSP00000354478,9606.ENSP00000357980,9606.ENSP00000364683	TGFB1,CAV2,SMAD6,HTRA3,WFIKKN1,ADAMTSL2,DLX1,HTRA1,BAMBI
GO:0001822	Kidney development	17	271	0.46	0.0092	9606.ENSP00000001146,9606.ENSP00000007722,9606.ENSP00000224356,9606.ENSP00000263388,9606.ENSP00000264498,9606.ENSP00000288840,9606.ENSP00000290167,9606.ENSP00000297161,9606.ENSP00000358309,9606.ENSP00000359319,9606.ENSP00000363689,9606.ENSP00000368104,9606.ENSP00000370253,9606.ENSP00000370256,9606.ENSP00000377836,9606.ENSP00000417335,9606.ENSP00000480791	CYP26B1,ITGA3,CYP26A1,NOTCH3,FGF2,SMAD6,WNT4,BMPER,EPHA7,PAX2,ID3,BMP2,NKX3-1,FOXC1,GPC3,ROBO2,FGF1
GO:0001934	Positive regulation of protein phosphorylation	41	1019	0.27	0.0093	9606.ENSP00000014914,9606.ENSP00000221132,9606.ENSP00000221930,9606.ENSP00000222693,9606.ENSP00000227507,9606.ENSP00000230658,9606.ENSP00000233997,9606.ENSP00000243786,9606.ENSP00000264498,9606.ENSP00000264554,9606.ENSP00000269593,9606.ENSP00000282397,9606.ENSP00000287934,9606.ENSP00000296145,9606.ENSP00000297161,9606.ENSP00000301464,9606.ENSP00000306662,9606.ENSP00000307449,9606.ENSP00000339824,…	GPRC5A,TNFRSF10A,TGFB1,CAV2,CCND1,ISL1,AZU1,INHA,FGF2,SHC2,IGFBP4,FLT1,FZD1,TDGF1,BMPER,IGFBP6,ADRA1B,NECAB2,FGFR3,RAP2C,ERBB4,RSPO1,HAND2,KIAA1804,SLC30A10,EFNA1,EPHA7,NGF,MMP9,BMP2,EDN1,NKX3-1,GPRC5C,GPER1,PLA2G2A,CXCR4,CD44,TNF,RARRES2,FGF1,SRCIN1
GO:0010941	Regulation of cell death	60	1696	0.21	0.0093	9606.ENSP00000172229,9606.ENSP00000217182,9606.ENSP00000221132,9606.ENSP00000230658,9606.ENSP00000231004,9606.ENSP00000233997,9606.ENSP00000248444,9606.ENSP00000262895,9606.ENSP00000264498,9606.ENSP00000266581,9606.ENSP00000272164,9606.ENSP00000287934,9606.ENSP00000288840,9606.ENSP00000290167,9606.ENSP00000294489,9606.ENSP00000296145,9606.ENSP00000296575,9606.ENSP00000298743,9606.ENSP00000301178,…	NGFR,EEF1A2,TNFRSF10A,ISL1,LOX,AZU1,VIL1,GRIK5,FGF2,AMIGO2,WNT9A,FZD1,SMAD6,WNT4,PDPN,TDGF1,HHIP,GAS1,AXL,FOS,FOSL1,BOK,NKX2-6,FOXE3,SFN,ERBB4,FN1,HAND2,DLX1,TGM2,EGLN1,SLC30A10,NES,EFNA1,EPHA7,NGF,PAX2,NTSR1,ANKRD1,MMP9,ID3,ID1,BMP2,EDN1,COL2A1,NKX3-1,FOXC1,AIPL1,MSX1,NME1-NME2,GPER1,CXCR4,CD44,TNF,ACTN3,PNMA2,LDHA,CYP1B1,NEFL,ADCYAP1R1
GO:0055008	Cardiac muscle tissue morphogenesis	8	65	0.75	0.0093	9606.ENSP00000221930,9606.ENSP00000230658,9606.ENSP00000341838,9606.ENSP00000355601,9606.ENSP00000360762,9606.ENSP00000366534,9606.ENSP00000368104,9606.ENSP00000370256	TGFB1,ISL1,TNNI3,EGLN1,ANKRD1,FOXH1,BMP2,FOXC1
GO:0003205	Cardiac chamber development	13	171	0.55	0.0094	9606.ENSP00000221930,9606.ENSP00000230658,9606.ENSP00000287934,9606.ENSP00000288840,9606.ENSP00000338272,9606.ENSP00000341838,9606.ENSP00000352565,9606.ENSP00000355601,9606.ENSP00000366534,9606.ENSP00000370256,9606.ENSP00000410257,9606.ENSP00000417335,9606.ENSP00000475939	TGFB1,ISL1,FZD1,SMAD6,HEY1,TNNI3,HAND2,EGLN1,FOXH1,FOXC1,SCN5A,ROBO2,DNAH11
GO:0051049	Regulation of transport	62	1776	0.21	0.0100	9606.ENSP00000176195,9606.ENSP00000185206,9606.ENSP00000221930,9606.ENSP00000230658,9606.ENSP00000233826,9606.ENSP00000233997,9606.ENSP00000243786,9606.ENSP00000252729,9606.ENSP00000252939,9606.ENSP00000262186,9606.ENSP00000262895,9606.ENSP00000265572,9606.ENSP00000268613,9606.ENSP00000282146,9606.ENSP00000290271,9606.ENSP00000294484,9606.ENSP00000294964,9606.ENSP00000296585,9606.ENSP00000296695,…	SCT,CLIC5,TGFB1,ISL1,KCNJ13,AZU1,INHA,CACNG6,CALY,KCNH2,GRIK5,OPRK1,CDH13,KCNK13,STC1,PTCHD2,PKDCC,ITGA2,SPINK1,GAS1,AXL,NECAB2,KCNS1,BOK,KCNK12,PDE4B,RFX6,CLCNKA,EPHA3,SFN,P2RX2,ABCA2,RSPO1,CACNA1G,CD300A,SLC30A10,KCNC4,NKAIN4,NTSR1,DNAJC6,ANKRD1,MMP9,NKAIN1,EPHB2,NPPB,REEP2,EDN1,NKX3-1,BRSK2,GPC3,GPER1,SCN9A,CXCR4,RGS4,TNF,SCN5A,CRACR2B,HOMER3,SYT6,NEFL,ADCYAP1R1,SRCIN1
GO:0043154	Negative regulation of cysteine-type endopeptidase activity involved in apoptotic process	9	85	0.69	0.0101	9606.ENSP00000172229,9606.ENSP00000248444,9606.ENSP00000272164,9606.ENSP00000340989,9606.ENSP00000358525,9606.ENSP00000359319,9606.ENSP00000361405,9606.ENSP00000398632,9606.ENSP00000398698	NGFR,VIL1,WNT9A,SFN,NGF,PAX2,MMP9,CD44,TNF
GO:0072132	Mesenchyme morphogenesis	7	49	0.82	0.0101	9606.ENSP00000230658,9606.ENSP00000338272,9606.ENSP00000355645,9606.ENSP00000368104,9606.ENSP00000370256,9606.ENSP00000372170,9606.ENSP00000417335	ISL1,HEY1,ACTA1,BMP2,FOXC1,MSX1,ROBO2
GO:0065009	Regulation of molecular function	140	4913	0.12	0.0108	9606.ENSP00000014914,9606.ENSP00000172229,9606.ENSP00000176195,9606.ENSP00000190165,9606.ENSP00000217182,9606.ENSP00000219409,9606.ENSP00000221132,9606.ENSP00000221930,9606.ENSP00000222543,9606.ENSP00000222693,9606.ENSP00000222725,9606.ENSP00000227507,9606.ENSP00000230658,9606.ENSP00000231004,9606.ENSP00000231706,9606.ENSP00000233997,9606.ENSP00000234198,9606.ENSP00000240100,9606.ENSP00000243056,…	GPRC5A,NGFR,SCT,DMRT3,EEF1A2,ARHGDIG,TNFRSF10A,TGFB1,TFPI2,CAV2,LFNG,CCND1,ISL1,LOX,SLC7A14,AZU1,DLX2,DUSP4,HOXC13,BATF3,INHA,VIL1,VGF,CACNG6,VRTN,PPP1R1A,POU5F1,FGF2,SHC2,NPR3,ELMOD1,SECTM1,WNT9A,BARX2,FLT1,SEMA3D,FGD5,ZIC3,FZD1,SMAD6,WNT4,STC1,FGF11,PCOLCE2,TDGF1,ITGA2,SPINK1,TLX3,AXL,IGFBP6,SEMA3E,SYNPO2,FOS,KCNS1,FOSL1,CST6,MLXIP,BOK,DMRTA1,NKX2-6,CRMP1,WFIKKN1,MXI1,PDE4B,RFX6,NFAM1,FOXE3,RAS…
GO:0008285	Negative regulation of cell population proliferation	31	696	0.31	0.0112	9606.ENSP00000172229,9606.ENSP00000221930,9606.ENSP00000222693,9606.ENSP00000230658,9606.ENSP00000265074,9606.ENSP00000268613,9606.ENSP00000272164,9606.ENSP00000282397,9606.ENSP00000288840,9606.ENSP00000294489,9606.ENSP00000295666,9606.ENSP00000301464,9606.ENSP00000308315,9606.ENSP00000310170,9606.ENSP00000331152,9606.ENSP00000340989,9606.ENSP00000342235,9606.ENSP00000346240,9606.ENSP00000353259,…	NGFR,TGFB1,CAV2,ISL1,NPR3,CDH13,WNT9A,FLT1,SMAD6,PDPN,IGFBP7,IGFBP6,PODN,FOSL1,MXI1,SFN,ERBB4,FBXO2,CD300A,NGF,HIST1H2AC,BMP2,NKX3-1,FGFBP1,MSX1,GPC3,GPER1,PLA2G2A,TNF,FEZF1,CYP1B1
GO:0043269	Regulation of ion transport	31	696	0.31	0.0112	9606.ENSP00000185206,9606.ENSP00000233826,9606.ENSP00000252729,9606.ENSP00000262186,9606.ENSP00000282146,9606.ENSP00000290271,9606.ENSP00000296695,9606.ENSP00000307694,9606.ENSP00000327611,9606.ENSP00000332116,9606.ENSP00000332771,9606.ENSP00000343339,9606.ENSP00000352011,9606.ENSP00000355893,9606.ENSP00000358802,9606.ENSP00000359340,9606.ENSP00000359532,9606.ENSP00000361405,9606.ENSP00000362841,…	CLIC5,KCNJ13,CACNG6,KCNH2,KCNK13,STC1,SPINK1,KCNS1,KCNK12,PDE4B,CLCNKA,P2RX2,CACNA1G,SLC30A10,KCNC4,NKAIN4,NTSR1,MMP9,NKAIN1,EPHB2,EDN1,GPER1,SCN9A,CXCR4,RGS4,SCN5A,CRACR2B,HOMER3,SYT6,NEFL,ADCYAP1R1
GO:0052547	Regulation of peptidase activity	23	449	0.37	0.0117	9606.ENSP00000172229,9606.ENSP00000221132,9606.ENSP00000222543,9606.ENSP00000248444,9606.ENSP00000272164,9606.ENSP00000295992,9606.ENSP00000296695,9606.ENSP00000311313,9606.ENSP00000314132,9606.ENSP00000324763,9606.ENSP00000340989,9606.ENSP00000344155,9606.ENSP00000346839,9606.ENSP00000357392,9606.ENSP00000358309,9606.ENSP00000358525,9606.ENSP00000359319,9606.ENSP00000361405,9606.ENSP00000370253,…	NGFR,TNFRSF10A,TFPI2,VIL1,WNT9A,PCOLCE2,SPINK1,CST6,BOK,WFIKKN1,SFN,ABCA2,FN1,EFNA1,EPHA7,NGF,PAX2,MMP9,NKX3-1,GPC3,GPER1,CD44,TNF
GO:0072073	Kidney epithelium development	11	130	0.59	0.0121	9606.ENSP00000264498,9606.ENSP00000288840,9606.ENSP00000290167,9606.ENSP00000297161,9606.ENSP00000358309,9606.ENSP00000359319,9606.ENSP00000368104,9606.ENSP00000370256,9606.ENSP00000377836,9606.ENSP00000417335,9606.ENSP00000480791	FGF2,SMAD6,WNT4,BMPER,EPHA7,PAX2,BMP2,FOXC1,GPC3,ROBO2,FGF1
GO:0043410	Positive regulation of mapk cascade	26	543	0.34	0.0125	9606.ENSP00000221930,9606.ENSP00000222693,9606.ENSP00000264498,9606.ENSP00000264554,9606.ENSP00000269593,9606.ENSP00000282397,9606.ENSP00000296145,9606.ENSP00000297161,9606.ENSP00000301464,9606.ENSP00000306662,9606.ENSP00000307449,9606.ENSP00000339824,9606.ENSP00000342235,9606.ENSP00000352565,9606.ENSP00000355583,9606.ENSP00000355893,9606.ENSP00000357392,9606.ENSP00000358525,9606.ENSP00000368104,…	TGFB1,CAV2,FGF2,SHC2,IGFBP4,FLT1,TDGF1,BMPER,IGFBP6,ADRA1B,NECAB2,FGFR3,ERBB4,HAND2,KIAA1804,SLC30A10,EFNA1,NGF,BMP2,EDN1,GPER1,PLA2G2A,CXCR4,CD44,TNF,FGF1
GO:0001558	Regulation of cell growth	22	423	0.38	0.0127	9606.ENSP00000221930,9606.ENSP00000229729,9606.ENSP00000265342,9606.ENSP00000269593,9606.ENSP00000284136,9606.ENSP00000295666,9606.ENSP00000303212,9606.ENSP00000308452,9606.ENSP00000340989,9606.ENSP00000346839,9606.ENSP00000358309,9606.ENSP00000358525,9606.ENSP00000359077,9606.ENSP00000359219,9606.ENSP00000365651,9606.ENSP00000368683,9606.ENSP00000372170,9606.ENSP00000375783,9606.ENSP00000386884,…	TGFB1,SLC44A4,FSTL4,IGFBP4,SEMA3D,IGFBP7,SEMA3E,KRT17,SFN,FN1,EPHA7,NGF,L1CAM,KAZALD1,NPPB,EDN1,MSX1,DACT3,CXCR4,RGS4,SEMA6B,CRABP2
GO:0050807	Regulation of synapse organization	15	228	0.48	0.0127	9606.ENSP00000264601,9606.ENSP00000266581,9606.ENSP00000280187,9606.ENSP00000287934,9606.ENSP00000355601,9606.ENSP00000357392,9606.ENSP00000358309,9606.ENSP00000363763,9606.ENSP00000366058,9606.ENSP00000383143,9606.ENSP00000384638,9606.ENSP00000398698,9606.ENSP00000417335,9606.ENSP00000438388,9606.ENSP00000484715	RAB17,AMIGO2,GPM6A,FZD1,EGLN1,EFNA1,EPHA7,EPHB2,SYNDIG1,SLITRK6,CTNNA2,TNF,ROBO2,KIF1A,SRCIN1
GO:0051336	Regulation of hydrolase activity	48	1284	0.24	0.0127	9606.ENSP00000172229,9606.ENSP00000219409,9606.ENSP00000221132,9606.ENSP00000222543,9606.ENSP00000222693,9606.ENSP00000231706,9606.ENSP00000248444,9606.ENSP00000257905,9606.ENSP00000264498,9606.ENSP00000265840,9606.ENSP00000272164,9606.ENSP00000282397,9606.ENSP00000285046,9606.ENSP00000290167,9606.ENSP00000295992,9606.ENSP00000296585,9606.ENSP00000296695,9606.ENSP00000311313,9606.ENSP00000314132,…	NGFR,ARHGDIG,TNFRSF10A,TFPI2,CAV2,SLC7A14,VIL1,PPP1R1A,FGF2,ELMOD1,WNT9A,FLT1,FGD5,WNT4,PCOLCE2,ITGA2,SPINK1,CST6,BOK,WFIKKN1,RASA3,EPHA3,FGFR3,SFN,TNNI3,ABCA2,FN1,CD300A,EGLN1,EFNA1,EPHA7,NGF,STMN3,PAX2,MMP9,BMP2,NKX3-1,BRSK2,GPC3,GPER1,RGS4,CD44,TNF,RGS5,HMHA1,ELFN1,RASGRP4,ADCYAP1R1
GO:1901342	Regulation of vasculature development	19	336	0.42	0.0127	9606.ENSP00000172229,9606.ENSP00000230658,9606.ENSP00000264498,9606.ENSP00000282397,9606.ENSP00000290167,9606.ENSP00000297161,9606.ENSP00000303212,9606.ENSP00000338272,9606.ENSP00000355601,9606.ENSP00000357392,9606.ENSP00000365280,9606.ENSP00000365651,9606.ENSP00000370256,9606.ENSP00000371770,9606.ENSP00000380281,9606.ENSP00000386884,9606.ENSP00000398698,9606.ENSP00000478561,9606.ENSP00000480791	NGFR,ISL1,FGF2,FLT1,WNT4,BMPER,SEMA3E,HEY1,EGLN1,EFNA1,ID1,NPPB,FOXC1,FGFBP1,GPER1,CXCR4,TNF,CYP1B1,FGF1
GO:0051716	Cellular response to stimulus	176	6489	0.1	0.0128	9606.ENSP00000001146,9606.ENSP00000007722,9606.ENSP00000014914,9606.ENSP00000172229,9606.ENSP00000176195,9606.ENSP00000204604,9606.ENSP00000215368,9606.ENSP00000219409,9606.ENSP00000220809,9606.ENSP00000221132,9606.ENSP00000221930,9606.ENSP00000222543,9606.ENSP00000222693,9606.ENSP00000224356,9606.ENSP00000227507,9606.ENSP00000230658,9606.ENSP00000231004,9606.ENSP00000233997,9606.ENSP00000234371,…	CYP26B1,ITGA3,GPRC5A,NGFR,SCT,CHRD,EFNA2,ARHGDIG,PLAT,TNFRSF10A,TGFB1,TFPI2,CAV2,CYP26A1,CCND1,ISL1,LOX,AZU1,KISS1R,WIPF3,INHA,MT2A,VIL1,VGF,CALY,PPP1R1A,POU5F1,KCNH2,GNAO1,GRIK5,NOTCH3,FGF2,SHC2,RAB17,NPR3,OPRK1,ANK1,CDH13,CPNE7,SECTM1,IGFBP4,WNT9A,FLT1,SEMA3D,FZD1,SMAD6,WNT4,STC1,FGF11,PTCHD2,PDPN,IGFBP7,PTPRN,PCOLCE2,TDGF1,HHIP,ITGA2,HSD3B7,GAS1,CRABP1,AXL,IGFBP6,ECEL1,SEMA3E,FOS,ADRA1B,MRGPRF…
GO:0110110	Positive regulation of animal organ morphogenesis	9	89	0.67	0.0130	9606.ENSP00000172229,9606.ENSP00000259915,9606.ENSP00000290167,9606.ENSP00000352565,9606.ENSP00000359319,9606.ENSP00000368104,9606.ENSP00000368683,9606.ENSP00000417335,9606.ENSP00000480791	NGFR,POU5F1,WNT4,HAND2,PAX2,BMP2,EDN1,ROBO2,FGF1
GO:0001706	Endoderm formation	7	52	0.79	0.0132	9606.ENSP00000240100,9606.ENSP00000259915,9606.ENSP00000324532,9606.ENSP00000346839,9606.ENSP00000361405,9606.ENSP00000375778,9606.ENSP00000452120	DUSP4,POU5F1,LAMA3,FN1,MMP9,LAMB3,ITGA7
GO:0001755	Neural crest cell migration	7	52	0.79	0.0132	9606.ENSP00000230658,9606.ENSP00000284136,9606.ENSP00000303212,9606.ENSP00000342235,9606.ENSP00000346839,9606.ENSP00000352565,9606.ENSP00000467290	ISL1,SEMA3D,SEMA3E,ERBB4,FN1,HAND2,SEMA6B
GO:0001837	Epithelial to mesenchymal transition	8	70	0.72	0.0132	9606.ENSP00000221930,9606.ENSP00000264094,9606.ENSP00000290167,9606.ENSP00000338272,9606.ENSP00000357392,9606.ENSP00000368104,9606.ENSP00000372170,9606.ENSP00000373783	TGFB1,LOXL3,WNT4,HEY1,EFNA1,BMP2,MSX1,LOXL2
GO:0003179	Heart valve morphogenesis	7	52	0.79	0.0132	9606.ENSP00000221930,9606.ENSP00000288840,9606.ENSP00000338272,9606.ENSP00000351807,9606.ENSP00000357392,9606.ENSP00000368104,9606.ENSP00000417335	TGFB1,SMAD6,HEY1,ELN,EFNA1,BMP2,ROBO2
GO:0061045	Negative regulation of wound healing	8	70	0.72	0.0132	9606.ENSP00000220809,9606.ENSP00000264498,9606.ENSP00000290167,9606.ENSP00000361850,9606.ENSP00000366307,9606.ENSP00000367433,9606.ENSP00000368683,9606.ENSP00000398698	PLAT,FGF2,WNT4,PLAU,THBD,AJAP1,EDN1,TNF
GO:0071495	Cellular response to endogenous stimulus	45	1181	0.25	0.0132	9606.ENSP00000172229,9606.ENSP00000204604,9606.ENSP00000221930,9606.ENSP00000222693,9606.ENSP00000230658,9606.ENSP00000248444,9606.ENSP00000252939,9606.ENSP00000259915,9606.ENSP00000262494,9606.ENSP00000264498,9606.ENSP00000288840,9606.ENSP00000290167,9606.ENSP00000290271,9606.ENSP00000295666,9606.ENSP00000296145,9606.ENSP00000306245,9606.ENSP00000332116,9606.ENSP00000339824,9606.ENSP00000342235,…	NGFR,CHRD,TGFB1,CAV2,ISL1,VIL1,CALY,POU5F1,GNAO1,FGF2,SMAD6,WNT4,STC1,IGFBP7,TDGF1,FOS,PDE4B,FGFR3,ERBB4,RYR1,DLX1,ACTA1,SLC30A10,NGF,PAX2,ANKRD1,CHRDL1,BAMBI,ID1,FOXH1,BMP2,EDN1,COL2A1,NKX3-1,FOXC1,FGFBP1,MSX1,GPER1,VSTM2A,SOX5,CD44,TNF,ROBO2,RARRES2,FGF1
GO:0009967	Positive regulation of signal transduction	58	1654	0.21	0.0134	9606.ENSP00000172229,9606.ENSP00000176195,9606.ENSP00000221132,9606.ENSP00000221930,9606.ENSP00000222693,9606.ENSP00000222725,9606.ENSP00000230658,9606.ENSP00000243786,9606.ENSP00000259915,9606.ENSP00000264094,9606.ENSP00000264498,9606.ENSP00000264554,9606.ENSP00000268613,9606.ENSP00000269389,9606.ENSP00000269593,9606.ENSP00000272164,9606.ENSP00000282397,9606.ENSP00000296145,9606.ENSP00000297161,…	NGFR,SCT,TNFRSF10A,TGFB1,CAV2,LFNG,ISL1,INHA,POU5F1,LOXL3,FGF2,SHC2,CDH13,SECTM1,IGFBP4,WNT9A,FLT1,TDGF1,BMPER,AXL,IGFBP6,ADRA1B,NECAB2,BOK,NFAM1,FGFR3,SFN,ERBB4,P2RX2,RSPO1,HAND2,TGM2,KIAA1804,SLC30A10,EFNA1,NGF,NTSR1,ANKRD1,MMP9,EPHB2,BAMBI,BMP2,EDN1,NKX3-1,FGFBP1,MSX1,GPC3,GPER1,PLA2G2A,CXCR4,RGS4,CD44,TNF,ROBO2,CYP1B1,RASGRP4,FGF1,ADCYAP1R1
GO:0008406	Gonad development	14	205	0.5	0.0136	9606.ENSP00000222725,9606.ENSP00000227507,9606.ENSP00000243786,9606.ENSP00000249330,9606.ENSP00000290167,9606.ENSP00000295718,9606.ENSP00000314132,9606.ENSP00000319651,9606.ENSP00000341640,9606.ENSP00000369318,9606.ENSP00000370253,9606.ENSP00000370256,9606.ENSP00000378132,9606.ENSP00000417335	LFNG,CCND1,INHA,VGF,WNT4,PTPRN,BOK,DMRTA1,COL9A3,RHOBTB3,NKX3-1,FOXC1,IRX5,ROBO2
GO:0006941	Striated muscle contraction	10	112	0.61	0.0145	9606.ENSP00000262186,9606.ENSP00000336775,9606.ENSP00000341838,9606.ENSP00000352011,9606.ENSP00000356828,9606.ENSP00000368808,9606.ENSP00000386884,9606.ENSP00000410257,9606.ENSP00000467176,9606.ENSP00000470152	KCNH2,SYNM,TNNI3,CACNA1G,RCSD1,SMPX,CXCR4,SCN5A,TNNT1,DTNA
GO:0008585	Female gonad development	9	91	0.66	0.0145	9606.ENSP00000222725,9606.ENSP00000243786,9606.ENSP00000249330,9606.ENSP00000290167,9606.ENSP00000295718,9606.ENSP00000319651,9606.ENSP00000341640,9606.ENSP00000370256,9606.ENSP00000417335	LFNG,INHA,VGF,WNT4,PTPRN,DMRTA1,COL9A3,FOXC1,ROBO2
GO:0060021	Roof of mouth development	9	91	0.66	0.0145	9606.ENSP00000264094,9606.ENSP00000287934,9606.ENSP00000294964,9606.ENSP00000324763,9606.ENSP00000352565,9606.ENSP00000363763,9606.ENSP00000369889,9606.ENSP00000372170,9606.ENSP00000428480	LOXL3,FZD1,PKDCC,WFIKKN1,HAND2,EPHB2,COL2A1,MSX1,DLX6
GO:1905314	Semi-lunar valve development	6	37	0.87	0.0145	9606.ENSP00000221930,9606.ENSP00000288840,9606.ENSP00000338272,9606.ENSP00000351807,9606.ENSP00000357392,9606.ENSP00000417335	TGFB1,SMAD6,HEY1,ELN,EFNA1,ROBO2
GO:0030155	Regulation of cell adhesion	31	712	0.3	0.0147	9606.ENSP00000007722,9606.ENSP00000204604,9606.ENSP00000219409,9606.ENSP00000221930,9606.ENSP00000233997,9606.ENSP00000264094,9606.ENSP00000268613,9606.ENSP00000290167,9606.ENSP00000294489,9606.ENSP00000296585,9606.ENSP00000303212,9606.ENSP00000318234,9606.ENSP00000324532,9606.ENSP00000337451,9606.ENSP00000339477,9606.ENSP00000346839,9606.ENSP00000346964,9606.ENSP00000353259,9606.ENSP00000355330,…	ITGA3,CHRD,ARHGDIG,TGFB1,AZU1,LOXL3,CDH13,WNT4,PDPN,ITGA2,SEMA3E,COL26A1,LAMA3,EPHA3,B7RP1,FN1,EGFLAM,CD300A,TGM2,EFNA1,EPHA7,PLAU,AJAP1,BMP2,VIT,PLA2G2A,CXCR4,CD44,TNF,TGFBI,CYP1B1
GO:0042325	Regulation of phosphorylation	57	1626	0.21	0.0149	9606.ENSP00000014914,9606.ENSP00000217182,9606.ENSP00000221132,9606.ENSP00000221930,9606.ENSP00000222693,9606.ENSP00000227507,9606.ENSP00000230658,9606.ENSP00000231004,9606.ENSP00000233997,9606.ENSP00000240100,9606.ENSP00000243786,9606.ENSP00000264498,9606.ENSP00000264554,9606.ENSP00000269593,9606.ENSP00000282397,9606.ENSP00000287934,9606.ENSP00000288840,9606.ENSP00000296145,9606.ENSP00000296695,…	GPRC5A,EEF1A2,TNFRSF10A,TGFB1,CAV2,CCND1,ISL1,LOX,AZU1,DUSP4,INHA,FGF2,SHC2,IGFBP4,FLT1,FZD1,SMAD6,TDGF1,SPINK1,BMPER,AXL,IGFBP6,SYNPO2,ADRA1B,NECAB2,EPHA3,FGFR3,RAP2C,SFN,ERBB4,FN1,RSPO1,HAND2,CD300A,KIAA1804,SLC30A10,EFNA1,EPHA7,NGF,MMP9,EPHB2,ID1,BMP2,EDN1,NKX3-1,GPRC5C,AK4,GPER1,PLA2G2A,CXCR4,RGS4,CD44,TNF,RARRES2,ACTN3,FGF1,SRCIN1
GO:0001655	Urogenital system development	18	315	0.42	0.0150	9606.ENSP00000001146,9606.ENSP00000007722,9606.ENSP00000224356,9606.ENSP00000263388,9606.ENSP00000264498,9606.ENSP00000288840,9606.ENSP00000290167,9606.ENSP00000297161,9606.ENSP00000358309,9606.ENSP00000359319,9606.ENSP00000363689,9606.ENSP00000363763,9606.ENSP00000368104,9606.ENSP00000370253,9606.ENSP00000370256,9606.ENSP00000377836,9606.ENSP00000417335,9606.ENSP00000480791	CYP26B1,ITGA3,CYP26A1,NOTCH3,FGF2,SMAD6,WNT4,BMPER,EPHA7,PAX2,ID3,EPHB2,BMP2,NKX3-1,FOXC1,GPC3,ROBO2,FGF1
GO:0051098	Regulation of binding	20	373	0.39	0.0155	9606.ENSP00000221930,9606.ENSP00000222725,9606.ENSP00000230658,9606.ENSP00000231004,9606.ENSP00000296585,9606.ENSP00000321606,9606.ENSP00000324763,9606.ENSP00000338272,9606.ENSP00000352565,9606.ENSP00000357206,9606.ENSP00000358525,9606.ENSP00000359629,9606.ENSP00000361405,9606.ENSP00000364683,9606.ENSP00000365280,9606.ENSP00000368104,9606.ENSP00000370253,9606.ENSP00000370256,9606.ENSP00000372170,…	TGFB1,LFNG,ISL1,LOX,ITGA2,CRMP1,WFIKKN1,HEY1,HAND2,NES,NGF,CRTAC1,MMP9,BAMBI,ID1,BMP2,NKX3-1,FOXC1,MSX1,IL32
GO:0008283	Cell population proliferation	24	493	0.35	0.0156	9606.ENSP00000227507,9606.ENSP00000264498,9606.ENSP00000265074,9606.ENSP00000268613,9606.ENSP00000269593,9606.ENSP00000290167,9606.ENSP00000290271,9606.ENSP00000296575,9606.ENSP00000296585,9606.ENSP00000297161,9606.ENSP00000339824,9606.ENSP00000352565,9606.ENSP00000357206,9606.ENSP00000368104,9606.ENSP00000370253,9606.ENSP00000370256,9606.ENSP00000372170,9606.ENSP00000373783,9606.ENSP00000377836,…	CCND1,FGF2,NPR3,CDH13,IGFBP4,WNT4,STC1,HHIP,ITGA2,BMPER,FGFR3,HAND2,NES,BMP2,NKX3-1,FOXC1,MSX1,LOXL2,GPC3,SOX5,TNF,TGFBI,KIF1A,RASGRP4
GO:0048660	Regulation of smooth muscle cell proliferation	11	136	0.57	0.0156	9606.ENSP00000263388,9606.ENSP00000264498,9606.ENSP00000265074,9606.ENSP00000268613,9606.ENSP00000296585,9606.ENSP00000351807,9606.ENSP00000355330,9606.ENSP00000361405,9606.ENSP00000368683,9606.ENSP00000380281,9606.ENSP00000398698	NOTCH3,FGF2,NPR3,CDH13,ITGA2,ELN,TGM2,MMP9,EDN1,GPER1,TNF
GO:0003156	Regulation of animal organ formation	6	38	0.86	0.0159	9606.ENSP00000230658,9606.ENSP00000259915,9606.ENSP00000352565,9606.ENSP00000368104,9606.ENSP00000417335,9606.ENSP00000480791	ISL1,POU5F1,HAND2,BMP2,ROBO2,FGF1
GO:0003151	Outflow tract morphogenesis	8	73	0.7	0.0161	9606.ENSP00000230658,9606.ENSP00000287934,9606.ENSP00000288840,9606.ENSP00000351807,9606.ENSP00000352565,9606.ENSP00000352608,9606.ENSP00000366534,9606.ENSP00000417335	ISL1,FZD1,SMAD6,ELN,HAND2,RYR1,FOXH1,ROBO2
GO:0070372	Regulation of erk1 and erk2 cascade	17	292	0.43	0.0174	9606.ENSP00000221930,9606.ENSP00000240100,9606.ENSP00000264498,9606.ENSP00000297161,9606.ENSP00000307449,9606.ENSP00000339824,9606.ENSP00000342235,9606.ENSP00000346839,9606.ENSP00000352565,9606.ENSP00000355893,9606.ENSP00000358309,9606.ENSP00000363763,9606.ENSP00000368104,9606.ENSP00000380281,9606.ENSP00000383364,9606.ENSP00000398632,9606.ENSP00000398698	TGFB1,DUSP4,FGF2,BMPER,NECAB2,FGFR3,ERBB4,FN1,HAND2,SLC30A10,EPHA7,EPHB2,BMP2,GPER1,PLA2G2A,CD44,TNF
GO:0044057	Regulation of system process	27	592	0.32	0.0176	9606.ENSP00000176195,9606.ENSP00000243786,9606.ENSP00000252729,9606.ENSP00000262186,9606.ENSP00000262494,9606.ENSP00000265572,9606.ENSP00000290271,9606.ENSP00000296585,9606.ENSP00000296921,9606.ENSP00000306662,9606.ENSP00000332116,9606.ENSP00000341838,9606.ENSP00000352011,9606.ENSP00000352565,9606.ENSP00000352608,9606.ENSP00000359532,9606.ENSP00000363071,9606.ENSP00000365651,9606.ENSP00000368683,…	SCT,INHA,CACNG6,KCNH2,GNAO1,OPRK1,STC1,ITGA2,TLX3,ADRA1B,PDE4B,TNNI3,CACNA1G,HAND2,RYR1,NTSR1,DES,NPPB,EDN1,NKX3-1,IRX5,GPER1,CTNNA3,RGS4,SCN5A,ACTN3,TNNT1
GO:0090218	Positive regulation of lipid kinase activity	6	39	0.85	0.0176	9606.ENSP00000217182,9606.ENSP00000221930,9606.ENSP00000264498,9606.ENSP00000282397,9606.ENSP00000339824,9606.ENSP00000342235	EEF1A2,TGFB1,FGF2,FLT1,FGFR3,ERBB4
GO:0043067	Regulation of programmed cell death	55	1569	0.21	0.0183	9606.ENSP00000172229,9606.ENSP00000217182,9606.ENSP00000221132,9606.ENSP00000230658,9606.ENSP00000231004,9606.ENSP00000233997,9606.ENSP00000248444,9606.ENSP00000262895,9606.ENSP00000266581,9606.ENSP00000272164,9606.ENSP00000288840,9606.ENSP00000290167,9606.ENSP00000294489,9606.ENSP00000296145,9606.ENSP00000296575,9606.ENSP00000298743,9606.ENSP00000301178,9606.ENSP00000310170,9606.ENSP00000314132,…	NGFR,EEF1A2,TNFRSF10A,ISL1,LOX,AZU1,VIL1,GRIK5,AMIGO2,WNT9A,SMAD6,WNT4,PDPN,TDGF1,HHIP,GAS1,AXL,FOSL1,BOK,NKX2-6,FOXE3,SFN,ERBB4,FN1,HAND2,DLX1,TGM2,SLC30A10,NES,EFNA1,EPHA7,NGF,PAX2,NTSR1,ANKRD1,MMP9,ID3,ID1,BMP2,EDN1,COL2A1,NKX3-1,FOXC1,AIPL1,MSX1,NME1-NME2,GPER1,CXCR4,CD44,TNF,ACTN3,PNMA2,LDHA,CYP1B1,NEFL
GO:0001932	Regulation of protein phosphorylation	52	1459	0.22	0.0184	9606.ENSP00000014914,9606.ENSP00000221132,9606.ENSP00000221930,9606.ENSP00000222693,9606.ENSP00000227507,9606.ENSP00000230658,9606.ENSP00000231004,9606.ENSP00000233997,9606.ENSP00000240100,9606.ENSP00000243786,9606.ENSP00000264498,9606.ENSP00000264554,9606.ENSP00000269593,9606.ENSP00000282397,9606.ENSP00000287934,9606.ENSP00000288840,9606.ENSP00000296145,9606.ENSP00000296695,9606.ENSP00000297161,…	GPRC5A,TNFRSF10A,TGFB1,CAV2,CCND1,ISL1,LOX,AZU1,DUSP4,INHA,FGF2,SHC2,IGFBP4,FLT1,FZD1,SMAD6,TDGF1,SPINK1,BMPER,IGFBP6,SYNPO2,ADRA1B,NECAB2,FGFR3,RAP2C,SFN,ERBB4,FN1,RSPO1,HAND2,CD300A,KIAA1804,SLC30A10,EFNA1,EPHA7,NGF,MMP9,EPHB2,ID1,BMP2,EDN1,NKX3-1,GPRC5C,GPER1,PLA2G2A,CXCR4,RGS4,CD44,TNF,RARRES2,FGF1,SRCIN1
GO:0009611	Response to wounding	25	532	0.34	0.0187	9606.ENSP00000216968,9606.ENSP00000220809,9606.ENSP00000221930,9606.ENSP00000222543,9606.ENSP00000230658,9606.ENSP00000231004,9606.ENSP00000259915,9606.ENSP00000264498,9606.ENSP00000294489,9606.ENSP00000296585,9606.ENSP00000301178,9606.ENSP00000334958,9606.ENSP00000343339,9606.ENSP00000344465,9606.ENSP00000346839,9606.ENSP00000361850,9606.ENSP00000363689,9606.ENSP00000366307,9606.ENSP00000380379,…	PROCR,PLAT,TGFB1,TFPI2,ISL1,LOX,POU5F1,FGF2,PDPN,ITGA2,AXL,RLTPR,P2RX2,PEAR1,FN1,PLAU,ID3,THBD,WNT5B,CD44,NFE2,DGKK,TMPRSS4,FGF1,NEFL
GO:0009792	Embryo development ending in birth or egg hatching	29	660	0.31	0.0188	9606.ENSP00000204604,9606.ENSP00000219409,9606.ENSP00000221930,9606.ENSP00000222725,9606.ENSP00000230658,9606.ENSP00000234198,9606.ENSP00000259915,9606.ENSP00000272164,9606.ENSP00000287934,9606.ENSP00000296145,9606.ENSP00000310170,9606.ENSP00000320089,9606.ENSP00000338272,9606.ENSP00000345064,9606.ENSP00000352565,9606.ENSP00000354478,9606.ENSP00000355601,9606.ENSP00000359070,9606.ENSP00000359319,…	CHRD,ARHGDIG,TGFB1,LFNG,ISL1,DLX2,POU5F1,WNT9A,FZD1,TDGF1,FOSL1,NKX2-6,HEY1,PRICKLE1,HAND2,DLX1,EGLN1,STMN3,PAX2,GJB3,ST8SIA6,BMP2,EDN1,COL2A1,NKX3-1,FOXC1,MSX1,IRX5,TBX6
GO:0031960	Response to corticosteroid	12	164	0.53	0.0190	9606.ENSP00000227507,9606.ENSP00000230658,9606.ENSP00000290271,9606.ENSP00000295666,9606.ENSP00000301732,9606.ENSP00000306245,9606.ENSP00000310170,9606.ENSP00000330658,9606.ENSP00000368683,9606.ENSP00000380281,9606.ENSP00000398698,9606.ENSP00000482169	CCND1,ISL1,STC1,IGFBP7,ABCA3,FOS,FOSL1,PAPPA,EDN1,GPER1,TNF,NEFL
GO:0010033	Response to organic substance	92	3011	0.15	0.0202	9606.ENSP00000001146,9606.ENSP00000007722,9606.ENSP00000172229,9606.ENSP00000204604,9606.ENSP00000221930,9606.ENSP00000222693,9606.ENSP00000224356,9606.ENSP00000227507,9606.ENSP00000230658,9606.ENSP00000231004,9606.ENSP00000245185,9606.ENSP00000248444,9606.ENSP00000249330,9606.ENSP00000252939,9606.ENSP00000259915,9606.ENSP00000262494,9606.ENSP00000262895,9606.ENSP00000264498,9606.ENSP00000268613,…	CYP26B1,ITGA3,NGFR,CHRD,TGFB1,CAV2,CYP26A1,CCND1,ISL1,LOX,MT2A,VIL1,VGF,CALY,POU5F1,GNAO1,GRIK5,FGF2,CDH13,WNT9A,FLT1,CA3,SMAD6,WNT4,STC1,IGFBP7,PTPRN,PCOLCE2,TDGF1,ITGA2,GAS1,COL6A2,AXL,ABCA3,FOS,FOSL1,PAPPA,PDE4B,EPHA3,FGFR3,ERBB4,P2RX2,ABCA2,FBXO2,FN1,RYR1,DLX1,ACTA1,SLC30A10,NGF,PAX2,NTSR1,ANKRD1,CHRDL1,MMP9,GJB3,ID3,HLA-DQB1,BAMBI,ID1,PLP2,THBD,FOXH1,BMP2,EDN1,COL2A1,NKX3-1,FOXC1,BRSK2,FGFBP…
GO:0043281	Regulation of cysteine-type endopeptidase activity involved in apoptotic process	14	216	0.48	0.0202	9606.ENSP00000172229,9606.ENSP00000221132,9606.ENSP00000248444,9606.ENSP00000272164,9606.ENSP00000314132,9606.ENSP00000340989,9606.ENSP00000358309,9606.ENSP00000358525,9606.ENSP00000359319,9606.ENSP00000361405,9606.ENSP00000370253,9606.ENSP00000380281,9606.ENSP00000398632,9606.ENSP00000398698	NGFR,TNFRSF10A,VIL1,WNT9A,BOK,SFN,EPHA7,NGF,PAX2,MMP9,NKX3-1,GPER1,CD44,TNF
GO:0017015	Regulation of transforming growth factor beta receptor signaling pathway	10	119	0.59	0.0207	9606.ENSP00000007722,9606.ENSP00000221930,9606.ENSP00000222693,9606.ENSP00000231004,9606.ENSP00000288840,9606.ENSP00000303766,9606.ENSP00000324763,9606.ENSP00000346478,9606.ENSP00000357980,9606.ENSP00000364683	ITGA3,TGFB1,CAV2,LOX,SMAD6,HTRA3,WFIKKN1,ADAMTSL2,HTRA1,BAMBI
GO:0035987	Endodermal cell differentiation	6	41	0.83	0.0215	9606.ENSP00000259915,9606.ENSP00000324532,9606.ENSP00000346839,9606.ENSP00000361405,9606.ENSP00000375778,9606.ENSP00000452120	POU5F1,LAMA3,FN1,MMP9,LAMB3,ITGA7
GO:0010771	Negative regulation of cell morphogenesis involved in differentiation	9	98	0.63	0.0217	9606.ENSP00000172229,9606.ENSP00000265342,9606.ENSP00000284136,9606.ENSP00000303212,9606.ENSP00000357392,9606.ENSP00000358309,9606.ENSP00000363763,9606.ENSP00000365280,9606.ENSP00000467290	NGFR,FSTL4,SEMA3D,SEMA3E,EFNA1,EPHA7,EPHB2,ID1,SEMA6B
GO:0008016	Regulation of heart contraction	15	245	0.45	0.0221	9606.ENSP00000252729,9606.ENSP00000262186,9606.ENSP00000262494,9606.ENSP00000290271,9606.ENSP00000306662,9606.ENSP00000332116,9606.ENSP00000341838,9606.ENSP00000352011,9606.ENSP00000352608,9606.ENSP00000363071,9606.ENSP00000368683,9606.ENSP00000378132,9606.ENSP00000389714,9606.ENSP00000397181,9606.ENSP00000410257	CACNG6,KCNH2,GNAO1,STC1,ADRA1B,PDE4B,TNNI3,CACNA1G,RYR1,DES,EDN1,IRX5,CTNNA3,RGS4,SCN5A
GO:0002040	Sprouting angiogenesis	7	59	0.74	0.0229	9606.ENSP00000264498,9606.ENSP00000268613,9606.ENSP00000282397,9606.ENSP00000296145,9606.ENSP00000297161,9606.ENSP00000303212,9606.ENSP00000373783	FGF2,CDH13,FLT1,TDGF1,BMPER,SEMA3E,LOXL2
GO:0018057	Peptidyl-lysine oxidation	3	5	1.44	0.0229	9606.ENSP00000231004,9606.ENSP00000264094,9606.ENSP00000373783	LOX,LOXL3,LOXL2
GO:0034220	Ion transmembrane transport	39	1010	0.25	0.0229	9606.ENSP00000185206,9606.ENSP00000229729,9606.ENSP00000231706,9606.ENSP00000233826,9606.ENSP00000252729,9606.ENSP00000262186,9606.ENSP00000262895,9606.ENSP00000264498,9606.ENSP00000280187,9606.ENSP00000282146,9606.ENSP00000294489,9606.ENSP00000307694,9606.ENSP00000311291,9606.ENSP00000327611,9606.ENSP00000332771,9606.ENSP00000335029,9606.ENSP00000341625,9606.ENSP00000343339,9606.ENSP00000345824,…	CLIC5,SLC44A4,SLC7A14,KCNJ13,CACNG6,KCNH2,GRIK5,FGF2,GPM6A,KCNK13,PDPN,KCNS1,SLCO2A1,KCNK12,CLCNKA,RASA3,CYB5A,P2RX2,BZRAP1,CACNA1G,RYR1,SLC30A10,FAM26F,S100A6,KCNC4,NTSR1,COX4I2,PLP2,TRPM3,PLCB4,SLC28A1,SCN9A,SCN5A,GABRA2,SLC2A14,SLC16A3,SLC38A5,KCNN1,SLC6A6
GO:0034653	Retinoic acid catabolic process	3	5	1.44	0.0229	9606.ENSP00000001146,9606.ENSP00000224356,9606.ENSP00000299529	CYP26B1,CYP26A1,CRABP1
GO:0042981	Regulation of apoptotic process	54	1550	0.21	0.0229	9606.ENSP00000172229,9606.ENSP00000217182,9606.ENSP00000221132,9606.ENSP00000230658,9606.ENSP00000231004,9606.ENSP00000233997,9606.ENSP00000248444,9606.ENSP00000262895,9606.ENSP00000266581,9606.ENSP00000272164,9606.ENSP00000288840,9606.ENSP00000290167,9606.ENSP00000294489,9606.ENSP00000296145,9606.ENSP00000296575,9606.ENSP00000298743,9606.ENSP00000301178,9606.ENSP00000310170,9606.ENSP00000314132,…	NGFR,EEF1A2,TNFRSF10A,ISL1,LOX,AZU1,VIL1,GRIK5,AMIGO2,WNT9A,SMAD6,WNT4,PDPN,TDGF1,HHIP,GAS1,AXL,FOSL1,BOK,NKX2-6,FOXE3,SFN,ERBB4,FN1,HAND2,DLX1,TGM2,SLC30A10,NES,EFNA1,EPHA7,NGF,PAX2,NTSR1,ANKRD1,MMP9,ID3,ID1,BMP2,EDN1,COL2A1,NKX3-1,FOXC1,AIPL1,MSX1,NME1-NME2,GPER1,CD44,TNF,ACTN3,PNMA2,LDHA,CYP1B1,NEFL
GO:0050769	Positive regulation of neurogenesis	23	479	0.35	0.0229	9606.ENSP00000007722,9606.ENSP00000172229,9606.ENSP00000221930,9606.ENSP00000234198,9606.ENSP00000259818,9606.ENSP00000287934,9606.ENSP00000337451,9606.ENSP00000346839,9606.ENSP00000354478,9606.ENSP00000358525,9606.ENSP00000359077,9606.ENSP00000360762,9606.ENSP00000363763,9606.ENSP00000368104,9606.ENSP00000376886,9606.ENSP00000380281,9606.ENSP00000386884,9606.ENSP00000398698,9606.ENSP00000411145,…	ITGA3,NGFR,TGFB1,DLX2,TUBB2B,FZD1,EPHA3,FN1,DLX1,NGF,L1CAM,ANKRD1,EPHB2,BMP2,NME1-NME2,GPER1,CXCR4,TNF,FEZF1,ROBO2,NEFL,CRABP2,RASSF10
GO:0097435	Supramolecular fiber organization	23	480	0.34	0.0230	9606.ENSP00000223398,9606.ENSP00000231004,9606.ENSP00000248444,9606.ENSP00000263556,9606.ENSP00000264094,9606.ENSP00000308452,9606.ENSP00000334958,9606.ENSP00000347484,9606.ENSP00000351807,9606.ENSP00000355645,9606.ENSP00000359070,9606.ENSP00000360762,9606.ENSP00000363071,9606.ENSP00000367059,9606.ENSP00000369318,9606.ENSP00000369889,9606.ENSP00000370256,9606.ENSP00000373783,9606.ENSP00000374377,…	CLIP2,LOX,VIL1,P4HA1,LOXL3,KRT17,RLTPR,THSD4,ELN,ACTA1,STMN3,ANKRD1,DES,ESPN,RHOBTB3,COL2A1,FOXC1,LOXL2,FAM101A,PGM5,TNNT1,CYP1B1,NEFL
GO:0045926	Negative regulation of growth	15	247	0.45	0.0231	9606.ENSP00000221930,9606.ENSP00000245185,9606.ENSP00000265342,9606.ENSP00000284136,9606.ENSP00000303212,9606.ENSP00000339824,9606.ENSP00000358309,9606.ENSP00000365651,9606.ENSP00000372170,9606.ENSP00000375783,9606.ENSP00000377836,9606.ENSP00000377995,9606.ENSP00000397181,9606.ENSP00000467290,9606.ENSP00000477949	TGFB1,MT2A,FSTL4,SEMA3D,SEMA3E,FGFR3,EPHA7,NPPB,MSX1,DACT3,GPC3,MT1X,RGS4,SEMA6B,TMPRSS4
GO:2000826	Regulation of heart morphogenesis	6	42	0.82	0.0231	9606.ENSP00000230658,9606.ENSP00000259915,9606.ENSP00000352565,9606.ENSP00000368104,9606.ENSP00000370256,9606.ENSP00000417335	ISL1,POU5F1,HAND2,BMP2,FOXC1,ROBO2
GO:0043009	Chordate embryonic development	28	640	0.31	0.0234	9606.ENSP00000204604,9606.ENSP00000219409,9606.ENSP00000221930,9606.ENSP00000222725,9606.ENSP00000230658,9606.ENSP00000234198,9606.ENSP00000259915,9606.ENSP00000272164,9606.ENSP00000287934,9606.ENSP00000310170,9606.ENSP00000320089,9606.ENSP00000338272,9606.ENSP00000345064,9606.ENSP00000352565,9606.ENSP00000354478,9606.ENSP00000355601,9606.ENSP00000359070,9606.ENSP00000359319,9606.ENSP00000362464,…	CHRD,ARHGDIG,TGFB1,LFNG,ISL1,DLX2,POU5F1,WNT9A,FZD1,FOSL1,NKX2-6,HEY1,PRICKLE1,HAND2,DLX1,EGLN1,STMN3,PAX2,GJB3,ST8SIA6,BMP2,EDN1,COL2A1,NKX3-1,FOXC1,MSX1,IRX5,TBX6
GO:0048608	Reproductive structure development	21	420	0.36	0.0234	9606.ENSP00000222725,9606.ENSP00000227507,9606.ENSP00000243786,9606.ENSP00000249330,9606.ENSP00000290167,9606.ENSP00000290271,9606.ENSP00000295718,9606.ENSP00000301178,9606.ENSP00000310170,9606.ENSP00000314132,9606.ENSP00000319651,9606.ENSP00000338272,9606.ENSP00000341640,9606.ENSP00000355601,9606.ENSP00000357980,9606.ENSP00000362464,9606.ENSP00000369318,9606.ENSP00000370253,9606.ENSP00000370256,…	LFNG,CCND1,INHA,VGF,WNT4,STC1,PTPRN,AXL,FOSL1,BOK,DMRTA1,HEY1,COL9A3,EGLN1,HTRA1,GJB3,RHOBTB3,NKX3-1,FOXC1,IRX5,ROBO2
GO:0007178	Transmembrane receptor protein serine/threonine kinase signaling pathway	13	195	0.49	0.0235	9606.ENSP00000204604,9606.ENSP00000221930,9606.ENSP00000243786,9606.ENSP00000259915,9606.ENSP00000288840,9606.ENSP00000296145,9606.ENSP00000306245,9606.ENSP00000361112,9606.ENSP00000364683,9606.ENSP00000365280,9606.ENSP00000366534,9606.ENSP00000368104,9606.ENSP00000372170	CHRD,TGFB1,INHA,POU5F1,SMAD6,TDGF1,FOS,CHRDL1,BAMBI,ID1,FOXH1,BMP2,MSX1
GO:0042481	Regulation of odontogenesis	5	27	0.93	0.0236	9606.ENSP00000172229,9606.ENSP00000190165,9606.ENSP00000368104,9606.ENSP00000368683,9606.ENSP00000372170	NGFR,DMRT3,BMP2,EDN1,MSX1
GO:0035690	Cellular response to drug	7	60	0.73	0.0238	9606.ENSP00000245185,9606.ENSP00000262186,9606.ENSP00000332116,9606.ENSP00000360762,9606.ENSP00000368683,9606.ENSP00000370253,9606.ENSP00000386884	MT2A,KCNH2,PDE4B,ANKRD1,EDN1,NKX3-1,CXCR4
GO:0048638	Regulation of developmental growth	18	333	0.4	0.0243	9606.ENSP00000248444,9606.ENSP00000264498,9606.ENSP00000265342,9606.ENSP00000284136,9606.ENSP00000303212,9606.ENSP00000339824,9606.ENSP00000342235,9606.ENSP00000346839,9606.ENSP00000358309,9606.ENSP00000358525,9606.ENSP00000359077,9606.ENSP00000368683,9606.ENSP00000370256,9606.ENSP00000386884,9606.ENSP00000397181,9606.ENSP00000422007,9606.ENSP00000467290,9606.ENSP00000482841	VIL1,FGF2,FSTL4,SEMA3D,SEMA3E,FGFR3,ERBB4,FN1,EPHA7,NGF,L1CAM,EDN1,FOXC1,CXCR4,RGS4,ACTN3,SEMA6B,CRABP2
GO:0050920	Regulation of chemotaxis	14	223	0.46	0.0252	9606.ENSP00000221930,9606.ENSP00000233997,9606.ENSP00000259818,9606.ENSP00000264498,9606.ENSP00000268613,9606.ENSP00000284136,9606.ENSP00000296585,9606.ENSP00000303212,9606.ENSP00000368683,9606.ENSP00000386884,9606.ENSP00000417335,9606.ENSP00000418009,9606.ENSP00000467290,9606.ENSP00000480791	TGFB1,AZU1,TUBB2B,FGF2,CDH13,SEMA3D,ITGA2,SEMA3E,EDN1,CXCR4,ROBO2,RARRES2,SEMA6B,FGF1
GO:0051384	Response to glucocorticoid	11	147	0.54	0.0252	9606.ENSP00000227507,9606.ENSP00000230658,9606.ENSP00000290271,9606.ENSP00000295666,9606.ENSP00000301732,9606.ENSP00000306245,9606.ENSP00000310170,9606.ENSP00000330658,9606.ENSP00000368683,9606.ENSP00000398698,9606.ENSP00000482169	CCND1,ISL1,STC1,IGFBP7,ABCA3,FOS,FOSL1,PAPPA,EDN1,TNF,NEFL
GO:0071364	Cellular response to epidermal growth factor stimulus	6	43	0.81	0.0252	9606.ENSP00000248444,9606.ENSP00000296145,9606.ENSP00000342235,9606.ENSP00000359319,9606.ENSP00000365280,9606.ENSP00000370256	VIL1,TDGF1,ERBB4,PAX2,ID1,FOXC1
GO:0030512	Negative regulation of transforming growth factor beta receptor signaling pathway	8	81	0.66	0.0263	9606.ENSP00000221930,9606.ENSP00000222693,9606.ENSP00000288840,9606.ENSP00000303766,9606.ENSP00000324763,9606.ENSP00000346478,9606.ENSP00000357980,9606.ENSP00000364683	TGFB1,CAV2,SMAD6,HTRA3,WFIKKN1,ADAMTSL2,HTRA1,BAMBI
GO:0003180	Aortic valve morphogenesis	5	28	0.92	0.0265	9606.ENSP00000221930,9606.ENSP00000288840,9606.ENSP00000351807,9606.ENSP00000357392,9606.ENSP00000417335	TGFB1,SMAD6,ELN,EFNA1,ROBO2
GO:0043583	Ear development	14	225	0.46	0.0267	9606.ENSP00000229729,9606.ENSP00000265944,9606.ENSP00000297161,9606.ENSP00000318900,9606.ENSP00000354623,9606.ENSP00000359319,9606.ENSP00000363763,9606.ENSP00000368104,9606.ENSP00000368683,9606.ENSP00000369889,9606.ENSP00000372170,9606.ENSP00000383143,9606.ENSP00000428480,9606.ENSP00000480279	SLC44A4,MYO3A,BMPER,SOBP,DFNB31,PAX2,EPHB2,BMP2,EDN1,COL2A1,MSX1,SLITRK6,DLX6,USH1G
GO:1904375	Regulation of protein localization to cell periphery	10	125	0.57	0.0267	9606.ENSP00000007722,9606.ENSP00000221930,9606.ENSP00000248444,9606.ENSP00000294964,9606.ENSP00000337451,9606.ENSP00000344155,9606.ENSP00000363763,9606.ENSP00000380281,9606.ENSP00000380605,9606.ENSP00000398698	ITGA3,TGFB1,VIL1,PKDCC,EPHA3,ABCA2,EPHB2,GPER1,LYPD1,TNF
GO:0014706	Striated muscle tissue development	16	280	0.42	0.0268	9606.ENSP00000221930,9606.ENSP00000222693,9606.ENSP00000230658,9606.ENSP00000306245,9606.ENSP00000320089,9606.ENSP00000341838,9606.ENSP00000343339,9606.ENSP00000351807,9606.ENSP00000352608,9606.ENSP00000355601,9606.ENSP00000355645,9606.ENSP00000360762,9606.ENSP00000366534,9606.ENSP00000368104,9606.ENSP00000370256,9606.ENSP00000379678	TGFB1,CAV2,ISL1,FOS,NKX2-6,TNNI3,P2RX2,ELN,RYR1,EGLN1,ACTA1,ANKRD1,FOXH1,BMP2,FOXC1,PGM5
GO:0034329	Cell junction assembly	16	280	0.42	0.0268	9606.ENSP00000064724,9606.ENSP00000264463,9606.ENSP00000268613,9606.ENSP00000280187,9606.ENSP00000287934,9606.ENSP00000296585,9606.ENSP00000324532,9606.ENSP00000342235,9606.ENSP00000346839,9606.ENSP00000363763,9606.ENSP00000375778,9606.ENSP00000383143,9606.ENSP00000398017,9606.ENSP00000421828,9606.ENSP00000422007,9606.ENSP00000435637	CLDN11,CDH10,CDH13,GPM6A,FZD1,ITGA2,LAMA3,ERBB4,FN1,EPHB2,LAMB3,SLITRK6,CLDN9,GABRA2,ACTN3,CNTN5
GO:0060348	Bone development	13	199	0.48	0.0268	9606.ENSP00000001146,9606.ENSP00000290271,9606.ENSP00000300527,9606.ENSP00000322323,9606.ENSP00000333292,9606.ENSP00000339824,9606.ENSP00000352608,9606.ENSP00000368104,9606.ENSP00000368544,9606.ENSP00000369889,9606.ENSP00000370256,9606.ENSP00000372170,9606.ENSP00000376708	CYP26B1,STC1,COL6A2,FAM20C,SPNS2,FGFR3,RYR1,BMP2,VIT,COL2A1,FOXC1,MSX1,VWA2
GO:0001658	Branching involved in ureteric bud morphogenesis	6	44	0.8	0.0269	9606.ENSP00000264498,9606.ENSP00000290167,9606.ENSP00000359319,9606.ENSP00000368104,9606.ENSP00000377836,9606.ENSP00000480791	FGF2,WNT4,PAX2,BMP2,GPC3,FGF1
GO:0071560	Cellular response to transforming growth factor beta stimulus	11	149	0.53	0.0269	9606.ENSP00000221930,9606.ENSP00000288840,9606.ENSP00000290167,9606.ENSP00000306245,9606.ENSP00000354478,9606.ENSP00000360762,9606.ENSP00000364683,9606.ENSP00000365280,9606.ENSP00000366534,9606.ENSP00000368683,9606.ENSP00000398273	TGFB1,SMAD6,WNT4,FOS,DLX1,ANKRD1,BAMBI,ID1,FOXH1,EDN1,SOX5
GO:0042493	Response to drug	16	281	0.42	0.0274	9606.ENSP00000007722,9606.ENSP00000227507,9606.ENSP00000231004,9606.ENSP00000245185,9606.ENSP00000262186,9606.ENSP00000287934,9606.ENSP00000296585,9606.ENSP00000301732,9606.ENSP00000332116,9606.ENSP00000344155,9606.ENSP00000360762,9606.ENSP00000368683,9606.ENSP00000370253,9606.ENSP00000378743,9606.ENSP00000386884,9606.ENSP00000441434	ITGA3,CCND1,LOX,MT2A,KCNH2,FZD1,ITGA2,ABCA3,PDE4B,ABCA2,ANKRD1,EDN1,NKX3-1,AK4,CXCR4,NNMT
GO:0010632	Regulation of epithelial cell migration	14	227	0.45	0.0282	9606.ENSP00000007722,9606.ENSP00000221930,9606.ENSP00000248444,9606.ENSP00000264498,9606.ENSP00000290271,9606.ENSP00000296145,9606.ENSP00000296585,9606.ENSP00000297161,9606.ENSP00000357392,9606.ENSP00000361405,9606.ENSP00000368683,9606.ENSP00000371770,9606.ENSP00000398698,9606.ENSP00000480791	ITGA3,TGFB1,VIL1,FGF2,STC1,TDGF1,ITGA2,BMPER,EFNA1,MMP9,EDN1,FGFBP1,TNF,FGF1
GO:0050954	Sensory perception of mechanical stimulus	12	175	0.5	0.0282	9606.ENSP00000185206,9606.ENSP00000265944,9606.ENSP00000296585,9606.ENSP00000318900,9606.ENSP00000343339,9606.ENSP00000354623,9606.ENSP00000367059,9606.ENSP00000369889,9606.ENSP00000383143,9606.ENSP00000386884,9606.ENSP00000435637,9606.ENSP00000480279	CLIC5,MYO3A,ITGA2,SOBP,P2RX2,DFNB31,ESPN,COL2A1,SLITRK6,CXCR4,CNTN5,USH1G
GO:1903076	Regulation of protein localization to plasma membrane	9	104	0.6	0.0285	9606.ENSP00000007722,9606.ENSP00000221930,9606.ENSP00000248444,9606.ENSP00000294964,9606.ENSP00000337451,9606.ENSP00000363763,9606.ENSP00000380281,9606.ENSP00000380605,9606.ENSP00000398698	ITGA3,TGFB1,VIL1,PKDCC,EPHA3,EPHB2,GPER1,LYPD1,TNF
GO:0050808	Synapse organization	16	283	0.42	0.0290	9606.ENSP00000007722,9606.ENSP00000251296,9606.ENSP00000272198,9606.ENSP00000280187,9606.ENSP00000287934,9606.ENSP00000303212,9606.ENSP00000342235,9606.ENSP00000343339,9606.ENSP00000359077,9606.ENSP00000363763,9606.ENSP00000383143,9606.ENSP00000384638,9606.ENSP00000421828,9606.ENSP00000435637,9606.ENSP00000456548,9606.ENSP00000482169	ITGA3,IGSF21,PPFIA4,GPM6A,FZD1,SEMA3E,ERBB4,P2RX2,L1CAM,EPHB2,SLITRK6,CTNNA2,GABRA2,CNTN5,ELFN1,NEFL
GO:0010977	Negative regulation of neuron projection development	11	151	0.53	0.0291	9606.ENSP00000172229,9606.ENSP00000265342,9606.ENSP00000284136,9606.ENSP00000303212,9606.ENSP00000321606,9606.ENSP00000357392,9606.ENSP00000358309,9606.ENSP00000363763,9606.ENSP00000365280,9606.ENSP00000378650,9606.ENSP00000467290	NGFR,FSTL4,SEMA3D,SEMA3E,CRMP1,EFNA1,EPHA7,EPHB2,ID1,TBX6,SEMA6B
GO:0030856	Regulation of epithelial cell differentiation	11	151	0.53	0.0291	9606.ENSP00000227507,9606.ENSP00000264498,9606.ENSP00000334472,9606.ENSP00000340989,9606.ENSP00000359319,9606.ENSP00000361405,9606.ENSP00000365280,9606.ENSP00000367433,9606.ENSP00000370256,9606.ENSP00000376886,9606.ENSP00000398698	CCND1,FGF2,FOXE3,SFN,PAX2,MMP9,ID1,AJAP1,FOXC1,NME1-NME2,TNF
GO:0045668	Negative regulation of osteoblast differentiation	6	45	0.79	0.0292	9606.ENSP00000204604,9606.ENSP00000288840,9606.ENSP00000352565,9606.ENSP00000363689,9606.ENSP00000365280,9606.ENSP00000398698	CHRD,SMAD6,HAND2,ID3,ID1,TNF
GO:0010463	Mesenchymal cell proliferation	4	16	1.06	0.0303	9606.ENSP00000352565,9606.ENSP00000368104,9606.ENSP00000372170,9606.ENSP00000377836	HAND2,BMP2,MSX1,GPC3
GO:0033993	Response to lipid	34	858	0.26	0.0303	9606.ENSP00000001146,9606.ENSP00000221930,9606.ENSP00000224356,9606.ENSP00000227507,9606.ENSP00000230658,9606.ENSP00000231004,9606.ENSP00000272164,9606.ENSP00000288840,9606.ENSP00000290271,9606.ENSP00000295666,9606.ENSP00000296585,9606.ENSP00000301178,9606.ENSP00000301732,9606.ENSP00000306245,9606.ENSP00000310170,9606.ENSP00000330658,9606.ENSP00000332116,9606.ENSP00000337451,9606.ENSP00000344155,…	CYP26B1,TGFB1,CYP26A1,CCND1,ISL1,LOX,WNT9A,SMAD6,STC1,IGFBP7,ITGA2,AXL,ABCA3,FOS,FOSL1,PAPPA,PDE4B,EPHA3,ABCA2,ACTA1,PAX2,NTSR1,ANKRD1,GJB3,ID3,THBD,EDN1,NKX3-1,NME1-NME2,GPER1,WNT5B,TNF,NEFL,ADCYAP1R1
GO:0045834	Positive regulation of lipid metabolic process	11	152	0.52	0.0303	9606.ENSP00000176195,9606.ENSP00000217182,9606.ENSP00000221930,9606.ENSP00000264498,9606.ENSP00000282397,9606.ENSP00000290167,9606.ENSP00000294484,9606.ENSP00000339824,9606.ENSP00000342235,9606.ENSP00000398698,9606.ENSP00000480791	SCT,EEF1A2,TGFB1,FGF2,FLT1,WNT4,PTCHD2,FGFR3,ERBB4,TNF,FGF1
GO:0033674	Positive regulation of kinase activity	27	624	0.3	0.0310	9606.ENSP00000014914,9606.ENSP00000217182,9606.ENSP00000221132,9606.ENSP00000221930,9606.ENSP00000227507,9606.ENSP00000233997,9606.ENSP00000264498,9606.ENSP00000264554,9606.ENSP00000282397,9606.ENSP00000296145,9606.ENSP00000301178,9606.ENSP00000301464,9606.ENSP00000337451,9606.ENSP00000339824,9606.ENSP00000342235,9606.ENSP00000355583,9606.ENSP00000357392,9606.ENSP00000358309,9606.ENSP00000358525,…	GPRC5A,EEF1A2,TNFRSF10A,TGFB1,CCND1,AZU1,FGF2,SHC2,FLT1,TDGF1,AXL,IGFBP6,EPHA3,FGFR3,ERBB4,KIAA1804,EFNA1,EPHA7,NGF,EPHB2,BMP2,EDN1,GPRC5C,CXCR4,TNF,FGF1,SRCIN1
GO:1902533	Positive regulation of intracellular signal transduction	39	1041	0.24	0.0349	9606.ENSP00000176195,9606.ENSP00000221132,9606.ENSP00000221930,9606.ENSP00000222693,9606.ENSP00000264498,9606.ENSP00000264554,9606.ENSP00000268613,9606.ENSP00000269389,9606.ENSP00000269593,9606.ENSP00000282397,9606.ENSP00000296145,9606.ENSP00000297161,9606.ENSP00000301178,9606.ENSP00000301464,9606.ENSP00000306662,9606.ENSP00000307449,9606.ENSP00000314132,9606.ENSP00000339824,9606.ENSP00000342235,…	SCT,TNFRSF10A,TGFB1,CAV2,FGF2,SHC2,CDH13,SECTM1,IGFBP4,FLT1,TDGF1,BMPER,AXL,IGFBP6,ADRA1B,NECAB2,BOK,FGFR3,ERBB4,P2RX2,HAND2,TGM2,KIAA1804,SLC30A10,EFNA1,NGF,ANKRD1,BMP2,EDN1,NKX3-1,MSX1,GPER1,PLA2G2A,CXCR4,CD44,TNF,RASGRP4,FGF1,ADCYAP1R1
GO:0048754	Branching morphogenesis of an epithelial tube	10	131	0.55	0.0351	9606.ENSP00000264498,9606.ENSP00000290167,9606.ENSP00000296575,9606.ENSP00000303212,9606.ENSP00000359319,9606.ENSP00000368104,9606.ENSP00000368683,9606.ENSP00000370253,9606.ENSP00000377836,9606.ENSP00000480791	FGF2,WNT4,HHIP,SEMA3E,PAX2,BMP2,EDN1,NKX3-1,GPC3,FGF1
GO:0031345	Negative regulation of cell projection organization	12	181	0.49	0.0356	9606.ENSP00000007722,9606.ENSP00000172229,9606.ENSP00000265342,9606.ENSP00000284136,9606.ENSP00000303212,9606.ENSP00000321606,9606.ENSP00000357392,9606.ENSP00000358309,9606.ENSP00000363763,9606.ENSP00000365280,9606.ENSP00000378650,9606.ENSP00000467290	ITGA3,NGFR,FSTL4,SEMA3D,SEMA3E,CRMP1,EFNA1,EPHA7,EPHB2,ID1,TBX6,SEMA6B
GO:0055002	Striated muscle cell development	10	132	0.54	0.0366	9606.ENSP00000222693,9606.ENSP00000231004,9606.ENSP00000320089,9606.ENSP00000324763,9606.ENSP00000343339,9606.ENSP00000352608,9606.ENSP00000355645,9606.ENSP00000360762,9606.ENSP00000379678,9606.ENSP00000467176	CAV2,LOX,NKX2-6,WFIKKN1,P2RX2,RYR1,ACTA1,ANKRD1,PGM5,TNNT1
GO:0006029	Proteoglycan metabolic process	8	87	0.63	0.0370	9606.ENSP00000262622,9606.ENSP00000276055,9606.ENSP00000308591,9606.ENSP00000346964,9606.ENSP00000365895,9606.ENSP00000368104,9606.ENSP00000369889,9606.ENSP00000433847	CHST8,CHST7,GAL3ST3,EGFLAM,HS6ST3,BMP2,COL2A1,B3GAT1
GO:0010647	Positive regulation of cell communication	60	1823	0.18	0.0370	9606.ENSP00000172229,9606.ENSP00000176195,9606.ENSP00000221132,9606.ENSP00000221930,9606.ENSP00000222693,9606.ENSP00000222725,9606.ENSP00000230658,9606.ENSP00000243786,9606.ENSP00000259915,9606.ENSP00000264094,9606.ENSP00000264498,9606.ENSP00000264554,9606.ENSP00000268613,9606.ENSP00000269389,9606.ENSP00000269593,9606.ENSP00000272164,9606.ENSP00000282397,9606.ENSP00000296145,9606.ENSP00000296585,…	NGFR,SCT,TNFRSF10A,TGFB1,CAV2,LFNG,ISL1,INHA,POU5F1,LOXL3,FGF2,SHC2,CDH13,SECTM1,IGFBP4,WNT9A,FLT1,TDGF1,ITGA2,BMPER,AXL,IGFBP6,ADRA1B,NECAB2,BOK,RFX6,NFAM1,FGFR3,SFN,ERBB4,P2RX2,RSPO1,HAND2,TGM2,KIAA1804,SLC30A10,EFNA1,NGF,NTSR1,ANKRD1,MMP9,EPHB2,BAMBI,BMP2,EDN1,NKX3-1,FGFBP1,MSX1,GPC3,GPER1,PLA2G2A,CXCR4,RGS4,CD44,TNF,ROBO2,CYP1B1,RASGRP4,FGF1,ADCYAP1R1
GO:0060349	Bone morphogenesis	9	109	0.58	0.0370	9606.ENSP00000001146,9606.ENSP00000290271,9606.ENSP00000300527,9606.ENSP00000339824,9606.ENSP00000368544,9606.ENSP00000369889,9606.ENSP00000370256,9606.ENSP00000372170,9606.ENSP00000376708	CYP26B1,STC1,COL6A2,FGFR3,VIT,COL2A1,FOXC1,MSX1,VWA2
GO:0070374	Positive regulation of erk1 and erk2 cascade	13	209	0.46	0.0378	9606.ENSP00000221930,9606.ENSP00000264498,9606.ENSP00000297161,9606.ENSP00000307449,9606.ENSP00000339824,9606.ENSP00000342235,9606.ENSP00000352565,9606.ENSP00000355893,9606.ENSP00000368104,9606.ENSP00000380281,9606.ENSP00000383364,9606.ENSP00000398632,9606.ENSP00000398698	TGFB1,FGF2,BMPER,NECAB2,FGFR3,ERBB4,HAND2,SLC30A10,BMP2,GPER1,PLA2G2A,CD44,TNF
GO:0048661	Positive regulation of smooth muscle cell proliferation	8	88	0.62	0.0393	9606.ENSP00000263388,9606.ENSP00000264498,9606.ENSP00000268613,9606.ENSP00000296585,9606.ENSP00000355330,9606.ENSP00000361405,9606.ENSP00000368683,9606.ENSP00000398698	NOTCH3,FGF2,CDH13,ITGA2,TGM2,MMP9,EDN1,TNF
GO:0120036	Plasma membrane bounded cell projection organization	41	1122	0.23	0.0396	9606.ENSP00000007722,9606.ENSP00000172229,9606.ENSP00000215368,9606.ENSP00000230658,9606.ENSP00000263388,9606.ENSP00000264601,9606.ENSP00000268613,9606.ENSP00000280187,9606.ENSP00000284136,9606.ENSP00000285046,9606.ENSP00000294489,9606.ENSP00000303212,9606.ENSP00000321606,9606.ENSP00000337451,9606.ENSP00000337697,9606.ENSP00000339850,9606.ENSP00000344277,9606.ENSP00000346964,9606.ENSP00000354623,…	ITGA3,NGFR,EFNA2,ISL1,NOTCH3,RAB17,CDH13,GPM6A,SEMA3D,FGD5,PDPN,SEMA3E,CRMP1,EPHA3,DCX,DPYSL4,DOK4,EGFLAM,DFNB31,EFNA1,S100A6,EPHA7,NGF,STMN3,L1CAM,PAX2,CRTAC1,EPHB2,ESPN,RHOBTB3,BRSK2,DOK6,SLITRK6,CTNNA2,CXCR4,SEMA5B,FEZF1,ROBO2,SEMA6B,USH1G,NEFL
GO:0048584	Positive regulation of response to stimulus	71	2257	0.16	0.0397	9606.ENSP00000172229,9606.ENSP00000176195,9606.ENSP00000221132,9606.ENSP00000221930,9606.ENSP00000222693,9606.ENSP00000222725,9606.ENSP00000230658,9606.ENSP00000233997,9606.ENSP00000242140,9606.ENSP00000243786,9606.ENSP00000259818,9606.ENSP00000259915,9606.ENSP00000264094,9606.ENSP00000264498,9606.ENSP00000264554,9606.ENSP00000268613,9606.ENSP00000269389,9606.ENSP00000269593,9606.ENSP00000272164,…	NGFR,SCT,TNFRSF10A,TGFB1,CAV2,LFNG,ISL1,AZU1,WIPF3,INHA,TUBB2B,POU5F1,LOXL3,FGF2,SHC2,CDH13,SECTM1,IGFBP4,WNT9A,FLT1,PDPN,TDGF1,MASP1,ITGA2,BMPER,AXL,IGFBP6,ADRA1B,NECAB2,BOK,PDE4B,RFX6,NFAM1,B7RP1,FGFR3,SFN,ERBB4,P2RX2,RSPO1,HAND2,TGM2,KIAA1804,SLC30A10,EFNA1,NGF,NTSR1,ANKRD1,MMP9,EPHB2,HLA-DQB1,BAMBI,THBD,BMP2,EDN1,NKX3-1,FGFBP1,MSX1,GPC3,HLA-DRA,GPER1,PLA2G2A,CXCR4,RGS4,CD44,TNF,ROBO2,RARRES2,…
GO:0023056	Positive regulation of signaling	60	1831	0.18	0.0399	9606.ENSP00000172229,9606.ENSP00000176195,9606.ENSP00000221132,9606.ENSP00000221930,9606.ENSP00000222693,9606.ENSP00000222725,9606.ENSP00000230658,9606.ENSP00000243786,9606.ENSP00000259915,9606.ENSP00000264094,9606.ENSP00000264498,9606.ENSP00000264554,9606.ENSP00000268613,9606.ENSP00000269389,9606.ENSP00000269593,9606.ENSP00000272164,9606.ENSP00000282397,9606.ENSP00000296145,9606.ENSP00000296585,…	NGFR,SCT,TNFRSF10A,TGFB1,CAV2,LFNG,ISL1,INHA,POU5F1,LOXL3,FGF2,SHC2,CDH13,SECTM1,IGFBP4,WNT9A,FLT1,TDGF1,ITGA2,BMPER,AXL,IGFBP6,ADRA1B,NECAB2,BOK,RFX6,NFAM1,FGFR3,SFN,ERBB4,P2RX2,RSPO1,HAND2,TGM2,KIAA1804,SLC30A10,EFNA1,NGF,NTSR1,ANKRD1,MMP9,EPHB2,BAMBI,BMP2,EDN1,NKX3-1,FGFBP1,MSX1,GPC3,GPER1,PLA2G2A,CXCR4,RGS4,CD44,TNF,ROBO2,CYP1B1,RASGRP4,FGF1,ADCYAP1R1
GO:0014070	Response to organic cyclic compound	35	911	0.25	0.0402	9606.ENSP00000221930,9606.ENSP00000227507,9606.ENSP00000230658,9606.ENSP00000231004,9606.ENSP00000249330,9606.ENSP00000252939,9606.ENSP00000262494,9606.ENSP00000290271,9606.ENSP00000295666,9606.ENSP00000295718,9606.ENSP00000296585,9606.ENSP00000301732,9606.ENSP00000306245,9606.ENSP00000310170,9606.ENSP00000330658,9606.ENSP00000332116,9606.ENSP00000343339,9606.ENSP00000344155,9606.ENSP00000352608,…	TGFB1,CCND1,ISL1,LOX,VGF,CALY,GNAO1,STC1,IGFBP7,PTPRN,ITGA2,ABCA3,FOS,FOSL1,PAPPA,PDE4B,P2RX2,ABCA2,RYR1,ACTA1,ANKRD1,ID3,ID1,THBD,BMP2,EDN1,NKX3-1,GPER1,CXCR4,RGS4,TNF,LDHA,CYP1B1,NEFL,ADCYAP1R1
GO:0061138	Morphogenesis of a branching epithelium	11	159	0.5	0.0402	9606.ENSP00000264498,9606.ENSP00000290167,9606.ENSP00000296575,9606.ENSP00000303212,9606.ENSP00000355330,9606.ENSP00000359319,9606.ENSP00000368104,9606.ENSP00000368683,9606.ENSP00000370253,9606.ENSP00000377836,9606.ENSP00000480791	FGF2,WNT4,HHIP,SEMA3E,TGM2,PAX2,BMP2,EDN1,NKX3-1,GPC3,FGF1
GO:1905207	Regulation of cardiocyte differentiation	6	49	0.75	0.0405	9606.ENSP00000221930,9606.ENSP00000345064,9606.ENSP00000368104,9606.ENSP00000368683,9606.ENSP00000380281,9606.ENSP00000397181	TGFB1,PRICKLE1,BMP2,EDN1,GPER1,RGS4
GO:0050772	Positive regulation of axonogenesis	8	89	0.62	0.0408	9606.ENSP00000172229,9606.ENSP00000259818,9606.ENSP00000346839,9606.ENSP00000358525,9606.ENSP00000359077,9606.ENSP00000417335,9606.ENSP00000482169,9606.ENSP00000482841	NGFR,TUBB2B,FN1,NGF,L1CAM,ROBO2,NEFL,CRABP2
GO:0003422	Growth plate cartilage morphogenesis	4	18	1.01	0.0410	9606.ENSP00000290271,9606.ENSP00000300527,9606.ENSP00000368544,9606.ENSP00000376708	STC1,COL6A2,VIT,VWA2
GO:0031290	Retinal ganglion cell axon guidance	4	18	1.01	0.0410	9606.ENSP00000230658,9606.ENSP00000358309,9606.ENSP00000363763,9606.ENSP00000417335	ISL1,EPHA7,EPHB2,ROBO2
GO:0048535	Lymph node development	4	18	1.01	0.0410	9606.ENSP00000221930,9606.ENSP00000294489,9606.ENSP00000333292,9606.ENSP00000342828	TGFB1,PDPN,SPNS2,NKX2-3
GO:0030509	BMP signaling pathway	8	90	0.61	0.0429	9606.ENSP00000204604,9606.ENSP00000221930,9606.ENSP00000259915,9606.ENSP00000288840,9606.ENSP00000361112,9606.ENSP00000365280,9606.ENSP00000368104,9606.ENSP00000372170	CHRD,TGFB1,POU5F1,SMAD6,CHRDL1,ID1,BMP2,MSX1
GO:0052548	Regulation of endopeptidase activity	20	418	0.34	0.0437	9606.ENSP00000172229,9606.ENSP00000221132,9606.ENSP00000222543,9606.ENSP00000248444,9606.ENSP00000272164,9606.ENSP00000296695,9606.ENSP00000311313,9606.ENSP00000314132,9606.ENSP00000324763,9606.ENSP00000340989,9606.ENSP00000344155,9606.ENSP00000357392,9606.ENSP00000358309,9606.ENSP00000358525,9606.ENSP00000359319,9606.ENSP00000361405,9606.ENSP00000370253,9606.ENSP00000380281,9606.ENSP00000398632,…	NGFR,TNFRSF10A,TFPI2,VIL1,WNT9A,SPINK1,CST6,BOK,WFIKKN1,SFN,ABCA2,EFNA1,EPHA7,NGF,PAX2,MMP9,NKX3-1,GPER1,CD44,TNF
GO:0009952	Anterior/posterior pattern specification	13	214	0.45	0.0439	9606.ENSP00000222725,9606.ENSP00000243056,9606.ENSP00000287538,9606.ENSP00000296145,9606.ENSP00000338272,9606.ENSP00000366534,9606.ENSP00000368104,9606.ENSP00000370253,9606.ENSP00000370256,9606.ENSP00000372170,9606.ENSP00000377836,9606.ENSP00000378650,9606.ENSP00000411145	LFNG,HOXC13,ZIC3,TDGF1,HEY1,FOXH1,BMP2,NKX3-1,FOXC1,MSX1,GPC3,TBX6,FEZF1
GO:0055085	Transmembrane transport	46	1314	0.21	0.0439	9606.ENSP00000075120,9606.ENSP00000185206,9606.ENSP00000229729,9606.ENSP00000231706,9606.ENSP00000233826,9606.ENSP00000252729,9606.ENSP00000262186,9606.ENSP00000262895,9606.ENSP00000264498,9606.ENSP00000280187,9606.ENSP00000282146,9606.ENSP00000294489,9606.ENSP00000301732,9606.ENSP00000307694,9606.ENSP00000311291,9606.ENSP00000327611,9606.ENSP00000332771,9606.ENSP00000333292,9606.ENSP00000335029,…	SLC2A3,CLIC5,SLC44A4,SLC7A14,KCNJ13,CACNG6,KCNH2,GRIK5,FGF2,GPM6A,KCNK13,PDPN,ABCA3,KCNS1,SLCO2A1,KCNK12,CLCNKA,SPNS2,RASA3,CYB5A,P2RX2,ABCA2,BZRAP1,SPNS3,CACNA1G,RYR1,SLC30A10,FAM26F,S100A6,KCNC4,NTSR1,GJB3,COX4I2,PLP2,TRPM3,PLCB4,C15orf27,SLC28A1,SCN9A,SCN5A,GABRA2,SLC2A14,SLC16A3,SLC38A5,KCNN1,SLC6A6
GO:0061387	Regulation of extent of cell growth	9	113	0.57	0.0439	9606.ENSP00000265342,9606.ENSP00000284136,9606.ENSP00000303212,9606.ENSP00000346839,9606.ENSP00000358309,9606.ENSP00000358525,9606.ENSP00000359077,9606.ENSP00000467290,9606.ENSP00000482841	FSTL4,SEMA3D,SEMA3E,FN1,EPHA7,NGF,L1CAM,SEMA6B,CRABP2
GO:0048545	Response to steroid hormone	17	328	0.38	0.0442	9606.ENSP00000221930,9606.ENSP00000227507,9606.ENSP00000230658,9606.ENSP00000231004,9606.ENSP00000290271,9606.ENSP00000295666,9606.ENSP00000301732,9606.ENSP00000306245,9606.ENSP00000310170,9606.ENSP00000330658,9606.ENSP00000344155,9606.ENSP00000355645,9606.ENSP00000368683,9606.ENSP00000370253,9606.ENSP00000380281,9606.ENSP00000398698,9606.ENSP00000482169	TGFB1,CCND1,ISL1,LOX,STC1,IGFBP7,ABCA3,FOS,FOSL1,PAPPA,ABCA2,ACTA1,EDN1,NKX3-1,GPER1,TNF,NEFL
GO:0006937	Regulation of muscle contraction	11	162	0.5	0.0443	9606.ENSP00000290271,9606.ENSP00000296585,9606.ENSP00000306662,9606.ENSP00000332116,9606.ENSP00000341838,9606.ENSP00000368683,9606.ENSP00000380281,9606.ENSP00000389714,9606.ENSP00000410257,9606.ENSP00000422007,9606.ENSP00000467176	STC1,ITGA2,ADRA1B,PDE4B,TNNI3,EDN1,GPER1,CTNNA3,SCN5A,ACTN3,TNNT1
GO:0030030	Cell projection organization	42	1170	0.22	0.0450	9606.ENSP00000007722,9606.ENSP00000172229,9606.ENSP00000215368,9606.ENSP00000230658,9606.ENSP00000263388,9606.ENSP00000264601,9606.ENSP00000268613,9606.ENSP00000280187,9606.ENSP00000284136,9606.ENSP00000285046,9606.ENSP00000294489,9606.ENSP00000303212,9606.ENSP00000321606,9606.ENSP00000337451,9606.ENSP00000337697,9606.ENSP00000339850,9606.ENSP00000344277,9606.ENSP00000346964,9606.ENSP00000354623,…	ITGA3,NGFR,EFNA2,ISL1,NOTCH3,RAB17,CDH13,GPM6A,SEMA3D,FGD5,PDPN,SEMA3E,CRMP1,EPHA3,DCX,DPYSL4,DOK4,EGFLAM,DFNB31,NES,EFNA1,S100A6,EPHA7,NGF,STMN3,L1CAM,PAX2,CRTAC1,EPHB2,ESPN,RHOBTB3,BRSK2,DOK6,SLITRK6,CTNNA2,CXCR4,SEMA5B,FEZF1,ROBO2,SEMA6B,USH1G,NEFL
GO:0050771	Negative regulation of axonogenesis	7	70	0.66	0.0453	9606.ENSP00000172229,9606.ENSP00000265342,9606.ENSP00000284136,9606.ENSP00000303212,9606.ENSP00000358309,9606.ENSP00000363763,9606.ENSP00000467290	NGFR,FSTL4,SEMA3D,SEMA3E,EPHA7,EPHB2,SEMA6B
GO:0060350	Endochondral bone morphogenesis	7	70	0.66	0.0453	9606.ENSP00000290271,9606.ENSP00000300527,9606.ENSP00000339824,9606.ENSP00000368544,9606.ENSP00000369889,9606.ENSP00000370256,9606.ENSP00000376708	STC1,COL6A2,FGFR3,VIT,COL2A1,FOXC1,VWA2
GO:0031346	Positive regulation of cell projection organization	19	391	0.35	0.0472	9606.ENSP00000007722,9606.ENSP00000172229,9606.ENSP00000248444,9606.ENSP00000259818,9606.ENSP00000280187,9606.ENSP00000287934,9606.ENSP00000296585,9606.ENSP00000334958,9606.ENSP00000337451,9606.ENSP00000346839,9606.ENSP00000358525,9606.ENSP00000359077,9606.ENSP00000360762,9606.ENSP00000367059,9606.ENSP00000376886,9606.ENSP00000386884,9606.ENSP00000417335,9606.ENSP00000482169,9606.ENSP00000482841	ITGA3,NGFR,VIL1,TUBB2B,GPM6A,FZD1,ITGA2,RLTPR,EPHA3,FN1,NGF,L1CAM,ANKRD1,ESPN,NME1-NME2,CXCR4,ROBO2,NEFL,CRABP2
GO:0042692	Muscle cell differentiation	14	244	0.42	0.0472	9606.ENSP00000222693,9606.ENSP00000231004,9606.ENSP00000281437,9606.ENSP00000290167,9606.ENSP00000320089,9606.ENSP00000324763,9606.ENSP00000338272,9606.ENSP00000343339,9606.ENSP00000352608,9606.ENSP00000355645,9606.ENSP00000360762,9606.ENSP00000368104,9606.ENSP00000379678,9606.ENSP00000467176	CAV2,LOX,BARX2,WNT4,NKX2-6,WFIKKN1,HEY1,P2RX2,RYR1,ACTA1,ANKRD1,BMP2,PGM5,TNNT1
GO:0006022	Aminoglycan metabolic process	11	164	0.49	0.0478	9606.ENSP00000221930,9606.ENSP00000264498,9606.ENSP00000276055,9606.ENSP00000308591,9606.ENSP00000309270,9606.ENSP00000346964,9606.ENSP00000359583,9606.ENSP00000370256,9606.ENSP00000377836,9606.ENSP00000398632,9606.ENSP00000433847	TGFB1,FGF2,CHST7,GAL3ST3,CHST1,EGFLAM,HPSE2,FOXC1,GPC3,CD44,B3GAT1
GO:0003203	Endocardial cushion morphogenesis	5	34	0.83	0.0482	9606.ENSP00000230658,9606.ENSP00000338272,9606.ENSP00000368104,9606.ENSP00000372170,9606.ENSP00000417335	ISL1,HEY1,BMP2,MSX1,ROBO2
GO:0045765	Regulation of angiogenesis	16	303	0.39	0.0496	9606.ENSP00000172229,9606.ENSP00000230658,9606.ENSP00000264498,9606.ENSP00000282397,9606.ENSP00000297161,9606.ENSP00000303212,9606.ENSP00000355601,9606.ENSP00000357392,9606.ENSP00000365280,9606.ENSP00000365651,9606.ENSP00000370256,9606.ENSP00000371770,9606.ENSP00000386884,9606.ENSP00000398698,9606.ENSP00000478561,9606.ENSP00000480791	NGFR,ISL1,FGF2,FLT1,BMPER,SEMA3E,EGLN1,EFNA1,ID1,NPPB,FOXC1,FGFBP1,CXCR4,TNF,CYP1B1,FGF1

## Sheet: Downregulated genes - GO terms
#term ID	term description	observed gene count	background gene count	strength	false discovery rate	matching proteins in your network (IDs)	matching proteins in your network (labels)
GO:0010033	Response to organic substance	126	3011	0.25	8.09e-07	9606.ENSP00000006053,9606.ENSP00000078445,9606.ENSP00000212355,9606.ENSP00000215530,9606.ENSP00000216117,9606.ENSP00000216862,9606.ENSP00000221421,9606.ENSP00000223095,9606.ENSP00000228928,9606.ENSP00000229030,9606.ENSP00000233242,9606.ENSP00000235382,9606.ENSP00000236850,9606.ENSP00000245919,9606.ENSP00000252593,9606.ENSP00000253778,9606.ENSP00000256458,9606.ENSP00000256497,9606.ENSP00000258098,…	CX3CL1,CREB3L3,TGFBR3,FGF22,HMOX1,CYP24A1,LHB,SERPINE1,OAS3,FZD10,APOB,RGS2,APOA1,FOSB,BST2,GFPT2,IRAK2,EDEM1,RAB11FIP5,KHK,LPIN2,SMAD7,CCNE1,IFIH1,KYNU,RAPGEF2,CPEB4,GET4,PIK3C2A,EIF2B2,ILDR2,FGF18,SLC1A2,ARID5B,ADRA2A,HSPB8,WNT3A,ATP6V0D2,KLF10,TNFRSF13C,S100P,NOS3,AQP3,NOD2,CGB5,JUNB,MRGPRX1,XCR1,PPARD,ZNF366,IL1RAP,HSD11B2,WNT11,NOS2,MAFA,SOCS1,HAP1,MAOA,OAS2,PTGES,IFI6,ACER2,ADCY2,SP100,CDH5…
GO:0048518	Positive regulation of biological process	210	6112	0.16	8.09e-07	9606.ENSP00000006053,9606.ENSP00000078445,9606.ENSP00000201031,9606.ENSP00000201647,9606.ENSP00000212355,9606.ENSP00000215530,9606.ENSP00000216117,9606.ENSP00000218068,9606.ENSP00000221797,9606.ENSP00000223095,9606.ENSP00000224337,9606.ENSP00000229030,9606.ENSP00000229771,9606.ENSP00000230990,9606.ENSP00000232424,9606.ENSP00000233242,9606.ENSP00000233535,9606.ENSP00000235382,9606.ENSP00000236850,…	CX3CL1,CREB3L3,TFAP2C,EPS8L1,TGFBR3,FGF22,HMOX1,PAGE4,LGALS13,SERPINE1,BLNK,FZD10,TULP1,HBEGF,HES1,APOB,SLC30A3,RGS2,APOA1,INSL4,EEPD1,SNAI1,CPNE5,FOSB,WISP1,GADD45G,BST2,BTG1,IRAK2,EDEM1,MTNR1B,TBX3,GCM1,SLC40A1,LIPG,LPIN2,SEMA7A,SMAD7,CCNE1,KCNN4,IFIH1,TFCP2L1,RAPGEF2,PIK3C2A,EIF2B2,NKD1,ZNF750,GPR32,IQGAP2,FGF18,SLC1A2,ARID5B,ADRA2A,HSPB8,GUCY1A2,PPM1B,ITGA1,WNT3A,ADAMTS1,KLF10,ADAMTS3,GRHL3,B…
GO:0007154	Cell communication	188	5320	0.18	1.18e-06	9606.ENSP00000006053,9606.ENSP00000078445,9606.ENSP00000201031,9606.ENSP00000201647,9606.ENSP00000212355,9606.ENSP00000215530,9606.ENSP00000216117,9606.ENSP00000216862,9606.ENSP00000220507,9606.ENSP00000221421,9606.ENSP00000223862,9606.ENSP00000224337,9606.ENSP00000225688,9606.ENSP00000228928,9606.ENSP00000229030,9606.ENSP00000230990,9606.ENSP00000232424,9606.ENSP00000233242,9606.ENSP00000235382,…	CX3CL1,CREB3L3,TFAP2C,EPS8L1,TGFBR3,FGF22,HMOX1,CYP24A1,RHOV,LHB,RLN1,BLNK,RASD1,OAS3,FZD10,HBEGF,HES1,APOB,RGS2,APOA1,INSL4,SNAI1,WISP1,BST2,DCLK1,IRAK2,EDEM1,MTNR1B,TBX3,RAB11FIP5,TRHDE,SEMA7A,SMAD7,CCNE1,IFIH1,CBLB,RAPGEF2,CPEB4,PIK3C2A,EIF2B2,NKD1,GPR32,ILDR2,IQGAP2,FGF18,SLC1A2,ARID5B,ADRA2A,GUCY1A2,ITGA1,STK32B,WNT3A,ADAMTS1,ATP6V0D2,KLF10,GRHL3,BTN3A1,TNFRSF13C,DTX3L,NOS3,WNK2,AQP3,TRIM9,N…
GO:0023052	Signaling	185	5239	0.18	1.49e-06	9606.ENSP00000006053,9606.ENSP00000078445,9606.ENSP00000201031,9606.ENSP00000201647,9606.ENSP00000212355,9606.ENSP00000215530,9606.ENSP00000216117,9606.ENSP00000216862,9606.ENSP00000220507,9606.ENSP00000221421,9606.ENSP00000223862,9606.ENSP00000224337,9606.ENSP00000225688,9606.ENSP00000228928,9606.ENSP00000229030,9606.ENSP00000230990,9606.ENSP00000232424,9606.ENSP00000233242,9606.ENSP00000235382,…	CX3CL1,CREB3L3,TFAP2C,EPS8L1,TGFBR3,FGF22,HMOX1,CYP24A1,RHOV,LHB,RLN1,BLNK,RASD1,OAS3,FZD10,HBEGF,HES1,APOB,RGS2,APOA1,INSL4,SNAI1,WISP1,BST2,DCLK1,IRAK2,EDEM1,MTNR1B,TBX3,RAB11FIP5,TRHDE,SEMA7A,SMAD7,CCNE1,IFIH1,CBLB,RAPGEF2,CPEB4,PIK3C2A,EIF2B2,NKD1,GPR32,ILDR2,IQGAP2,FGF18,SLC1A2,ARID5B,ADRA2A,GUCY1A2,ITGA1,STK32B,WNT3A,ADAMTS1,ATP6V0D2,KLF10,GRHL3,BTN3A1,TNFRSF13C,DTX3L,NOS3,WNK2,TRIM9,NOD2,C…
GO:0065008	Regulation of biological quality	152	4042	0.2	1.74e-06	9606.ENSP00000005226,9606.ENSP00000006053,9606.ENSP00000212355,9606.ENSP00000216117,9606.ENSP00000220507,9606.ENSP00000221421,9606.ENSP00000222982,9606.ENSP00000223095,9606.ENSP00000229771,9606.ENSP00000233242,9606.ENSP00000233535,9606.ENSP00000235382,9606.ENSP00000236850,9606.ENSP00000250160,9606.ENSP00000252506,9606.ENSP00000256737,9606.ENSP00000257068,9606.ENSP00000257566,9606.ENSP00000258098,…	USH1C,CX3CL1,TGFBR3,HMOX1,RHOV,LHB,CYP3A5,SERPINE1,TULP1,APOB,SLC30A3,RGS2,APOA1,WISP1,GADD45G,ANO3,MTNR1B,TBX3,RAB11FIP5,SLC40A1,LIPG,SNCAIP,SEMA7A,SMAD7,CCNE1,KCNN4,ATP2B3,RAPGEF2,GET4,PIK3C2A,GPR32,ILDR2,ATP10D,IQGAP2,NFKBIE,SLC1A2,ADRA2A,ITGA1,ATP8B4,WNT3A,ATP6V0D2,CYP2C18,FMNL2,GRHL3,TNFRSF13C,SHANK1,SCIN,NOS3,WNK2,AQP3,TRIM9,NOD2,MIDN,CGB5,XCR1,PPARD,ATP10B,IL1RAP,HSD11B2,FAM46A,SLC7A8,NOS2…
GO:0007165	Signal transduction	173	4876	0.18	4.08e-06	9606.ENSP00000006053,9606.ENSP00000078445,9606.ENSP00000201647,9606.ENSP00000212355,9606.ENSP00000215530,9606.ENSP00000216117,9606.ENSP00000216862,9606.ENSP00000220507,9606.ENSP00000221421,9606.ENSP00000223862,9606.ENSP00000224337,9606.ENSP00000225688,9606.ENSP00000228928,9606.ENSP00000229030,9606.ENSP00000230990,9606.ENSP00000232424,9606.ENSP00000233242,9606.ENSP00000235382,9606.ENSP00000236850,…	CX3CL1,CREB3L3,EPS8L1,TGFBR3,FGF22,HMOX1,CYP24A1,RHOV,LHB,RLN1,BLNK,RASD1,OAS3,FZD10,HBEGF,HES1,APOB,RGS2,APOA1,INSL4,SNAI1,WISP1,BST2,DCLK1,IRAK2,EDEM1,MTNR1B,TRHDE,SEMA7A,SMAD7,CCNE1,IFIH1,CBLB,RAPGEF2,CPEB4,PIK3C2A,EIF2B2,NKD1,GPR32,IQGAP2,FGF18,ARID5B,ADRA2A,GUCY1A2,ITGA1,STK32B,WNT3A,ADAMTS1,ATP6V0D2,GRHL3,BTN3A1,TNFRSF13C,DTX3L,NOS3,WNK2,NOD2,CGB5,JUNB,MRGPRX1,PPM1D,XCR1,PPARD,DAB2,IL1RAP,P…
GO:0071310	Cellular response to organic substance	101	2369	0.26	6.87e-06	9606.ENSP00000006053,9606.ENSP00000078445,9606.ENSP00000212355,9606.ENSP00000215530,9606.ENSP00000216117,9606.ENSP00000216862,9606.ENSP00000221421,9606.ENSP00000223095,9606.ENSP00000228928,9606.ENSP00000229030,9606.ENSP00000233242,9606.ENSP00000245919,9606.ENSP00000252593,9606.ENSP00000253778,9606.ENSP00000256458,9606.ENSP00000256497,9606.ENSP00000258098,9606.ENSP00000261596,9606.ENSP00000262158,…	CX3CL1,CREB3L3,TGFBR3,FGF22,HMOX1,CYP24A1,LHB,SERPINE1,OAS3,FZD10,APOB,FOSB,BST2,GFPT2,IRAK2,EDEM1,RAB11FIP5,LPIN2,SMAD7,CCNE1,IFIH1,RAPGEF2,CPEB4,PIK3C2A,FGF18,ARID5B,ADRA2A,HSPB8,WNT3A,ATP6V0D2,KLF10,TNFRSF13C,NOS3,NOD2,CGB5,JUNB,XCR1,PPARD,IL1RAP,WNT11,NOS2,SOCS1,HAP1,MAOA,OAS2,IFI6,ADCY2,SP100,CDH5,CTSL,ANO1,TGFBR2,GAB2,ESRRG,INSRR,NEURL1,HTR1B,SORBS1,IFIT1,IFIT3,NCOA3,CSF3R,HTR1D,KLF4,TNFRSF…
GO:0007166	Cell surface receptor signaling pathway	99	2325	0.26	9.59e-06	9606.ENSP00000006053,9606.ENSP00000212355,9606.ENSP00000215530,9606.ENSP00000216117,9606.ENSP00000224337,9606.ENSP00000228928,9606.ENSP00000229030,9606.ENSP00000230990,9606.ENSP00000232424,9606.ENSP00000236850,9606.ENSP00000244050,9606.ENSP00000250160,9606.ENSP00000252593,9606.ENSP00000256458,9606.ENSP00000261918,9606.ENSP00000262158,9606.ENSP00000262643,9606.ENSP00000264122,9606.ENSP00000264431,…	CX3CL1,TGFBR3,FGF22,HMOX1,BLNK,OAS3,FZD10,HBEGF,HES1,APOA1,SNAI1,WISP1,BST2,IRAK2,SEMA7A,SMAD7,CCNE1,CBLB,RAPGEF2,CPEB4,PIK3C2A,EIF2B2,NKD1,GPR32,FGF18,ARID5B,ITGA1,WNT3A,ADAMTS1,ATP6V0D2,GRHL3,BTN3A1,TNFRSF13C,DTX3L,NOS3,NOD2,JUNB,MRGPRX1,XCR1,DAB2,IL1RAP,WNT11,CLEC1A,NOS2,SOCS1,KREMEN1,HAP1,EDN3,MAOA,OAS2,IFI6,SP100,CDH5,TGFBR2,GAB2,ATP1A4,INSRR,NEURL1,GABRE,SORBS1,PPAP2B,IFIT1,IFIT3,CSF3R,KLF4…
GO:0070887	Cellular response to chemical stimulus	116	2919	0.23	1.33e-05	9606.ENSP00000006053,9606.ENSP00000078445,9606.ENSP00000212355,9606.ENSP00000215530,9606.ENSP00000216117,9606.ENSP00000216862,9606.ENSP00000221421,9606.ENSP00000222982,9606.ENSP00000223095,9606.ENSP00000228928,9606.ENSP00000229030,9606.ENSP00000230990,9606.ENSP00000233242,9606.ENSP00000244751,9606.ENSP00000245919,9606.ENSP00000252593,9606.ENSP00000253778,9606.ENSP00000256458,9606.ENSP00000256497,…	CX3CL1,CREB3L3,TGFBR3,FGF22,HMOX1,CYP24A1,LHB,CYP3A5,SERPINE1,OAS3,FZD10,HBEGF,APOB,CPNE5,FOSB,BST2,GFPT2,IRAK2,EDEM1,RAB11FIP5,SLC40A1,LPIN2,SMAD7,CCNE1,IFIH1,RAPGEF2,CPEB4,PIK3C2A,BIN2,FGF18,ARID5B,ADRA2A,HSPB8,ITGA1,WNT3A,ATP6V0D2,KLF10,CYP2C18,TNFRSF13C,NOS3,AQP3,NOD2,CGB5,JUNB,XCR1,PPARD,IL1RAP,WNT11,NOS2,SOCS1,HAP1,EDN3,MAOA,OAS2,IFI6,ACER2,ADCY2,SP100,CDH5,CTSL,ANO1,TGFBR2,GAB2,ESRRG,INSRR…
GO:0032879	Regulation of localization	110	2740	0.23	1.82e-05	9606.ENSP00000006053,9606.ENSP00000085219,9606.ENSP00000212355,9606.ENSP00000216117,9606.ENSP00000221444,9606.ENSP00000223095,9606.ENSP00000229771,9606.ENSP00000230990,9606.ENSP00000233242,9606.ENSP00000233535,9606.ENSP00000235382,9606.ENSP00000236850,9606.ENSP00000242108,9606.ENSP00000244050,9606.ENSP00000250160,9606.ENSP00000252593,9606.ENSP00000255448,9606.ENSP00000256497,9606.ENSP00000257068,…	CX3CL1,CD22,TGFBR3,HMOX1,KCNA7,SERPINE1,TULP1,HBEGF,APOB,SLC30A3,RGS2,APOA1,EEPD1,SNAI1,WISP1,BST2,DCLK1,EDEM1,MTNR1B,RAB11FIP5,LIPG,SNCAIP,SEMA7A,SMAD7,CCNE1,KCNN4,RAPGEF2,PIK3C2A,NKD1,FGF18,SLC1A2,ADRA2A,WNT3A,ADAMTS1,SHANK1,KCNF1,DTX3L,SCIN,NOS3,MICALL2,WNK2,TRIM9,MIDN,XCR1,PPARD,DAB2,WNT11,NOS2,STAC2,KCNA4,SOCS1,HAP1,EDN3,TRPV2,OAS2,SP100,CDH5,GATA2,ANO1,PTGER3,ATP2A1,FRMD4A,TGFBR2,PARP9,DPP4…
GO:0048583	Regulation of response to stimulus	149	4114	0.19	1.82e-05	9606.ENSP00000006053,9606.ENSP00000078445,9606.ENSP00000085219,9606.ENSP00000201647,9606.ENSP00000212355,9606.ENSP00000215530,9606.ENSP00000216117,9606.ENSP00000218068,9606.ENSP00000220507,9606.ENSP00000223095,9606.ENSP00000224337,9606.ENSP00000229030,9606.ENSP00000230990,9606.ENSP00000232424,9606.ENSP00000235382,9606.ENSP00000236850,9606.ENSP00000244050,9606.ENSP00000245796,9606.ENSP00000250160,…	CX3CL1,CREB3L3,CD22,EPS8L1,TGFBR3,FGF22,HMOX1,PAGE4,RHOV,SERPINE1,BLNK,FZD10,HBEGF,HES1,RGS2,APOA1,SNAI1,PSD4,WISP1,GADD45G,BST2,PTPRE,IRAK2,EDEM1,MTNR1B,SEMA7A,SMAD7,KCNN4,IFIH1,CBLB,RAPGEF2,EIF2B2,NKD1,GPR32,FGF18,ADRA2A,HSPB8,GUCY1A2,PPM1B,ITGA1,WNT3A,ADAMTS3,BTN3A1,TNFRSF13C,SHANK1,DTX3L,CYTH3,NOS3,WNK2,RUNX1,NOD2,PPARD,SHISA2,ZNF366,DAB2,LURAP1L,WNT11,NOS2,SOCS1,KREMEN1,HAP1,EDN3,RHOBTB1,MAO…
GO:0048522	Positive regulation of cellular process	187	5579	0.15	2.47e-05	9606.ENSP00000006053,9606.ENSP00000078445,9606.ENSP00000201031,9606.ENSP00000201647,9606.ENSP00000212355,9606.ENSP00000215530,9606.ENSP00000216117,9606.ENSP00000218068,9606.ENSP00000221797,9606.ENSP00000223095,9606.ENSP00000229030,9606.ENSP00000229771,9606.ENSP00000230990,9606.ENSP00000232424,9606.ENSP00000233242,9606.ENSP00000235382,9606.ENSP00000236850,9606.ENSP00000239316,9606.ENSP00000244050,…	CX3CL1,CREB3L3,TFAP2C,EPS8L1,TGFBR3,FGF22,HMOX1,PAGE4,LGALS13,SERPINE1,FZD10,TULP1,HBEGF,HES1,APOB,RGS2,APOA1,INSL4,SNAI1,CPNE5,FOSB,WISP1,GADD45G,BST2,BTG1,IRAK2,EDEM1,MTNR1B,TBX3,GCM1,SLC40A1,LPIN2,SEMA7A,SMAD7,CCNE1,KCNN4,RAPGEF2,PIK3C2A,NKD1,ZNF750,IQGAP2,FGF18,SLC1A2,ARID5B,ADRA2A,HSPB8,GUCY1A2,PPM1B,ITGA1,WNT3A,ADAMTS1,KLF10,ADAMTS3,GRHL3,TNFRSF13C,SHANK1,DTX3L,SCIN,CYTH3,NOS3,MICALL2,WNK2,…
GO:0097746	Regulation of blood vessel diameter	18	139	0.74	2.47e-05	9606.ENSP00000216117,9606.ENSP00000235382,9606.ENSP00000257068,9606.ENSP00000265970,9606.ENSP00000280155,9606.ENSP00000282588,9606.ENSP00000297494,9606.ENSP00000310928,9606.ENSP00000337128,9606.ENSP00000358963,9606.ENSP00000363748,9606.ENSP00000368766,9606.ENSP00000377353,9606.ENSP00000389326,9606.ENSP00000404179,9606.ENSP00000420194,9606.ENSP00000436607,9606.ENSP00000450482	HMOX1,RGS2,MTNR1B,PIK3C2A,ADRA2A,ITGA1,NOS3,PPARD,EDN3,HTR1B,HTR1D,ADRA1D,DRD1,ACE2,DOCK4,CASR,ADM,BDKRB2
GO:0050896	Response to stimulus	248	8046	0.12	2.53e-05	9606.ENSP00000006053,9606.ENSP00000078445,9606.ENSP00000201647,9606.ENSP00000212355,9606.ENSP00000215530,9606.ENSP00000216117,9606.ENSP00000216862,9606.ENSP00000217254,9606.ENSP00000218068,9606.ENSP00000220507,9606.ENSP00000221421,9606.ENSP00000222982,9606.ENSP00000223095,9606.ENSP00000223862,9606.ENSP00000224337,9606.ENSP00000225688,9606.ENSP00000228928,9606.ENSP00000229030,9606.ENSP00000229771,…	CX3CL1,CREB3L3,EPS8L1,TGFBR3,FGF22,HMOX1,CYP24A1,SLC52A3,PAGE4,RHOV,LHB,CYP3A5,SERPINE1,RLN1,BLNK,RASD1,OAS3,FZD10,TULP1,HBEGF,HES1,APOB,SLC30A3,RGS2,APOA1,INSL4,EEPD1,SNAI1,CPNE5,FOSB,WISP1,BST2,GFPT2,DCLK1,IRAK2,BHLHE40,EDEM1,ANO3,MTNR1B,TBX3,RAB11FIP5,KHK,SLC40A1,TRHDE,LIPG,LPIN2,SEMA7A,SMAD7,CCNE1,KCNN4,IFIH1,CBLB,KYNU,RAPGEF2,CPEB4,GET4,PIK3C2A,EIF2B2,BIN2,SLC27A2,NKD1,GPR32,ILDR2,IQGAP2,FGF…
GO:0016477	Cell migration	50	896	0.38	2.83e-05	9606.ENSP00000006053,9606.ENSP00000212355,9606.ENSP00000220507,9606.ENSP00000230990,9606.ENSP00000232424,9606.ENSP00000233242,9606.ENSP00000236850,9606.ENSP00000244050,9606.ENSP00000255448,9606.ENSP00000256015,9606.ENSP00000261918,9606.ENSP00000264431,9606.ENSP00000265970,9606.ENSP00000267012,9606.ENSP00000279873,9606.ENSP00000282588,9606.ENSP00000288670,9606.ENSP00000296370,9606.ENSP00000297494,…	CX3CL1,TGFBR3,RHOV,HBEGF,HES1,APOB,APOA1,SNAI1,DCLK1,BTG1,SEMA7A,RAPGEF2,PIK3C2A,BIN2,ARID5B,ITGA1,FMNL2,S100P,NOS3,XCR1,PPARD,SLC7A8,WNT11,EDN3,CDH5,CORO6,GATA2,PARP9,DPP4,CSF3R,SDC1,ANGPT4,MAG,DRD1,NRG1,TBX20,SPATA13,DOCK4,ACKR2,LPHN3,LYN,NR4A1,ADAM8,SLC7A6,GPR56,CCL5,VEGFA,CD177,CCL3L3,TNFAIP3
GO:0051239	Regulation of multicellular organismal process	122	3227	0.21	3.96e-05	9606.ENSP00000006053,9606.ENSP00000212355,9606.ENSP00000216117,9606.ENSP00000223095,9606.ENSP00000230990,9606.ENSP00000232424,9606.ENSP00000235382,9606.ENSP00000236850,9606.ENSP00000244050,9606.ENSP00000244751,9606.ENSP00000250160,9606.ENSP00000252506,9606.ENSP00000252593,9606.ENSP00000256015,9606.ENSP00000256495,9606.ENSP00000257068,9606.ENSP00000257566,9606.ENSP00000258098,9606.ENSP00000259803,…	CX3CL1,TGFBR3,HMOX1,SERPINE1,HBEGF,HES1,RGS2,APOA1,SNAI1,CPNE5,WISP1,GADD45G,BST2,BTG1,BHLHE40,MTNR1B,TBX3,RAB11FIP5,GCM1,LIPG,SEMA7A,SMAD7,ATP2B3,IFIH1,RAPGEF2,PIK3C2A,NKD1,FGF18,ADRA2A,PPM1B,WNT3A,ADAMTS1,KLF10,GRHL3,BTN3A1,TNFRSF13C,SHANK1,SCIN,NOS3,AQP3,RUNX1,NOD2,PPARD,DAB2,IL1RAP,WNT11,NOS2,SOCS1,KREMEN1,FAM101B,HAP1,EDN3,TRPV2,OAS2,SP100,CDH5,CTSL,MAFF,GATA2,PTGER3,ATP2A1,TGFBR2,ESRRG,SGK1…
GO:0003018	Vascular process in circulatory system	20	185	0.66	4.06e-05	9606.ENSP00000216117,9606.ENSP00000235382,9606.ENSP00000257068,9606.ENSP00000265970,9606.ENSP00000280155,9606.ENSP00000282588,9606.ENSP00000297494,9606.ENSP00000310928,9606.ENSP00000337128,9606.ENSP00000344115,9606.ENSP00000358963,9606.ENSP00000363748,9606.ENSP00000368766,9606.ENSP00000377353,9606.ENSP00000389326,9606.ENSP00000404179,9606.ENSP00000420194,9606.ENSP00000436607,9606.ENSP00000450482,…	HMOX1,RGS2,MTNR1B,PIK3C2A,ADRA2A,ITGA1,NOS3,PPARD,EDN3,CDH5,HTR1B,HTR1D,ADRA1D,DRD1,ACE2,DOCK4,CASR,ADM,BDKRB2,VEGFA
GO:0009605	Response to external stimulus	95	2310	0.24	4.15e-05	9606.ENSP00000006053,9606.ENSP00000216117,9606.ENSP00000216862,9606.ENSP00000218068,9606.ENSP00000223095,9606.ENSP00000228928,9606.ENSP00000229771,9606.ENSP00000230990,9606.ENSP00000233242,9606.ENSP00000236850,9606.ENSP00000245919,9606.ENSP00000252593,9606.ENSP00000255448,9606.ENSP00000256458,9606.ENSP00000256495,9606.ENSP00000256737,9606.ENSP00000261292,9606.ENSP00000261918,9606.ENSP00000263642,…	CX3CL1,HMOX1,CYP24A1,PAGE4,SERPINE1,OAS3,TULP1,HBEGF,APOB,APOA1,FOSB,BST2,DCLK1,IRAK2,BHLHE40,ANO3,LIPG,SEMA7A,IFIH1,KYNU,CPEB4,BIN2,SLC1A2,ITGA1,WNT3A,KLF10,SHANK1,DTX3L,NOS3,AQP3,NOD2,JUNB,SLC6A19,PPM1D,XCR1,PPARD,IL1RAP,HSD11B2,FAM46A,WNT11,NOS2,VWCE,EDN3,OAS2,PTGES,IFI6,SP100,ANO1,TFEB,TGFBR2,PARP9,DPP4,GAB2,CD55,PRDM1,IFIT5,IFIT1,IFIT3,ADA,SLC25A25,CSF3R,SMPDL3B,TNFRSF1B,ISG15,CYP1A1,CD274,M…
GO:0040012	Regulation of locomotion	52	969	0.36	4.15e-05	9606.ENSP00000006053,9606.ENSP00000216117,9606.ENSP00000223095,9606.ENSP00000230990,9606.ENSP00000244050,9606.ENSP00000250160,9606.ENSP00000252593,9606.ENSP00000261918,9606.ENSP00000262158,9606.ENSP00000264431,9606.ENSP00000265970,9606.ENSP00000268459,9606.ENSP00000274625,9606.ENSP00000280155,9606.ENSP00000284523,9606.ENSP00000284984,9606.ENSP00000297494,9606.ENSP00000310928,9606.ENSP00000313391,…	CX3CL1,HMOX1,SERPINE1,HBEGF,SNAI1,WISP1,BST2,SEMA7A,SMAD7,RAPGEF2,PIK3C2A,NKD1,FGF18,ADRA2A,WNT3A,ADAMTS1,NOS3,PPARD,DAB2,WNT11,EDN3,SP100,CDH5,GATA2,TGFBR2,DPP4,SGK1,ECM1,MPP1,PPAP2B,ADA,HTR1D,KLF4,CD274,ANGPT4,DRD1,C10orf54,CYP19A1,NRG1,IL1R1,DYSF,SPATA13,DOCK4,CASR,ABHD6,LYN,ADAM8,GPR56,CCL5,VEGFA,CGA,TWIST2
GO:0051094	Positive regulation of developmental process	66	1389	0.31	4.66e-05	9606.ENSP00000006053,9606.ENSP00000212355,9606.ENSP00000216117,9606.ENSP00000223095,9606.ENSP00000232424,9606.ENSP00000233242,9606.ENSP00000235382,9606.ENSP00000236850,9606.ENSP00000244050,9606.ENSP00000244751,9606.ENSP00000250160,9606.ENSP00000256015,9606.ENSP00000259803,9606.ENSP00000261918,9606.ENSP00000262158,9606.ENSP00000264431,9606.ENSP00000265970,9606.ENSP00000274625,9606.ENSP00000284523,…	CX3CL1,TGFBR3,HMOX1,SERPINE1,HES1,APOB,RGS2,APOA1,SNAI1,CPNE5,WISP1,BTG1,GCM1,SEMA7A,SMAD7,RAPGEF2,PIK3C2A,FGF18,WNT3A,KLF10,TNFRSF13C,SHANK1,SCIN,NOS3,RUNX1,JUNB,PPARD,DAB2,IL1RAP,WNT11,SOCS1,HAP1,EDN3,TRPV2,CDH5,GATA2,TGFBR2,ADAM12,ECM1,NEURL1,NCOA3,ADA,NCMAP,KLF4,TNFRSF1B,TP73,RBM24,ISG15,CD274,ANGPT4,ADAMTS20,MAG,C10orf54,SERPINB7,NRG1,TBX20,ZNF365,IGF2,LPHN3,LYN,GPR68,ADM,ADAM8,ZNF488,VEGFA,…
GO:0030334	Regulation of cell migration	48	865	0.37	4.70e-05	9606.ENSP00000006053,9606.ENSP00000216117,9606.ENSP00000223095,9606.ENSP00000230990,9606.ENSP00000244050,9606.ENSP00000250160,9606.ENSP00000252593,9606.ENSP00000261918,9606.ENSP00000262158,9606.ENSP00000264431,9606.ENSP00000265970,9606.ENSP00000274625,9606.ENSP00000280155,9606.ENSP00000284984,9606.ENSP00000297494,9606.ENSP00000310928,9606.ENSP00000313391,9606.ENSP00000325526,9606.ENSP00000337128,…	CX3CL1,HMOX1,SERPINE1,HBEGF,SNAI1,WISP1,BST2,SEMA7A,SMAD7,RAPGEF2,PIK3C2A,FGF18,ADRA2A,ADAMTS1,NOS3,PPARD,DAB2,WNT11,EDN3,SP100,CDH5,GATA2,TGFBR2,DPP4,SGK1,ECM1,MPP1,PPAP2B,ADA,KLF4,CD274,ANGPT4,DRD1,C10orf54,CYP19A1,NRG1,IL1R1,DYSF,SPATA13,DOCK4,ABHD6,LYN,ADAM8,GPR56,CCL5,VEGFA,CGA,TWIST2
GO:0042127	Regulation of cell population proliferation	74	1642	0.28	4.83e-05	9606.ENSP00000006053,9606.ENSP00000085219,9606.ENSP00000201031,9606.ENSP00000212355,9606.ENSP00000216117,9606.ENSP00000230990,9606.ENSP00000232424,9606.ENSP00000239316,9606.ENSP00000250160,9606.ENSP00000252593,9606.ENSP00000256015,9606.ENSP00000257566,9606.ENSP00000262158,9606.ENSP00000262643,9606.ENSP00000264431,9606.ENSP00000274625,9606.ENSP00000280155,9606.ENSP00000282588,9606.ENSP00000284523,…	CX3CL1,CD22,TFAP2C,TGFBR3,HMOX1,HBEGF,HES1,INSL4,WISP1,BST2,BTG1,TBX3,SMAD7,CCNE1,RAPGEF2,FGF18,ADRA2A,ITGA1,WNT3A,ADAMTS1,KLF10,TNFRSF13C,SCIN,NOS3,WNK2,NOD2,JUNB,PPM1D,PPARD,WNT11,NOS2,SPDYA,EDN3,PTGES,ACER2,CDH5,GATA2,TGFBR2,DPP4,GAB2,CD55,SGK1,ECM1,PRDM1,NEURL1,HTR1B,IFIT3,ADA,KLF4,TNFRSF1B,TP73,ADRA1D,CD274,PID1,C10orf54,NUPR1,SERPINB7,NRG1,TBX20,DYSF,ACE2,IGF2,ERN1,CASR,CRIP2,LYN,ADM,NR4A1,…
GO:0051240	Positive regulation of multicellular organismal process	78	1770	0.27	4.83e-05	9606.ENSP00000006053,9606.ENSP00000212355,9606.ENSP00000216117,9606.ENSP00000223095,9606.ENSP00000230990,9606.ENSP00000232424,9606.ENSP00000235382,9606.ENSP00000244050,9606.ENSP00000244751,9606.ENSP00000250160,9606.ENSP00000252506,9606.ENSP00000256015,9606.ENSP00000257068,9606.ENSP00000261292,9606.ENSP00000261918,9606.ENSP00000262158,9606.ENSP00000263642,9606.ENSP00000264431,9606.ENSP00000265970,…	CX3CL1,TGFBR3,HMOX1,SERPINE1,HBEGF,HES1,RGS2,SNAI1,CPNE5,WISP1,GADD45G,BTG1,MTNR1B,LIPG,SEMA7A,SMAD7,IFIH1,RAPGEF2,PIK3C2A,FGF18,ADRA2A,WNT3A,KLF10,TNFRSF13C,SHANK1,SCIN,NOS3,RUNX1,NOD2,DAB2,IL1RAP,WNT11,SOCS1,HAP1,EDN3,TRPV2,CDH5,GATA2,PTGER3,ATP2A1,TGFBR2,ESRRG,APOA2,ADAM12,ECM1,NEURL1,PPAP2B,NCOA3,ADA,NCMAP,KLF4,TNFRSF1B,TP73,RBM24,ISG15,ADRA1D,CD274,ANGPT4,MAG,DDX60,C10orf54,SERPINB7,NRG1,TBX…
GO:0044706	Multi-multicellular organism process	21	213	0.62	5.86e-05	9606.ENSP00000223862,9606.ENSP00000235382,9606.ENSP00000245919,9606.ENSP00000263707,9606.ENSP00000270077,9606.ENSP00000292125,9606.ENSP00000303315,9606.ENSP00000308895,9606.ENSP00000310928,9606.ENSP00000316786,9606.ENSP00000332215,9606.ENSP00000345393,9606.ENSP00000351905,9606.ENSP00000358092,9606.ENSP00000369050,9606.ENSP00000382334,9606.ENSP00000384770,9606.ENSP00000397679,9606.ENSP00000436607,…	RLN1,RGS2,FOSB,TFCP2L1,PSG9,PSG6,JUNB,SLC19A1,PPARD,HSD11B2,PSG3,MAFF,TGFBR2,PRDM1,CYP1A1,PSG5,PSG4,ENDOU,ADM,TPPP3,SLC38A3
GO:0042221	Response to chemical	151	4333	0.17	6.18e-05	9606.ENSP00000006053,9606.ENSP00000078445,9606.ENSP00000212355,9606.ENSP00000215530,9606.ENSP00000216117,9606.ENSP00000216862,9606.ENSP00000221421,9606.ENSP00000222982,9606.ENSP00000223095,9606.ENSP00000228928,9606.ENSP00000229030,9606.ENSP00000230990,9606.ENSP00000233242,9606.ENSP00000233535,9606.ENSP00000235382,9606.ENSP00000236850,9606.ENSP00000244751,9606.ENSP00000245919,9606.ENSP00000252593,…	CX3CL1,CREB3L3,TGFBR3,FGF22,HMOX1,CYP24A1,LHB,CYP3A5,SERPINE1,OAS3,FZD10,HBEGF,APOB,SLC30A3,RGS2,APOA1,CPNE5,FOSB,BST2,GFPT2,IRAK2,EDEM1,RAB11FIP5,KHK,SLC40A1,LIPG,LPIN2,SEMA7A,SMAD7,CCNE1,IFIH1,KYNU,RAPGEF2,CPEB4,GET4,PIK3C2A,EIF2B2,BIN2,ILDR2,FGF18,SLC1A2,ARID5B,ADRA2A,HSPB8,ITGA1,WNT3A,ATP6V0D2,KLF10,CYP2C18,TNFRSF13C,SHANK1,S100P,NOS3,AQP3,NOD2,CGB5,JUNB,SLC6A19,MRGPRX1,SLC19A1,XCR1,PPARD,ZNF…
GO:1901700	Response to oxygen-containing compound	71	1567	0.28	6.50e-05	9606.ENSP00000212355,9606.ENSP00000216117,9606.ENSP00000216862,9606.ENSP00000223095,9606.ENSP00000229030,9606.ENSP00000233242,9606.ENSP00000235382,9606.ENSP00000245919,9606.ENSP00000256458,9606.ENSP00000256497,9606.ENSP00000258098,9606.ENSP00000260599,9606.ENSP00000261596,9606.ENSP00000264431,9606.ENSP00000265085,9606.ENSP00000265970,9606.ENSP00000266126,9606.ENSP00000271417,9606.ENSP00000278379,…	TGFBR3,HMOX1,CYP24A1,SERPINE1,FZD10,APOB,RGS2,FOSB,IRAK2,EDEM1,RAB11FIP5,KHK,LPIN2,RAPGEF2,CPEB4,PIK3C2A,EIF2B2,ILDR2,SLC1A2,WNT3A,ATP6V0D2,KLF10,NOS3,AQP3,NOD2,JUNB,PPARD,HSD11B2,WNT11,NOS2,MAFA,SOCS1,PTGES,ACER2,ADCY2,SP100,ANO1,TGFBR2,APOA2,INSRR,HSD3B1,NEURL1,HTR1B,SORBS1,NCOA3,ADA,HTR1D,KLF4,TNFRSF1B,CYP1A1,SDC1,CD274,PID1,IL36RN,DRD1,CYP19A1,CSF2RB,CASP4,IGF2,ERN1,GRAMD1B,ADCY5,CASR,LPHN3,E…
GO:0006952	Defense response	62	1296	0.31	7.35e-05	9606.ENSP00000006053,9606.ENSP00000216117,9606.ENSP00000223095,9606.ENSP00000224337,9606.ENSP00000228928,9606.ENSP00000252593,9606.ENSP00000256458,9606.ENSP00000261918,9606.ENSP00000262888,9606.ENSP00000263642,9606.ENSP00000264170,9606.ENSP00000270590,9606.ENSP00000296161,9606.ENSP00000300589,9606.ENSP00000305766,9606.ENSP00000310405,9606.ENSP00000314807,9606.ENSP00000326407,9606.ENSP00000327251,…	CX3CL1,HMOX1,SERPINE1,BLNK,OAS3,BST2,IRAK2,SEMA7A,KCNN4,IFIH1,KYNU,GPR32,DTX3L,NOD2,MRGPRX1,XCR1,IL1RAP,CLEC1A,NOS2,PSG3,OAS2,PTGES,IFI6,SP100,PTGER3,PARP9,DPP4,CD55,APOA2,ECM1,PRDM1,IFIT5,IFIT1,IFIT3,CSF3R,SMPDL3B,TNFRSF1B,ISG15,SDC1,IL36RN,DDX60,DRD1,NUPR1,IRF9,MX1,IL1R1,OAS1,CASP4,IFI35,ACKR2,PARP14,LYN,GPR68,ADM,BDKRB2,ADAM8,ALOX15,CCL5,CD177,RPS6KA5,CCL3L3,TNFAIP3
GO:0033993	Response to lipid	47	858	0.37	7.35e-05	9606.ENSP00000212355,9606.ENSP00000216862,9606.ENSP00000223095,9606.ENSP00000229030,9606.ENSP00000233242,9606.ENSP00000245919,9606.ENSP00000256458,9606.ENSP00000262643,9606.ENSP00000284523,9606.ENSP00000297494,9606.ENSP00000297991,9606.ENSP00000300589,9606.ENSP00000303315,9606.ENSP00000310928,9606.ENSP00000316786,9606.ENSP00000325526,9606.ENSP00000327251,9606.ENSP00000342385,9606.ENSP00000342609,…	TGFBR3,CYP24A1,SERPINE1,FZD10,APOB,FOSB,IRAK2,CCNE1,WNT3A,NOS3,AQP3,NOD2,JUNB,PPARD,HSD11B2,WNT11,NOS2,PTGES,ACER2,ADCY2,SP100,GATA2,TGFBR2,ESRRG,APOA2,HSD3B1,HTR1B,NCOA3,KLF4,TNFRSF1B,NR0B1,CYP1A1,SDC1,CD274,PID1,IL36RN,CYP19A1,CSF2RB,GRAMD1B,ADCY5,CASR,ERBB2IP,LYN,ADM,NR4A1,CCL5,TNFAIP3
GO:0090066	Regulation of anatomical structure size	34	516	0.45	7.87e-05	9606.ENSP00000005226,9606.ENSP00000216117,9606.ENSP00000235382,9606.ENSP00000257068,9606.ENSP00000261918,9606.ENSP00000262888,9606.ENSP00000265970,9606.ENSP00000274364,9606.ENSP00000280155,9606.ENSP00000282588,9606.ENSP00000284523,9606.ENSP00000297029,9606.ENSP00000297494,9606.ENSP00000310928,9606.ENSP00000337128,9606.ENSP00000342222,9606.ENSP00000358963,9606.ENSP00000363748,9606.ENSP00000367494,…	USH1C,HMOX1,RGS2,MTNR1B,SEMA7A,KCNN4,PIK3C2A,IQGAP2,ADRA2A,ITGA1,WNT3A,SCIN,NOS3,PPARD,EDN3,TRPV2,HTR1B,HTR1D,SPIRE2,XK,ADRA1D,FAM49A,MAG,DRD1,IFRD1,ACE2,DOCK4,CASR,ADM,ACTN2,BDKRB2,ALOX15,VEGFA,NEB
GO:0051270	Regulation of cellular component movement	52	1009	0.34	8.69e-05	9606.ENSP00000006053,9606.ENSP00000212355,9606.ENSP00000216117,9606.ENSP00000223095,9606.ENSP00000230990,9606.ENSP00000244050,9606.ENSP00000250160,9606.ENSP00000252593,9606.ENSP00000261918,9606.ENSP00000262158,9606.ENSP00000264431,9606.ENSP00000265970,9606.ENSP00000268459,9606.ENSP00000274625,9606.ENSP00000280155,9606.ENSP00000284523,9606.ENSP00000284984,9606.ENSP00000297494,9606.ENSP00000310928,…	CX3CL1,TGFBR3,HMOX1,SERPINE1,HBEGF,SNAI1,WISP1,BST2,SEMA7A,SMAD7,RAPGEF2,PIK3C2A,NKD1,FGF18,ADRA2A,WNT3A,ADAMTS1,NOS3,PPARD,DAB2,WNT11,HAP1,EDN3,SP100,CDH5,GATA2,TGFBR2,DPP4,SGK1,ECM1,MPP1,PPAP2B,ADA,KLF4,CD274,ANGPT4,DRD1,C10orf54,CYP19A1,NRG1,IL1R1,DYSF,SPATA13,DOCK4,ABHD6,LYN,ADAM8,GPR56,CCL5,VEGFA,CGA,TWIST2
GO:0007565	Female pregnancy	19	183	0.65	8.91e-05	9606.ENSP00000223862,9606.ENSP00000235382,9606.ENSP00000245919,9606.ENSP00000263707,9606.ENSP00000270077,9606.ENSP00000292125,9606.ENSP00000303315,9606.ENSP00000308895,9606.ENSP00000310928,9606.ENSP00000316786,9606.ENSP00000332215,9606.ENSP00000351905,9606.ENSP00000358092,9606.ENSP00000382334,9606.ENSP00000384770,9606.ENSP00000397679,9606.ENSP00000436607,9606.ENSP00000462435,9606.ENSP00000481301	RLN1,RGS2,FOSB,TFCP2L1,PSG9,PSG6,JUNB,SLC19A1,PPARD,HSD11B2,PSG3,TGFBR2,PRDM1,PSG5,PSG4,ENDOU,ADM,TPPP3,SLC38A3
GO:0060337	Type i interferon signaling pathway	12	67	0.88	8.99e-05	9606.ENSP00000228928,9606.ENSP00000252593,9606.ENSP00000342278,9606.ENSP00000342513,9606.ENSP00000343023,9606.ENSP00000360869,9606.ENSP00000360883,9606.ENSP00000368699,9606.ENSP00000380073,9606.ENSP00000381601,9606.ENSP00000388001,9606.ENSP00000395590	OAS3,BST2,OAS2,IFI6,SP100,IFIT1,IFIT3,ISG15,IRF9,MX1,OAS1,IFI35
GO:2000145	Regulation of cell motility	49	929	0.35	9.31e-05	9606.ENSP00000006053,9606.ENSP00000216117,9606.ENSP00000223095,9606.ENSP00000230990,9606.ENSP00000244050,9606.ENSP00000250160,9606.ENSP00000252593,9606.ENSP00000261918,9606.ENSP00000262158,9606.ENSP00000264431,9606.ENSP00000265970,9606.ENSP00000268459,9606.ENSP00000274625,9606.ENSP00000280155,9606.ENSP00000284984,9606.ENSP00000297494,9606.ENSP00000310928,9606.ENSP00000313391,9606.ENSP00000325526,…	CX3CL1,HMOX1,SERPINE1,HBEGF,SNAI1,WISP1,BST2,SEMA7A,SMAD7,RAPGEF2,PIK3C2A,NKD1,FGF18,ADRA2A,ADAMTS1,NOS3,PPARD,DAB2,WNT11,EDN3,SP100,CDH5,GATA2,TGFBR2,DPP4,SGK1,ECM1,MPP1,PPAP2B,ADA,KLF4,CD274,ANGPT4,DRD1,C10orf54,CYP19A1,NRG1,IL1R1,DYSF,SPATA13,DOCK4,ABHD6,LYN,ADAM8,GPR56,CCL5,VEGFA,CGA,TWIST2
GO:0065009	Regulation of molecular function	165	4913	0.15	9.49e-05	9606.ENSP00000006053,9606.ENSP00000078445,9606.ENSP00000201031,9606.ENSP00000212355,9606.ENSP00000215530,9606.ENSP00000216117,9606.ENSP00000218068,9606.ENSP00000221421,9606.ENSP00000223095,9606.ENSP00000223862,9606.ENSP00000228928,9606.ENSP00000229030,9606.ENSP00000230990,9606.ENSP00000232424,9606.ENSP00000235382,9606.ENSP00000236850,9606.ENSP00000239316,9606.ENSP00000244050,9606.ENSP00000245796,…	CX3CL1,CREB3L3,TFAP2C,TGFBR3,FGF22,HMOX1,PAGE4,LHB,SERPINE1,RLN1,OAS3,FZD10,HBEGF,HES1,RGS2,APOA1,INSL4,SNAI1,PSD4,FOSB,GADD45G,BST2,MLLT1,CEP85,BTG1,IRAK2,BHLHE40,MTNR1B,TBX3,SP110,GCM1,LPIN2,SEMA7A,SMAD7,CCNE1,TFCP2L1,CBLB,RAPGEF2,MXD1,ZNF750,IQGAP2,FGF18,NFKBIE,ARID5B,ADRA2A,ITGA1,WNT3A,KLF10,GRHL3,SHANK1,DTX3L,CYTH3,NOS3,WNK2,RUNX1,NOD2,MIDN,CGB5,ZNF280A,JUNB,FOXI1,PPARD,ZNF366,DAB2,IL1RAP,ET…
GO:0048870	Cell motility	52	1018	0.34	9.50e-05	9606.ENSP00000006053,9606.ENSP00000212355,9606.ENSP00000220507,9606.ENSP00000230990,9606.ENSP00000232424,9606.ENSP00000233242,9606.ENSP00000236850,9606.ENSP00000244050,9606.ENSP00000255448,9606.ENSP00000256015,9606.ENSP00000261918,9606.ENSP00000264431,9606.ENSP00000265970,9606.ENSP00000267012,9606.ENSP00000279873,9606.ENSP00000282588,9606.ENSP00000288670,9606.ENSP00000296370,9606.ENSP00000297494,…	CX3CL1,TGFBR3,RHOV,HBEGF,HES1,APOB,APOA1,SNAI1,DCLK1,BTG1,SEMA7A,RAPGEF2,PIK3C2A,BIN2,ARID5B,ITGA1,FMNL2,S100P,NOS3,XCR1,PPARD,SLC7A8,WNT11,EDN3,CDH5,CORO6,GATA2,PARP9,DPP4,ATP1A4,NEURL1,CSF3R,SDC1,ANGPT4,MAG,DRD1,NRG1,TBX20,SPATA13,DOCK4,ACKR2,LPHN3,LYN,NR4A1,ADAM8,SLC7A6,GPR56,CCL5,VEGFA,CD177,CCL3L3,TNFAIP3
GO:0048584	Positive regulation of response to stimulus	91	2257	0.23	0.00010	9606.ENSP00000006053,9606.ENSP00000078445,9606.ENSP00000212355,9606.ENSP00000215530,9606.ENSP00000216117,9606.ENSP00000223095,9606.ENSP00000224337,9606.ENSP00000229030,9606.ENSP00000230990,9606.ENSP00000232424,9606.ENSP00000236850,9606.ENSP00000250160,9606.ENSP00000252506,9606.ENSP00000252593,9606.ENSP00000256458,9606.ENSP00000256497,9606.ENSP00000261918,9606.ENSP00000262888,9606.ENSP00000263642,…	CX3CL1,CREB3L3,TGFBR3,FGF22,HMOX1,SERPINE1,BLNK,FZD10,HBEGF,HES1,APOA1,WISP1,GADD45G,BST2,IRAK2,EDEM1,SEMA7A,KCNN4,IFIH1,RAPGEF2,EIF2B2,NKD1,GPR32,FGF18,ADRA2A,GUCY1A2,PPM1B,ITGA1,WNT3A,ADAMTS3,BTN3A1,TNFRSF13C,SHANK1,DTX3L,NOS3,WNK2,NOD2,PPARD,DAB2,LURAP1L,WNT11,HAP1,EDN3,MAOA,CDH5,GATA2,DUSP9,ANO1,PTGER3,PARP9,GAB2,CD55,ECM1,NEURL1,AVPI1,SORBS1,PPAP2B,IFIT5,ADA,PGC,SPIRE2,TP73,ADRA1D,CD274,ADAM…
GO:1904018	Positive regulation of vasculature development	19	189	0.63	0.00011	9606.ENSP00000006053,9606.ENSP00000216117,9606.ENSP00000223095,9606.ENSP00000256015,9606.ENSP00000264431,9606.ENSP00000265970,9606.ENSP00000274625,9606.ENSP00000297494,9606.ENSP00000300305,9606.ENSP00000344115,9606.ENSP00000345681,9606.ENSP00000351905,9606.ENSP00000357668,9606.ENSP00000358045,9606.ENSP00000363804,9606.ENSP00000371347,9606.ENSP00000381101,9606.ENSP00000436607,9606.ENSP00000478570	CX3CL1,HMOX1,SERPINE1,BTG1,RAPGEF2,PIK3C2A,FGF18,NOS3,RUNX1,CDH5,GATA2,TGFBR2,ADAM12,ECM1,KLF4,ANGPT4,SERPINB7,ADM,VEGFA
GO:0050794	Regulation of cellular process	310	10932	0.08	0.00012	9606.ENSP00000005226,9606.ENSP00000006053,9606.ENSP00000078445,9606.ENSP00000085219,9606.ENSP00000201031,9606.ENSP00000201647,9606.ENSP00000212355,9606.ENSP00000215530,9606.ENSP00000216117,9606.ENSP00000216862,9606.ENSP00000218068,9606.ENSP00000220507,9606.ENSP00000221421,9606.ENSP00000221444,9606.ENSP00000221797,9606.ENSP00000223095,9606.ENSP00000223862,9606.ENSP00000224337,9606.ENSP00000225688,…	USH1C,CX3CL1,CREB3L3,CD22,TFAP2C,EPS8L1,TGFBR3,FGF22,HMOX1,CYP24A1,PAGE4,RHOV,LHB,KCNA7,LGALS13,SERPINE1,RLN1,BLNK,RASD1,OAS3,FZD10,TULP1,HBEGF,HES1,APOB,SLC30A3,RGS2,APOA1,INSL4,SNAI1,CPNE5,PSD4,FOSB,WISP1,GADD45G,BST2,MLLT1,CEP85,PTPRE,CARD6,DCLK1,BTG1,IRAK2,BHLHE40,EDEM1,MTNR1B,TBX3,RAB11FIP5,SP110,GCM1,KHK,SLC40A1,TRHDE,LIPG,SNCAIP,LPIN2,SEMA7A,SMAD7,CCNE1,KCNN4,IFIH1,TFCP2L1,CBLB,RAPGEF2,MXD…
GO:0051049	Regulation of transport	76	1776	0.26	0.00013	9606.ENSP00000006053,9606.ENSP00000085219,9606.ENSP00000216117,9606.ENSP00000221444,9606.ENSP00000223095,9606.ENSP00000229771,9606.ENSP00000233535,9606.ENSP00000235382,9606.ENSP00000236850,9606.ENSP00000242108,9606.ENSP00000250160,9606.ENSP00000252593,9606.ENSP00000256497,9606.ENSP00000257068,9606.ENSP00000258098,9606.ENSP00000261292,9606.ENSP00000261368,9606.ENSP00000262888,9606.ENSP00000278379,…	CX3CL1,CD22,HMOX1,KCNA7,SERPINE1,TULP1,SLC30A3,RGS2,APOA1,EEPD1,WISP1,BST2,EDEM1,MTNR1B,RAB11FIP5,LIPG,SNCAIP,KCNN4,SLC1A2,ADRA2A,WNT3A,SHANK1,KCNF1,SCIN,NOS3,MICALL2,WNK2,TRIM9,MIDN,PPARD,DAB2,NOS2,STAC2,KCNA4,SOCS1,HAP1,EDN3,TRPV2,OAS2,SP100,GATA2,ANO1,PTGER3,ATP2A1,FRMD4A,DPP4,GAB2,SGK1,APOA2,HTR1B,GABRE,SORBS1,ADA,TNFRSF1B,TP73,SDC1,PID1,DRD1,CYP19A1,NRG1,DYSF,ACE2,ADCY5,KCNIP2,CASR,SH3TC2,LY…
GO:0051716	Cellular response to stimulus	204	6489	0.13	0.00015	9606.ENSP00000006053,9606.ENSP00000078445,9606.ENSP00000201647,9606.ENSP00000212355,9606.ENSP00000215530,9606.ENSP00000216117,9606.ENSP00000216862,9606.ENSP00000217254,9606.ENSP00000220507,9606.ENSP00000221421,9606.ENSP00000222982,9606.ENSP00000223095,9606.ENSP00000223862,9606.ENSP00000224337,9606.ENSP00000225688,9606.ENSP00000228928,9606.ENSP00000229030,9606.ENSP00000230990,9606.ENSP00000232424,…	CX3CL1,CREB3L3,EPS8L1,TGFBR3,FGF22,HMOX1,CYP24A1,SLC52A3,RHOV,LHB,CYP3A5,SERPINE1,RLN1,BLNK,RASD1,OAS3,FZD10,HBEGF,HES1,APOB,RGS2,APOA1,INSL4,EEPD1,SNAI1,CPNE5,FOSB,WISP1,BST2,GFPT2,DCLK1,IRAK2,EDEM1,MTNR1B,TBX3,RAB11FIP5,SLC40A1,TRHDE,LPIN2,SEMA7A,SMAD7,CCNE1,IFIH1,CBLB,RAPGEF2,CPEB4,GET4,PIK3C2A,EIF2B2,BIN2,NKD1,GPR32,IQGAP2,FGF18,SLC1A2,ARID5B,ADRA2A,HSPB8,GUCY1A2,ITGA1,STK32B,WNT3A,ADAMTS1,AT…
GO:0097755	Positive regulation of blood vessel diameter	11	59	0.9	0.00015	9606.ENSP00000216117,9606.ENSP00000235382,9606.ENSP00000257068,9606.ENSP00000282588,9606.ENSP00000297494,9606.ENSP00000310928,9606.ENSP00000377353,9606.ENSP00000404179,9606.ENSP00000420194,9606.ENSP00000436607,9606.ENSP00000450482	HMOX1,RGS2,MTNR1B,ITGA1,NOS3,PPARD,DRD1,DOCK4,CASR,ADM,BDKRB2
GO:0023051	Regulation of signaling	127	3553	0.18	0.00016	9606.ENSP00000006053,9606.ENSP00000085219,9606.ENSP00000201647,9606.ENSP00000212355,9606.ENSP00000215530,9606.ENSP00000216117,9606.ENSP00000218068,9606.ENSP00000220507,9606.ENSP00000223095,9606.ENSP00000229030,9606.ENSP00000230990,9606.ENSP00000232424,9606.ENSP00000235382,9606.ENSP00000236850,9606.ENSP00000244050,9606.ENSP00000245796,9606.ENSP00000250160,9606.ENSP00000252506,9606.ENSP00000252593,…	CX3CL1,CD22,EPS8L1,TGFBR3,FGF22,HMOX1,PAGE4,RHOV,SERPINE1,FZD10,HBEGF,HES1,RGS2,APOA1,SNAI1,PSD4,WISP1,GADD45G,BST2,PTPRE,IRAK2,MTNR1B,RAB11FIP5,SNCAIP,SEMA7A,SMAD7,KCNN4,ATP2B3,CBLB,RAPGEF2,NKD1,FGF18,ADRA2A,GUCY1A2,PPM1B,ITGA1,WNT3A,ADAMTS3,SHANK1,CYTH3,NOS3,WNK2,RUNX1,NOD2,MIDN,PPARD,SHISA2,ZNF366,DAB2,LURAP1L,WNT11,NOS2,SOCS1,KREMEN1,HAP1,EDN3,RHOBTB1,MAOA,IFI6,SP100,CDH5,SPRY4,GATA2,DUSP9,AN…
GO:0030335	Positive regulation of cell migration	33	522	0.43	0.00018	9606.ENSP00000006053,9606.ENSP00000216117,9606.ENSP00000223095,9606.ENSP00000230990,9606.ENSP00000244050,9606.ENSP00000250160,9606.ENSP00000261918,9606.ENSP00000264431,9606.ENSP00000265970,9606.ENSP00000274625,9606.ENSP00000280155,9606.ENSP00000284984,9606.ENSP00000297494,9606.ENSP00000313391,9606.ENSP00000325526,9606.ENSP00000337128,9606.ENSP00000344115,9606.ENSP00000345681,9606.ENSP00000351905,…	CX3CL1,HMOX1,SERPINE1,HBEGF,SNAI1,WISP1,SEMA7A,RAPGEF2,PIK3C2A,FGF18,ADRA2A,ADAMTS1,NOS3,DAB2,WNT11,EDN3,CDH5,GATA2,TGFBR2,PPAP2B,CD274,ANGPT4,DRD1,C10orf54,IL1R1,DYSF,DOCK4,LYN,ADAM8,CCL5,VEGFA,CGA,TWIST2
GO:0050789	Regulation of biological process	321	11475	0.08	0.00018	9606.ENSP00000005226,9606.ENSP00000006053,9606.ENSP00000078445,9606.ENSP00000085219,9606.ENSP00000201031,9606.ENSP00000201647,9606.ENSP00000212355,9606.ENSP00000215530,9606.ENSP00000216117,9606.ENSP00000216862,9606.ENSP00000218068,9606.ENSP00000220507,9606.ENSP00000221421,9606.ENSP00000221444,9606.ENSP00000221797,9606.ENSP00000223095,9606.ENSP00000223862,9606.ENSP00000224337,9606.ENSP00000225688,…	USH1C,CX3CL1,CREB3L3,CD22,TFAP2C,EPS8L1,TGFBR3,FGF22,HMOX1,CYP24A1,PAGE4,RHOV,LHB,KCNA7,LGALS13,SERPINE1,RLN1,BLNK,RASD1,OAS3,FZD10,TULP1,HBEGF,HES1,APOB,SLC30A3,RGS2,APOA1,INSL4,EEPD1,SNAI1,CPNE5,PSD4,FOSB,WISP1,GADD45G,BST2,MLLT1,CEP85,PTPRE,CARD6,DCLK1,BTG1,IRAK2,BHLHE40,EDEM1,MTNR1B,TBX3,RAB11FIP5,SP110,GCM1,KHK,SLC40A1,TRHDE,LIPG,SNCAIP,LPIN2,SEMA7A,SMAD7,CCNE1,KCNN4,ATP2B3,IFIH1,TFCP2L1,CBL…
GO:0051241	Negative regulation of multicellular organismal process	58	1231	0.3	0.00018	9606.ENSP00000006053,9606.ENSP00000216117,9606.ENSP00000223095,9606.ENSP00000232424,9606.ENSP00000235382,9606.ENSP00000236850,9606.ENSP00000244050,9606.ENSP00000250160,9606.ENSP00000252593,9606.ENSP00000257068,9606.ENSP00000258098,9606.ENSP00000261918,9606.ENSP00000262158,9606.ENSP00000263642,9606.ENSP00000264431,9606.ENSP00000282412,9606.ENSP00000284523,9606.ENSP00000284984,9606.ENSP00000297494,…	CX3CL1,HMOX1,SERPINE1,HES1,RGS2,APOA1,SNAI1,WISP1,BST2,MTNR1B,RAB11FIP5,SEMA7A,SMAD7,IFIH1,RAPGEF2,PPM1B,WNT3A,ADAMTS1,NOS3,RUNX1,WNT11,SOCS1,KREMEN1,FAM101B,SP100,GATA2,PTGER3,ATP2A1,TGFBR2,APOA2,ECM1,ADA,KLF4,TNFRSF1B,TP73,ISG15,CD274,ANGPT4,MAG,IL36RN,C10orf54,DAAM2,IFRD1,NRG1,ZNF365,SERPINB2,DOCK4,PAEP,ABHD6,ERBB2IP,LYN,GPR68,ADM,GPR56,PLCL2,RPS6KA5,TNFAIP3,TWIST2
GO:0065007	Biological regulation	336	12171	0.07	0.00020	9606.ENSP00000005226,9606.ENSP00000006053,9606.ENSP00000078445,9606.ENSP00000085219,9606.ENSP00000201031,9606.ENSP00000201647,9606.ENSP00000212355,9606.ENSP00000215530,9606.ENSP00000216117,9606.ENSP00000216862,9606.ENSP00000218068,9606.ENSP00000220507,9606.ENSP00000221421,9606.ENSP00000221444,9606.ENSP00000221797,9606.ENSP00000222982,9606.ENSP00000223095,9606.ENSP00000223862,9606.ENSP00000224337,…	USH1C,CX3CL1,CREB3L3,CD22,TFAP2C,EPS8L1,TGFBR3,FGF22,HMOX1,CYP24A1,PAGE4,RHOV,LHB,KCNA7,LGALS13,CYP3A5,SERPINE1,RLN1,BLNK,RASD1,OAS3,FZD10,TULP1,HBEGF,HES1,APOB,SLC30A3,RGS2,APOA1,INSL4,EEPD1,SNAI1,CPNE5,PSD4,FOSB,WISP1,GADD45G,BST2,MLLT1,CEP85,PTPRE,CARD6,DCLK1,BTG1,IRAK2,BHLHE40,EDEM1,ANO3,MTNR1B,TBX3,RAB11FIP5,SP110,GCM1,KHK,SLC40A1,TRHDE,LIPG,SNCAIP,LPIN2,SEMA7A,SMAD7,CCNE1,KCNN4,ATP2B3,IFIH1…
GO:0051046	Regulation of secretion	39	686	0.38	0.00021	9606.ENSP00000085219,9606.ENSP00000216117,9606.ENSP00000250160,9606.ENSP00000257068,9606.ENSP00000258098,9606.ENSP00000261368,9606.ENSP00000262888,9606.ENSP00000280155,9606.ENSP00000297029,9606.ENSP00000298355,9606.ENSP00000300952,9606.ENSP00000310928,9606.ENSP00000327251,9606.ENSP00000329418,9606.ENSP00000334002,9606.ENSP00000337128,9606.ENSP00000342278,9606.ENSP00000345681,9606.ENSP00000347454,…	CD22,HMOX1,WISP1,MTNR1B,RAB11FIP5,SNCAIP,KCNN4,ADRA2A,SCIN,TRIM9,MIDN,PPARD,NOS2,SOCS1,HAP1,EDN3,OAS2,GATA2,ANO1,PTGER3,FRMD4A,DPP4,GAB2,SGK1,HTR1B,ADA,TNFRSF1B,SDC1,DRD1,CYP19A1,NRG1,ADCY5,CASR,LYN,GPR68,ADAM8,CCL5,CD177,DOC2B
GO:0008284	Positive regulation of cell population proliferation	47	919	0.34	0.00026	9606.ENSP00000006053,9606.ENSP00000212355,9606.ENSP00000216117,9606.ENSP00000230990,9606.ENSP00000232424,9606.ENSP00000239316,9606.ENSP00000250160,9606.ENSP00000252593,9606.ENSP00000257566,9606.ENSP00000262643,9606.ENSP00000274625,9606.ENSP00000280155,9606.ENSP00000284523,9606.ENSP00000284984,9606.ENSP00000291232,9606.ENSP00000300589,9606.ENSP00000310928,9606.ENSP00000335628,9606.ENSP00000337128,…	CX3CL1,TGFBR3,HMOX1,HBEGF,HES1,INSL4,WISP1,BST2,TBX3,CCNE1,FGF18,ADRA2A,WNT3A,ADAMTS1,TNFRSF13C,NOD2,PPARD,SPDYA,EDN3,ACER2,GATA2,TGFBR2,DPP4,GAB2,CD55,ECM1,HTR1B,ADA,ADRA1D,CD274,PID1,SERPINB7,NRG1,TBX20,DYSF,IGF2,ERN1,CASR,CRIP2,LYN,ADM,NR4A1,GPR56,CCL5,VEGFA,TNFAIP3,CGA
GO:0040017	Positive regulation of locomotion	34	562	0.41	0.00028	9606.ENSP00000006053,9606.ENSP00000216117,9606.ENSP00000223095,9606.ENSP00000230990,9606.ENSP00000244050,9606.ENSP00000250160,9606.ENSP00000261918,9606.ENSP00000264431,9606.ENSP00000265970,9606.ENSP00000274625,9606.ENSP00000280155,9606.ENSP00000284984,9606.ENSP00000297494,9606.ENSP00000313391,9606.ENSP00000325526,9606.ENSP00000337128,9606.ENSP00000344115,9606.ENSP00000345681,9606.ENSP00000351905,…	CX3CL1,HMOX1,SERPINE1,HBEGF,SNAI1,WISP1,SEMA7A,RAPGEF2,PIK3C2A,FGF18,ADRA2A,ADAMTS1,NOS3,DAB2,WNT11,EDN3,CDH5,GATA2,TGFBR2,PPAP2B,CD274,ANGPT4,DRD1,C10orf54,IL1R1,DYSF,DOCK4,CASR,LYN,ADAM8,CCL5,VEGFA,CGA,TWIST2
GO:0006954	Inflammatory response	32	515	0.42	0.00034	9606.ENSP00000006053,9606.ENSP00000216117,9606.ENSP00000224337,9606.ENSP00000256458,9606.ENSP00000261918,9606.ENSP00000270590,9606.ENSP00000305766,9606.ENSP00000310405,9606.ENSP00000314807,9606.ENSP00000327251,9606.ENSP00000342385,9606.ENSP00000349003,9606.ENSP00000356969,9606.ENSP00000358045,9606.ENSP00000363001,9606.ENSP00000365435,9606.ENSP00000370542,9606.ENSP00000376896,9606.ENSP00000379003,…	CX3CL1,HMOX1,BLNK,IRAK2,SEMA7A,GPR32,MRGPRX1,XCR1,IL1RAP,NOS2,PTGES,PTGER3,APOA2,ECM1,SMPDL3B,TNFRSF1B,SDC1,IL36RN,NUPR1,IL1R1,CASP4,ACKR2,LYN,GPR68,ADM,BDKRB2,ADAM8,ALOX15,CCL5,RPS6KA5,CCL3L3,TNFAIP3
GO:0045766	Positive regulation of angiogenesis	17	169	0.63	0.00034	9606.ENSP00000006053,9606.ENSP00000216117,9606.ENSP00000223095,9606.ENSP00000256015,9606.ENSP00000265970,9606.ENSP00000274625,9606.ENSP00000297494,9606.ENSP00000300305,9606.ENSP00000344115,9606.ENSP00000345681,9606.ENSP00000351905,9606.ENSP00000357668,9606.ENSP00000358045,9606.ENSP00000363804,9606.ENSP00000371347,9606.ENSP00000436607,9606.ENSP00000478570	CX3CL1,HMOX1,SERPINE1,BTG1,PIK3C2A,FGF18,NOS3,RUNX1,CDH5,GATA2,TGFBR2,ADAM12,ECM1,KLF4,ANGPT4,ADM,VEGFA
GO:0002376	Immune system process	95	2481	0.21	0.00035	9606.ENSP00000006053,9606.ENSP00000085219,9606.ENSP00000212355,9606.ENSP00000216117,9606.ENSP00000224337,9606.ENSP00000228928,9606.ENSP00000232424,9606.ENSP00000233242,9606.ENSP00000250160,9606.ENSP00000252593,9606.ENSP00000261024,9606.ENSP00000261918,9606.ENSP00000262888,9606.ENSP00000263642,9606.ENSP00000264170,9606.ENSP00000266126,9606.ENSP00000267012,9606.ENSP00000267842,9606.ENSP00000270590,…	CX3CL1,CD22,TGFBR3,HMOX1,BLNK,OAS3,HES1,APOB,WISP1,BST2,SLC40A1,SEMA7A,KCNN4,IFIH1,KYNU,EIF2B2,BIN2,SLC27A2,GPR32,IQGAP2,ITGA1,ATP8B4,WNT3A,BTN3A1,TNFRSF13C,DTX3L,S100P,RUNX1,NOD2,JUNB,XCR1,IL1RAP,SLC7A8,NOS2,IKZF1,EDN3,OAS2,IFI6,SP100,CTSL,GATA2,GOLGA7,TFEB,TGFBR2,PARP9,DPP4,GAB2,DACT2,CD55,PRDM1,IFIT5,IFIT1,IFIT3,ADA,CSF3R,SMPDL3B,KLF4,TAP2,TNFRSF1B,ISG15,SDC1,CD274,ANGPT4,MAG,IL36RN,DDX60,ALAS…
GO:0048608	Reproductive structure development	28	420	0.45	0.00041	9606.ENSP00000201031,9606.ENSP00000221421,9606.ENSP00000232424,9606.ENSP00000244050,9606.ENSP00000257566,9606.ENSP00000259803,9606.ENSP00000266126,9606.ENSP00000279873,9606.ENSP00000284984,9606.ENSP00000297494,9606.ENSP00000303315,9606.ENSP00000310928,9606.ENSP00000345681,9606.ENSP00000351742,9606.ENSP00000358092,9606.ENSP00000361965,9606.ENSP00000368253,9606.ENSP00000370542,9606.ENSP00000379003,…	TFAP2C,LHB,HES1,SNAI1,TBX3,GCM1,EIF2B2,ARID5B,ADAMTS1,NOS3,JUNB,PPARD,GATA2,TFEB,PRDM1,ADA,NR0B1,SDC1,NUPR1,CYP19A1,DLX3,IGF2,TIPARP,ADM,GPR56,TPPP3,VEGFA,E2F8
GO:0010817	Regulation of hormone levels	32	524	0.41	0.00044	9606.ENSP00000221421,9606.ENSP00000222982,9606.ENSP00000257068,9606.ENSP00000257566,9606.ENSP00000258098,9606.ENSP00000271417,9606.ENSP00000280155,9606.ENSP00000285979,9606.ENSP00000300952,9606.ENSP00000301408,9606.ENSP00000310928,9606.ENSP00000327251,9606.ENSP00000328364,9606.ENSP00000330442,9606.ENSP00000337128,9606.ENSP00000347454,9606.ENSP00000353731,9606.ENSP00000358421,9606.ENSP00000369050,…	LHB,CYP3A5,MTNR1B,TBX3,RAB11FIP5,ILDR2,ADRA2A,CYP2C18,MIDN,CGB5,PPARD,NOS2,MAFA,PLB1,EDN3,ANO1,DPP4,HSD3B1,CYP1A1,CYP19A1,ACE2,CGB8,ADCY5,CASR,TIPARP,LYN,GPR68,ADM,HSD17B1,CCL5,CGA,DOC2B
GO:0001568	Blood vessel development	31	500	0.42	0.00047	9606.ENSP00000006053,9606.ENSP00000212355,9606.ENSP00000216117,9606.ENSP00000223095,9606.ENSP00000232424,9606.ENSP00000233242,9606.ENSP00000257566,9606.ENSP00000262158,9606.ENSP00000264431,9606.ENSP00000274625,9606.ENSP00000297494,9606.ENSP00000303315,9606.ENSP00000325526,9606.ENSP00000334563,9606.ENSP00000344115,9606.ENSP00000345681,9606.ENSP00000351905,9606.ENSP00000358045,9606.ENSP00000358092,…	CX3CL1,TGFBR3,HMOX1,SERPINE1,HES1,APOB,TBX3,SMAD7,RAPGEF2,FGF18,NOS3,JUNB,WNT11,MYO18B,CDH5,GATA2,TGFBR2,ECM1,PRDM1,ANGPT4,TBX20,DYSF,DLX3,TIPARP,ADM,NR4A1,TNFAIP2,ADAM8,GPR56,VEGFA,E2F8
GO:0010646	Regulation of cell communication	123	3514	0.17	0.00056	9606.ENSP00000006053,9606.ENSP00000085219,9606.ENSP00000201647,9606.ENSP00000212355,9606.ENSP00000215530,9606.ENSP00000216117,9606.ENSP00000218068,9606.ENSP00000220507,9606.ENSP00000223095,9606.ENSP00000229030,9606.ENSP00000230990,9606.ENSP00000232424,9606.ENSP00000235382,9606.ENSP00000236850,9606.ENSP00000244050,9606.ENSP00000245796,9606.ENSP00000250160,9606.ENSP00000252506,9606.ENSP00000252593,…	CX3CL1,CD22,EPS8L1,TGFBR3,FGF22,HMOX1,PAGE4,RHOV,SERPINE1,FZD10,HBEGF,HES1,RGS2,APOA1,SNAI1,PSD4,WISP1,GADD45G,BST2,PTPRE,IRAK2,MTNR1B,RAB11FIP5,SNCAIP,SEMA7A,SMAD7,KCNN4,CBLB,RAPGEF2,NKD1,FGF18,ADRA2A,GUCY1A2,PPM1B,ITGA1,WNT3A,ADAMTS3,SHANK1,CYTH3,NOS3,WNK2,RUNX1,NOD2,MIDN,PPARD,SHISA2,ZNF366,DAB2,LURAP1L,WNT11,NOS2,SOCS1,KREMEN1,HAP1,EDN3,RHOBTB1,MAOA,IFI6,SP100,CDH5,SPRY4,GATA2,DUSP9,ANO1,TGFB…
GO:0032101	Regulation of response to external stimulus	49	1013	0.31	0.00056	9606.ENSP00000006053,9606.ENSP00000078445,9606.ENSP00000223095,9606.ENSP00000236850,9606.ENSP00000250160,9606.ENSP00000261918,9606.ENSP00000274625,9606.ENSP00000282412,9606.ENSP00000284523,9606.ENSP00000296161,9606.ENSP00000297494,9606.ENSP00000300589,9606.ENSP00000310928,9606.ENSP00000327251,9606.ENSP00000329418,9606.ENSP00000331242,9606.ENSP00000337128,9606.ENSP00000344115,9606.ENSP00000349003,…	CX3CL1,CREB3L3,SERPINE1,APOA1,WISP1,SEMA7A,FGF18,PPM1B,WNT3A,DTX3L,NOS3,NOD2,PPARD,NOS2,SOCS1,KREMEN1,EDN3,CDH5,PTGER3,TGFBR2,PARP9,DPP4,CD55,MPP1,IFIT1,ADA,PGC,SMPDL3B,KLF4,DDX60,DRD1,CYP19A1,IL1R1,DYSF,CASP4,ACE2,SERPINB2,MUC15,PARP14,TREML2,CASR,LYN,NUCB2,ADAM8,ALOX15,CCL5,VEGFA,RPS6KA5,TNFAIP3
GO:0002682	Regulation of immune system process	65	1514	0.26	0.00060	9606.ENSP00000006053,9606.ENSP00000085219,9606.ENSP00000216117,9606.ENSP00000223095,9606.ENSP00000224337,9606.ENSP00000232424,9606.ENSP00000236850,9606.ENSP00000252593,9606.ENSP00000261918,9606.ENSP00000262158,9606.ENSP00000262888,9606.ENSP00000266126,9606.ENSP00000270590,9606.ENSP00000282412,9606.ENSP00000284523,9606.ENSP00000285407,9606.ENSP00000289361,9606.ENSP00000291232,9606.ENSP00000296161,…	CX3CL1,CD22,HMOX1,SERPINE1,BLNK,HES1,APOA1,BST2,SEMA7A,SMAD7,KCNN4,EIF2B2,GPR32,PPM1B,WNT3A,KLF10,BTN3A1,TNFRSF13C,DTX3L,SCIN,AQP3,RUNX1,NOD2,NOS2,SOCS1,EDN3,GATA2,TGFBR2,PARP9,DPP4,GAB2,CD55,APOA2,ECM1,PRDM1,MPP1,IFIT1,ADA,PGC,CSF3R,TNFRSF1B,TP73,ISG15,CD274,DDX60,C10orf54,CYP19A1,IL1R1,DYSF,IGF2,MUC15,PARP14,TREML2,MYO10,FYB,LYN,GPR68,ADAM8,ALOX15,CCL5,PLCL2,VEGFA,CD177,RPS6KA5,TNFAIP3
GO:0007267	Cell-cell signaling	53	1145	0.29	0.00069	9606.ENSP00000006053,9606.ENSP00000201031,9606.ENSP00000221421,9606.ENSP00000229030,9606.ENSP00000232424,9606.ENSP00000239316,9606.ENSP00000250160,9606.ENSP00000257068,9606.ENSP00000257566,9606.ENSP00000258098,9606.ENSP00000261180,9606.ENSP00000262643,9606.ENSP00000268459,9606.ENSP00000271417,9606.ENSP00000274625,9606.ENSP00000278379,9606.ENSP00000280155,9606.ENSP00000284523,9606.ENSP00000285407,…	CX3CL1,TFAP2C,LHB,FZD10,HES1,INSL4,WISP1,MTNR1B,TBX3,RAB11FIP5,TRHDE,CCNE1,NKD1,ILDR2,FGF18,SLC1A2,ADRA2A,WNT3A,KLF10,GRHL3,BTN3A1,TRIM9,NOD2,CGB5,DAB2,IL1RAP,WNT11,NOS2,MAFA,KREMEN1,HAP1,EDN3,HTR1B,GABRE,PPAP2B,HTR1D,KLF4,ADRA1D,SDC1,DRD1,DAAM2,NRG1,DYSF,DLGAP2,CGB8,SYNJ1,KCNIP2,LYN,ADM,GPR56,CCL5,BHLHA15,DOC2B
GO:0048514	Blood vessel morphogenesis	27	410	0.45	0.00069	9606.ENSP00000006053,9606.ENSP00000212355,9606.ENSP00000216117,9606.ENSP00000223095,9606.ENSP00000232424,9606.ENSP00000233242,9606.ENSP00000262158,9606.ENSP00000274625,9606.ENSP00000297494,9606.ENSP00000303315,9606.ENSP00000325526,9606.ENSP00000334563,9606.ENSP00000345681,9606.ENSP00000351905,9606.ENSP00000358045,9606.ENSP00000358092,9606.ENSP00000371347,9606.ENSP00000386170,9606.ENSP00000386881,…	CX3CL1,TGFBR3,HMOX1,SERPINE1,HES1,APOB,SMAD7,FGF18,NOS3,JUNB,WNT11,MYO18B,GATA2,TGFBR2,ECM1,PRDM1,ANGPT4,TBX20,DYSF,TIPARP,ADM,NR4A1,TNFAIP2,ADAM8,GPR56,VEGFA,E2F8
GO:0019221	Cytokine-mediated signaling pathway	37	678	0.37	0.00074	9606.ENSP00000006053,9606.ENSP00000216117,9606.ENSP00000228928,9606.ENSP00000252593,9606.ENSP00000256458,9606.ENSP00000291232,9606.ENSP00000300589,9606.ENSP00000303315,9606.ENSP00000310405,9606.ENSP00000314807,9606.ENSP00000327251,9606.ENSP00000329418,9606.ENSP00000340684,9606.ENSP00000342278,9606.ENSP00000342513,9606.ENSP00000343023,9606.ENSP00000354952,9606.ENSP00000360869,9606.ENSP00000360883,…	CX3CL1,HMOX1,OAS3,BST2,IRAK2,TNFRSF13C,NOD2,JUNB,XCR1,IL1RAP,NOS2,SOCS1,MAOA,OAS2,IFI6,SP100,GAB2,IFIT1,IFIT3,CSF3R,TNFRSF1B,ISG15,SDC1,IL36RN,IRF9,MX1,CSF2RB,IL1R1,OAS1,IFI35,SERPINB2,ACKR2,ALOX15,CCL5,VEGFA,RPS6KA5,CCL3L3
GO:0009966	Regulation of signal transduction	111	3107	0.18	0.00075	9606.ENSP00000006053,9606.ENSP00000085219,9606.ENSP00000201647,9606.ENSP00000212355,9606.ENSP00000215530,9606.ENSP00000216117,9606.ENSP00000218068,9606.ENSP00000220507,9606.ENSP00000223095,9606.ENSP00000229030,9606.ENSP00000230990,9606.ENSP00000232424,9606.ENSP00000235382,9606.ENSP00000236850,9606.ENSP00000244050,9606.ENSP00000245796,9606.ENSP00000250160,9606.ENSP00000252506,9606.ENSP00000252593,…	CX3CL1,CD22,EPS8L1,TGFBR3,FGF22,HMOX1,PAGE4,RHOV,SERPINE1,FZD10,HBEGF,HES1,RGS2,APOA1,SNAI1,PSD4,WISP1,GADD45G,BST2,PTPRE,IRAK2,MTNR1B,SEMA7A,SMAD7,KCNN4,CBLB,RAPGEF2,NKD1,FGF18,ADRA2A,GUCY1A2,PPM1B,ITGA1,WNT3A,ADAMTS3,SHANK1,CYTH3,NOS3,WNK2,RUNX1,NOD2,PPARD,SHISA2,ZNF366,DAB2,LURAP1L,WNT11,SOCS1,KREMEN1,HAP1,EDN3,RHOBTB1,MAOA,IFI6,SP100,CDH5,SPRY4,GATA2,DUSP9,TGFBR2,PARP9,DACT2,CD55,ARHGAP30,ECM…
GO:2000026	Regulation of multicellular organismal development	82	2096	0.22	0.00080	9606.ENSP00000006053,9606.ENSP00000212355,9606.ENSP00000216117,9606.ENSP00000223095,9606.ENSP00000232424,9606.ENSP00000235382,9606.ENSP00000236850,9606.ENSP00000244050,9606.ENSP00000244751,9606.ENSP00000250160,9606.ENSP00000256015,9606.ENSP00000256495,9606.ENSP00000257566,9606.ENSP00000259803,9606.ENSP00000261918,9606.ENSP00000262158,9606.ENSP00000264431,9606.ENSP00000265970,9606.ENSP00000268459,…	CX3CL1,TGFBR3,HMOX1,SERPINE1,HES1,RGS2,APOA1,SNAI1,CPNE5,WISP1,BTG1,BHLHE40,TBX3,GCM1,SEMA7A,SMAD7,RAPGEF2,PIK3C2A,NKD1,FGF18,WNT3A,ADAMTS1,KLF10,GRHL3,SHANK1,SCIN,NOS3,AQP3,RUNX1,PPARD,DAB2,IL1RAP,WNT11,SOCS1,KREMEN1,FAM101B,HAP1,TRPV2,OAS2,SP100,CDH5,CTSL,MAFF,GATA2,TGFBR2,ADAM12,ECM1,PRDM1,NEURL1,NCOA3,ADA,CSF3R,NCMAP,KLF4,TNFRSF1B,HES2,TP73,XK,RBM24,ISG15,CD274,ANGPT4,MAG,C10orf54,NUPR1,SERPI…
GO:0022409	Positive regulation of cell-cell adhesion	21	272	0.52	0.00082	9606.ENSP00000006053,9606.ENSP00000232424,9606.ENSP00000262158,9606.ENSP00000284523,9606.ENSP00000291232,9606.ENSP00000300305,9606.ENSP00000300589,9606.ENSP00000329418,9606.ENSP00000351905,9606.ENSP00000353731,9606.ENSP00000356030,9606.ENSP00000360296,9606.ENSP00000361965,9606.ENSP00000370989,9606.ENSP00000378409,9606.ENSP00000391826,9606.ENSP00000421280,9606.ENSP00000428924,9606.ENSP00000453302,…	CX3CL1,HES1,SMAD7,WNT3A,TNFRSF13C,RUNX1,NOD2,SOCS1,TGFBR2,DPP4,CD55,PPAP2B,ADA,CD274,C10orf54,IGF2,MYO10,LYN,ADAM8,ALOX15,CCL5
GO:0048878	Chemical homeostasis	52	1124	0.29	0.00082	9606.ENSP00000006053,9606.ENSP00000216117,9606.ENSP00000233242,9606.ENSP00000233535,9606.ENSP00000236850,9606.ENSP00000250160,9606.ENSP00000257068,9606.ENSP00000258098,9606.ENSP00000261024,9606.ENSP00000261292,9606.ENSP00000262158,9606.ENSP00000263519,9606.ENSP00000270590,9606.ENSP00000280155,9606.ENSP00000285393,9606.ENSP00000288955,9606.ENSP00000297954,9606.ENSP00000297991,9606.ENSP00000310405,…	CX3CL1,HMOX1,APOB,SLC30A3,APOA1,WISP1,MTNR1B,RAB11FIP5,SLC40A1,LIPG,SMAD7,ATP2B3,GPR32,ADRA2A,ATP6V0D2,GRHL3,WNK2,AQP3,XCR1,SLC7A8,HAP1,EDN3,TRPV2,IFI6,ADCY2,CDH5,GATA2,PTGER3,ATP2A1,CD55,APOA2,ATP1A4,HTR1B,IFIT1,XK,ADRA1D,GCM2,DRD1,SYNPO,MED13,OAS1,ERN1,GRAMD1B,ACKR2,ADCY5,CASR,ADM,BDKRB2,CCL5,BHLHA15,PLCL2,VEGFA
GO:0035556	Intracellular signal transduction	70	1712	0.24	0.0010	9606.ENSP00000201647,9606.ENSP00000212355,9606.ENSP00000215530,9606.ENSP00000216117,9606.ENSP00000220507,9606.ENSP00000224337,9606.ENSP00000225688,9606.ENSP00000230990,9606.ENSP00000255448,9606.ENSP00000256458,9606.ENSP00000263642,9606.ENSP00000264431,9606.ENSP00000265970,9606.ENSP00000274625,9606.ENSP00000280155,9606.ENSP00000282249,9606.ENSP00000282908,9606.ENSP00000297494,9606.ENSP00000297954,…	EPS8L1,TGFBR3,FGF22,HMOX1,RHOV,BLNK,RASD1,HBEGF,DCLK1,IRAK2,IFIH1,RAPGEF2,PIK3C2A,FGF18,ADRA2A,GUCY1A2,STK32B,NOS3,WNK2,NOD2,PPM1D,XCR1,PITPNM2,NOS2,STAC2,MAFA,SOCS1,EDN3,RHOBTB1,IFI6,ACER2,ADCY2,SP100,DUSP9,PTGER3,ATP2A1,GAB2,RASAL2,SGK1,ARHGAP30,TNFRSF1B,TP73,ADRA1D,GPR64,GPR78,LATS2,DRD1,NUPR1,CSF2RB,NRG1,MAST4,CASP4,ERN1,DOCK4,ACKR2,ADCY5,CASR,LPHN3,LYN,NUCB2,ADM,ACTN2,ASB2,GPR56,CCL5,BHLHA15…
GO:0045785	Positive regulation of cell adhesion	27	423	0.43	0.0010	9606.ENSP00000006053,9606.ENSP00000232424,9606.ENSP00000236850,9606.ENSP00000262158,9606.ENSP00000284523,9606.ENSP00000291232,9606.ENSP00000297044,9606.ENSP00000300305,9606.ENSP00000300589,9606.ENSP00000329418,9606.ENSP00000351905,9606.ENSP00000353731,9606.ENSP00000356030,9606.ENSP00000360296,9606.ENSP00000361965,9606.ENSP00000370989,9606.ENSP00000378409,9606.ENSP00000384620,9606.ENSP00000386881,…	CX3CL1,HES1,APOA1,SMAD7,WNT3A,TNFRSF13C,CYTH3,RUNX1,NOD2,SOCS1,TGFBR2,DPP4,CD55,PPAP2B,ADA,CD274,C10orf54,NRG1,DYSF,IGF2,MYO10,LYN,ADAM8,GPR56,ALOX15,CCL5,VEGFA
GO:0050793	Regulation of developmental process	97	2648	0.19	0.0012	9606.ENSP00000006053,9606.ENSP00000212355,9606.ENSP00000216117,9606.ENSP00000220507,9606.ENSP00000223095,9606.ENSP00000232424,9606.ENSP00000233242,9606.ENSP00000235382,9606.ENSP00000236850,9606.ENSP00000244050,9606.ENSP00000244751,9606.ENSP00000250160,9606.ENSP00000256015,9606.ENSP00000256495,9606.ENSP00000257566,9606.ENSP00000259803,9606.ENSP00000261918,9606.ENSP00000262158,9606.ENSP00000264431,…	CX3CL1,TGFBR3,HMOX1,RHOV,SERPINE1,HES1,APOB,RGS2,APOA1,SNAI1,CPNE5,WISP1,BTG1,BHLHE40,TBX3,GCM1,SEMA7A,SMAD7,RAPGEF2,PIK3C2A,NKD1,FGF18,WNT3A,ADAMTS1,KLF10,FMNL2,GRHL3,TNFRSF13C,SHANK1,SCIN,NOS3,AQP3,RUNX1,JUNB,PPARD,DAB2,IL1RAP,WNT11,SOCS1,KREMEN1,FAM101B,HAP1,EDN3,TRPV2,OAS2,SP100,CDH5,CTSL,MAFF,GATA2,TGFBR2,ADAM12,ECM1,PRDM1,NEURL1,NCOA3,ADA,CSF3R,NCMAP,KLF4,TNFRSF1B,HES2,TP73,XK,RBM24,ISG15,C…
GO:0045597	Positive regulation of cell differentiation	47	993	0.3	0.0013	9606.ENSP00000006053,9606.ENSP00000223095,9606.ENSP00000232424,9606.ENSP00000233242,9606.ENSP00000235382,9606.ENSP00000236850,9606.ENSP00000244050,9606.ENSP00000244751,9606.ENSP00000250160,9606.ENSP00000256015,9606.ENSP00000261918,9606.ENSP00000262158,9606.ENSP00000264431,9606.ENSP00000274625,9606.ENSP00000284523,9606.ENSP00000285407,9606.ENSP00000293441,9606.ENSP00000297029,9606.ENSP00000300305,…	CX3CL1,SERPINE1,HES1,APOB,RGS2,APOA1,SNAI1,CPNE5,WISP1,BTG1,SEMA7A,SMAD7,RAPGEF2,FGF18,WNT3A,KLF10,SHANK1,SCIN,RUNX1,JUNB,PPARD,DAB2,SOCS1,HAP1,EDN3,TRPV2,CDH5,GATA2,TGFBR2,NEURL1,NCOA3,ADA,TNFRSF1B,TP73,RBM24,ISG15,ADAMTS20,MAG,C10orf54,NRG1,ZNF365,LYN,GPR68,ADM,ADAM8,ZNF488,VEGFA
GO:0040011	Locomotion	55	1251	0.27	0.0016	9606.ENSP00000006053,9606.ENSP00000212355,9606.ENSP00000220507,9606.ENSP00000230990,9606.ENSP00000232424,9606.ENSP00000233242,9606.ENSP00000236850,9606.ENSP00000244050,9606.ENSP00000255448,9606.ENSP00000256015,9606.ENSP00000261918,9606.ENSP00000264431,9606.ENSP00000265970,9606.ENSP00000267012,9606.ENSP00000279873,9606.ENSP00000282588,9606.ENSP00000284523,9606.ENSP00000288670,9606.ENSP00000296370,…	CX3CL1,TGFBR3,RHOV,HBEGF,HES1,APOB,APOA1,SNAI1,DCLK1,BTG1,SEMA7A,RAPGEF2,PIK3C2A,BIN2,ARID5B,ITGA1,WNT3A,FMNL2,S100P,NOS3,XCR1,PPARD,SLC7A8,WNT11,EDN3,CDH5,CORO6,GATA2,PARP9,DPP4,GAB2,ATP1A4,NEURL1,CSF3R,SDC1,ANGPT4,MAG,DRD1,NRG1,TBX20,SPATA13,DOCK4,ACKR2,LPHN3,LYN,NR4A1,ADAM8,SLC7A6,GPR56,CCL5,VEGFA,CD177,RPS6KA5,CCL3L3,TNFAIP3
GO:0042592	Homeostatic process	68	1676	0.24	0.0017	9606.ENSP00000005226,9606.ENSP00000006053,9606.ENSP00000212355,9606.ENSP00000216117,9606.ENSP00000229771,9606.ENSP00000233242,9606.ENSP00000233535,9606.ENSP00000236850,9606.ENSP00000250160,9606.ENSP00000257068,9606.ENSP00000258098,9606.ENSP00000261024,9606.ENSP00000261292,9606.ENSP00000262158,9606.ENSP00000262643,9606.ENSP00000262888,9606.ENSP00000263519,9606.ENSP00000270590,9606.ENSP00000271417,…	USH1C,CX3CL1,TGFBR3,HMOX1,TULP1,APOB,SLC30A3,APOA1,WISP1,MTNR1B,RAB11FIP5,SLC40A1,LIPG,SMAD7,CCNE1,KCNN4,ATP2B3,GPR32,ILDR2,ADRA2A,ATP6V0D2,GRHL3,TNFRSF13C,NOS3,WNK2,AQP3,NOD2,XCR1,SLC7A8,NOS2,IKZF1,HAP1,EDN3,TRPV2,IFI6,ADCY2,SP100,CDH5,GATA2,PTGER3,ATP2A1,CD55,APOA2,ATP1A4,HTR1B,IFIT1,XK,ADRA1D,GCM2,DRD1,SYNPO,ALAS1,MED13,ZNF365,OAS1,ERN1,GRAMD1B,ACKR2,ADCY5,CASR,LYN,ADM,BDKRB2,CCL5,BHLHA15,PLCL…
GO:0002684	Positive regulation of immune system process	45	949	0.3	0.0018	9606.ENSP00000006053,9606.ENSP00000216117,9606.ENSP00000223095,9606.ENSP00000224337,9606.ENSP00000232424,9606.ENSP00000261918,9606.ENSP00000262888,9606.ENSP00000266126,9606.ENSP00000270590,9606.ENSP00000284523,9606.ENSP00000285407,9606.ENSP00000289361,9606.ENSP00000291232,9606.ENSP00000297029,9606.ENSP00000297991,9606.ENSP00000300305,9606.ENSP00000300589,9606.ENSP00000327251,9606.ENSP00000329418,…	CX3CL1,HMOX1,SERPINE1,BLNK,HES1,SEMA7A,KCNN4,EIF2B2,GPR32,WNT3A,KLF10,BTN3A1,TNFRSF13C,SCIN,AQP3,RUNX1,NOD2,NOS2,SOCS1,EDN3,GATA2,TGFBR2,PARP9,DPP4,GAB2,CD55,ADA,PGC,ISG15,CD274,DDX60,C10orf54,IL1R1,DYSF,IGF2,MUC15,MYO10,FYB,LYN,GPR68,ADAM8,CCL5,VEGFA,CD177,RPS6KA5
GO:0015711	Organic anion transport	28	465	0.41	0.0018	9606.ENSP00000217254,9606.ENSP00000236850,9606.ENSP00000256737,9606.ENSP00000262888,9606.ENSP00000267842,9606.ENSP00000273859,9606.ENSP00000275015,9606.ENSP00000278379,9606.ENSP00000284509,9606.ENSP00000297282,9606.ENSP00000301891,9606.ENSP00000305302,9606.ENSP00000308895,9606.ENSP00000310928,9606.ENSP00000313600,9606.ENSP00000320378,9606.ENSP00000322218,9606.ENSP00000327251,9606.ENSP00000356969,…	SLC52A3,APOA1,ANO3,KCNN4,SLC27A2,ATP10D,NFKBIE,SLC1A2,ATP8B4,SLC13A4,SLC22A11,SLC6A19,SLC19A1,PPARD,ATP10B,SLC7A8,PITPNM2,NOS2,APOA2,SLC25A25,XK,ACE2,SLC52A1,CASR,BDKRB2,SLC7A6,SLC43A2,SLC38A3
GO:0051050	Positive regulation of transport	44	923	0.31	0.0020	9606.ENSP00000006053,9606.ENSP00000223095,9606.ENSP00000229771,9606.ENSP00000233535,9606.ENSP00000236850,9606.ENSP00000242108,9606.ENSP00000256497,9606.ENSP00000261292,9606.ENSP00000262888,9606.ENSP00000278379,9606.ENSP00000280155,9606.ENSP00000284523,9606.ENSP00000297029,9606.ENSP00000297508,9606.ENSP00000297954,9606.ENSP00000310928,9606.ENSP00000313391,9606.ENSP00000327509,9606.ENSP00000334002,…	CX3CL1,SERPINE1,TULP1,SLC30A3,APOA1,EEPD1,EDEM1,LIPG,KCNN4,SLC1A2,ADRA2A,WNT3A,SCIN,MICALL2,WNK2,PPARD,DAB2,STAC2,HAP1,EDN3,TRPV2,GATA2,ANO1,ATP2A1,FRMD4A,GAB2,SGK1,APOA2,SORBS1,TP73,SDC1,DRD1,CYP19A1,ACE2,KCNIP2,CASR,GPR68,ACTN2,ADAM8,CCL5,VEGFA,CD177,SLC38A3,DOC2B
GO:0001932	Regulation of protein phosphorylation	61	1459	0.25	0.0021	9606.ENSP00000006053,9606.ENSP00000218068,9606.ENSP00000229030,9606.ENSP00000230990,9606.ENSP00000232424,9606.ENSP00000235382,9606.ENSP00000236850,9606.ENSP00000252506,9606.ENSP00000252674,9606.ENSP00000252992,9606.ENSP00000256458,9606.ENSP00000261918,9606.ENSP00000262158,9606.ENSP00000262643,9606.ENSP00000264122,9606.ENSP00000264431,9606.ENSP00000274625,9606.ENSP00000280155,9606.ENSP00000282588,…	CX3CL1,PAGE4,FZD10,HBEGF,HES1,RGS2,APOA1,GADD45G,MLLT1,CEP85,IRAK2,SEMA7A,SMAD7,CCNE1,CBLB,RAPGEF2,FGF18,ADRA2A,ITGA1,WNT3A,WNK2,NOD2,DAB2,WNT11,SOCS1,SPDYA,EDN3,ADCY2,TCL1B,CDH5,SPRY4,DUSP9,TGFBR2,PARP9,NEURL1,AVPI1,PPAP2B,KLF4,TP73,ADRA1D,ANGPT4,LATS2,PID1,DRD1,NRG1,IGF2,RELL1,ERN1,PARP14,ADCY5,CASR,LYN,BDKRB2,ADAM8,ALOX15,CCL5,PLCL2,VEGFA,RPS6KA5,CCL3L3,TNFAIP3
GO:0048513	Animal organ development	111	3197	0.17	0.0022	9606.ENSP00000005226,9606.ENSP00000201031,9606.ENSP00000209718,9606.ENSP00000212355,9606.ENSP00000216117,9606.ENSP00000221421,9606.ENSP00000223095,9606.ENSP00000224337,9606.ENSP00000229771,9606.ENSP00000230990,9606.ENSP00000232424,9606.ENSP00000235382,9606.ENSP00000236850,9606.ENSP00000244050,9606.ENSP00000250160,9606.ENSP00000255448,9606.ENSP00000257068,9606.ENSP00000257566,9606.ENSP00000259803,…	USH1C,TFAP2C,KRT23,TGFBR3,HMOX1,LHB,SERPINE1,BLNK,TULP1,HBEGF,HES1,RGS2,APOA1,SNAI1,WISP1,DCLK1,MTNR1B,TBX3,GCM1,SLC40A1,SEMA7A,SMAD7,TFCP2L1,RAPGEF2,EIF2B2,NKD1,ILDR2,FGF18,SLC1A2,ARID5B,WNT3A,PDLIM3,ADAMTS1,KLF10,GRHL3,SHANK1,NOS3,AQP3,RUNX1,JUNB,FOXI1,PPARD,B3GNT5,WNT11,LRIG3,BGN,IKZF1,FAM101B,HAP1,MYO18B,EDN3,SPRY4,MAFF,GATA2,MAN1A2,TFEB,TGFBR2,GAB2,DACT2,APOA2,TACC2,ECM1,PRDM1,HSD3B1,RBM20,N…
GO:0072359	Circulatory system development	42	872	0.31	0.0024	9606.ENSP00000006053,9606.ENSP00000212355,9606.ENSP00000216117,9606.ENSP00000223095,9606.ENSP00000232424,9606.ENSP00000233242,9606.ENSP00000244050,9606.ENSP00000257566,9606.ENSP00000262158,9606.ENSP00000264431,9606.ENSP00000274625,9606.ENSP00000284523,9606.ENSP00000284770,9606.ENSP00000284984,9606.ENSP00000297494,9606.ENSP00000303315,9606.ENSP00000310928,9606.ENSP00000325526,9606.ENSP00000334563,…	CX3CL1,TGFBR3,HMOX1,SERPINE1,HES1,APOB,SNAI1,TBX3,SMAD7,RAPGEF2,FGF18,WNT3A,PDLIM3,ADAMTS1,NOS3,JUNB,PPARD,WNT11,MYO18B,CDH5,GATA2,TGFBR2,ECM1,PRDM1,RBM20,TNFRSF1B,RBM24,ANGPT4,NRG1,TBX20,DYSF,DLX3,TIPARP,ADM,NR4A1,ACTN2,TNFAIP2,ADAM8,GPR56,VEGFA,E2F8,NEB
GO:0048585	Negative regulation of response to stimulus	66	1636	0.23	0.0026	9606.ENSP00000006053,9606.ENSP00000085219,9606.ENSP00000212355,9606.ENSP00000216117,9606.ENSP00000218068,9606.ENSP00000223095,9606.ENSP00000230990,9606.ENSP00000235382,9606.ENSP00000236850,9606.ENSP00000244050,9606.ENSP00000252593,9606.ENSP00000254667,9606.ENSP00000257068,9606.ENSP00000261918,9606.ENSP00000262158,9606.ENSP00000264122,9606.ENSP00000268459,9606.ENSP00000280155,9606.ENSP00000282412,…	CX3CL1,CD22,TGFBR3,HMOX1,PAGE4,SERPINE1,HBEGF,RGS2,APOA1,SNAI1,BST2,PTPRE,MTNR1B,SEMA7A,SMAD7,CBLB,NKD1,ADRA2A,PPM1B,ITGA1,WNT3A,NOS3,WNK2,PPARD,SHISA2,ZNF366,DAB2,WNT11,SOCS1,KREMEN1,IFI6,CDH5,SPRY4,GATA2,DUSP9,TGFBR2,DPP4,DACT2,CD55,APOA2,ECM1,NEURL1,HTR1B,CXorf57,ADA,SMPDL3B,KLF4,NR0B1,LATS2,PID1,IL36RN,DRD1,CYP19A1,NRG1,TBX20,SERPINB2,PARP14,ERBB2IP,LYN,NUCB2,ADM,BDKRB2,ALOX15,CCL5,PLCL2,TNFA…
GO:2000108	Positive regulation of leukocyte apoptotic process	7	30	1.0	0.0027	9606.ENSP00000221797,9606.ENSP00000264431,9606.ENSP00000370989,9606.ENSP00000375904,9606.ENSP00000428924,9606.ENSP00000453302,9606.ENSP00000474412	LGALS13,RAPGEF2,CD274,LGALS16,LYN,ADAM8,CCL5
GO:0009725	Response to hormone	41	849	0.31	0.0028	9606.ENSP00000212355,9606.ENSP00000216117,9606.ENSP00000221421,9606.ENSP00000233242,9606.ENSP00000236850,9606.ENSP00000245919,9606.ENSP00000260599,9606.ENSP00000261596,9606.ENSP00000262643,9606.ENSP00000265970,9606.ENSP00000266126,9606.ENSP00000280155,9606.ENSP00000285393,9606.ENSP00000297494,9606.ENSP00000301408,9606.ENSP00000303315,9606.ENSP00000310928,9606.ENSP00000313158,9606.ENSP00000316786,…	TGFBR3,HMOX1,LHB,APOB,APOA1,FOSB,KHK,LPIN2,CCNE1,PIK3C2A,EIF2B2,ADRA2A,ATP6V0D2,NOS3,CGB5,JUNB,PPARD,ZNF366,HSD11B2,NOS2,ADCY2,CTSL,TGFBR2,ESRRG,APOA2,INSRR,HSD3B1,HTR1B,SORBS1,NCOA3,NR0B1,SDC1,LATS2,PID1,IGF2,CGB8,ADCY5,LYN,ADM,NR4A1,ACTN2
GO:0061061	Muscle structure development	28	479	0.4	0.0028	9606.ENSP00000212355,9606.ENSP00000230990,9606.ENSP00000232424,9606.ENSP00000257566,9606.ENSP00000262158,9606.ENSP00000268459,9606.ENSP00000279873,9606.ENSP00000284523,9606.ENSP00000284770,9606.ENSP00000334563,9606.ENSP00000345393,9606.ENSP00000357668,9606.ENSP00000358795,9606.ENSP00000367879,9606.ENSP00000370542,9606.ENSP00000379003,9606.ENSP00000384477,9606.ENSP00000384620,9606.ENSP00000386170,…	TGFBR3,HBEGF,HES1,TBX3,SMAD7,NKD1,ARID5B,WNT3A,PDLIM3,MYO18B,MAFF,ADAM12,NEURL1,XK,SDC1,NUPR1,IFRD1,NRG1,TBX20,DYSF,IGF2,ERVW-1,ERVFRD-1,ADM,ACTN2,ASB2,VEGFA,NEB
GO:0050727	Regulation of inflammatory response	23	351	0.45	0.0029	9606.ENSP00000006053,9606.ENSP00000078445,9606.ENSP00000223095,9606.ENSP00000236850,9606.ENSP00000250160,9606.ENSP00000261918,9606.ENSP00000300589,9606.ENSP00000310928,9606.ENSP00000327251,9606.ENSP00000344115,9606.ENSP00000349003,9606.ENSP00000361965,9606.ENSP00000363001,9606.ENSP00000363804,9606.ENSP00000379683,9606.ENSP00000386380,9606.ENSP00000388566,9606.ENSP00000389326,9606.ENSP00000428924,…	CX3CL1,CREB3L3,SERPINE1,APOA1,WISP1,SEMA7A,NOD2,PPARD,NOS2,CDH5,PTGER3,ADA,SMPDL3B,KLF4,CYP19A1,IL1R1,CASP4,ACE2,LYN,ADAM8,ALOX15,CCL5,TNFAIP3
GO:0008202	Steroid metabolic process	19	256	0.5	0.0031	9606.ENSP00000216862,9606.ENSP00000221421,9606.ENSP00000222982,9606.ENSP00000233242,9606.ENSP00000236850,9606.ENSP00000263707,9606.ENSP00000267842,9606.ENSP00000310928,9606.ENSP00000316786,9606.ENSP00000356969,9606.ENSP00000358414,9606.ENSP00000358421,9606.ENSP00000368253,9606.ENSP00000369050,9606.ENSP00000379683,9606.ENSP00000420612,9606.ENSP00000436607,9606.ENSP00000457539,9606.ENSP00000466799	CYP24A1,LHB,CYP3A5,APOB,APOA1,TFCP2L1,SLC27A2,PPARD,HSD11B2,APOA2,HMGCS2,HSD3B1,NR0B1,CYP1A1,CYP19A1,TIPARP,ADM,APOBR,HSD17B1
GO:0010647	Positive regulation of cell communication	71	1823	0.22	0.0034	9606.ENSP00000006053,9606.ENSP00000212355,9606.ENSP00000215530,9606.ENSP00000216117,9606.ENSP00000229030,9606.ENSP00000230990,9606.ENSP00000232424,9606.ENSP00000236850,9606.ENSP00000250160,9606.ENSP00000252506,9606.ENSP00000252593,9606.ENSP00000256458,9606.ENSP00000257068,9606.ENSP00000261918,9606.ENSP00000262888,9606.ENSP00000264431,9606.ENSP00000268459,9606.ENSP00000274625,9606.ENSP00000280155,…	CX3CL1,TGFBR3,FGF22,HMOX1,FZD10,HBEGF,HES1,APOA1,WISP1,GADD45G,BST2,IRAK2,MTNR1B,SEMA7A,KCNN4,RAPGEF2,NKD1,FGF18,ADRA2A,GUCY1A2,PPM1B,ITGA1,WNT3A,ADAMTS3,SHANK1,NOS3,WNK2,NOD2,PPARD,DAB2,LURAP1L,WNT11,HAP1,EDN3,MAOA,CDH5,DUSP9,ANO1,PARP9,ECM1,NEURL1,AVPI1,SORBS1,IFIT5,ADA,TP73,ADRA1D,ADAMTS20,DDX60,DRD1,NUPR1,CYP19A1,DAAM2,NRG1,IL1R1,CASP4,IGF2,RELL1,ERN1,PARP14,CASR,LYN,GPR68,ADAM8,GPR56,ALOX15,…
GO:0001817	Regulation of cytokine production	37	742	0.33	0.0036	9606.ENSP00000006053,9606.ENSP00000216117,9606.ENSP00000223095,9606.ENSP00000236850,9606.ENSP00000250160,9606.ENSP00000252593,9606.ENSP00000261918,9606.ENSP00000262158,9606.ENSP00000263642,9606.ENSP00000280155,9606.ENSP00000282412,9606.ENSP00000284523,9606.ENSP00000289361,9606.ENSP00000291232,9606.ENSP00000300305,9606.ENSP00000300589,9606.ENSP00000314807,9606.ENSP00000325526,9606.ENSP00000327251,…	CX3CL1,HMOX1,SERPINE1,APOA1,WISP1,BST2,SEMA7A,SMAD7,IFIH1,ADRA2A,PPM1B,WNT3A,BTN3A1,TNFRSF13C,RUNX1,NOD2,IL1RAP,WNT11,NOS2,SOCS1,APOA2,KLF4,TNFRSF1B,ISG15,CD274,IL36RN,DDX60,C10orf54,SERPINB7,IL1R1,ACE2,PAEP,ERBB2IP,LYN,ADAM8,RPS6KA5,TNFAIP3
GO:0022414	Reproductive process	58	1400	0.25	0.0039	9606.ENSP00000201031,9606.ENSP00000221421,9606.ENSP00000223862,9606.ENSP00000232424,9606.ENSP00000233242,9606.ENSP00000235382,9606.ENSP00000244050,9606.ENSP00000245919,9606.ENSP00000257566,9606.ENSP00000259803,9606.ENSP00000262643,9606.ENSP00000263707,9606.ENSP00000266126,9606.ENSP00000270077,9606.ENSP00000279873,9606.ENSP00000284984,9606.ENSP00000292125,9606.ENSP00000297494,9606.ENSP00000301408,…	TFAP2C,LHB,RLN1,HES1,APOB,RGS2,SNAI1,FOSB,TBX3,GCM1,CCNE1,TFCP2L1,EIF2B2,PSG9,ARID5B,ADAMTS1,PSG6,NOS3,CGB5,JUNB,SLC19A1,PPARD,HSD11B2,PSG3,CCIN,SPDYA,MAFF,GATA2,TFEB,TGFBR2,ATP1A4,INSRR,PRDM1,NEURL1,ADA,DACH2,SPIRE2,NR0B1,CYP1A1,GPR64,SDC1,DRD1,NUPR1,CYP19A1,PSG5,PSG4,DLX3,IGF2,ENDOU,CGB8,PVRL3,TIPARP,ADM,GPR56,TPPP3,VEGFA,E2F8,SLC38A3
GO:0023056	Positive regulation of signaling	71	1831	0.22	0.0039	9606.ENSP00000006053,9606.ENSP00000212355,9606.ENSP00000215530,9606.ENSP00000216117,9606.ENSP00000229030,9606.ENSP00000230990,9606.ENSP00000232424,9606.ENSP00000236850,9606.ENSP00000250160,9606.ENSP00000252506,9606.ENSP00000252593,9606.ENSP00000256458,9606.ENSP00000257068,9606.ENSP00000261918,9606.ENSP00000262888,9606.ENSP00000264431,9606.ENSP00000268459,9606.ENSP00000274625,9606.ENSP00000280155,…	CX3CL1,TGFBR3,FGF22,HMOX1,FZD10,HBEGF,HES1,APOA1,WISP1,GADD45G,BST2,IRAK2,MTNR1B,SEMA7A,KCNN4,RAPGEF2,NKD1,FGF18,ADRA2A,GUCY1A2,PPM1B,ITGA1,WNT3A,ADAMTS3,SHANK1,NOS3,WNK2,NOD2,PPARD,DAB2,LURAP1L,WNT11,HAP1,EDN3,MAOA,CDH5,DUSP9,ANO1,PARP9,ECM1,NEURL1,AVPI1,SORBS1,IFIT5,ADA,TP73,ADRA1D,ADAMTS20,DDX60,DRD1,NUPR1,CYP19A1,DAAM2,NRG1,IL1R1,CASP4,IGF2,RELL1,ERN1,PARP14,CASR,LYN,GPR68,ADAM8,GPR56,ALOX15,…
GO:1903530	Regulation of secretion by cell	33	630	0.35	0.0039	9606.ENSP00000085219,9606.ENSP00000216117,9606.ENSP00000250160,9606.ENSP00000257068,9606.ENSP00000258098,9606.ENSP00000261368,9606.ENSP00000262888,9606.ENSP00000280155,9606.ENSP00000298355,9606.ENSP00000300952,9606.ENSP00000310928,9606.ENSP00000327251,9606.ENSP00000329418,9606.ENSP00000334002,9606.ENSP00000337128,9606.ENSP00000345681,9606.ENSP00000347454,9606.ENSP00000350032,9606.ENSP00000353731,…	CD22,HMOX1,WISP1,MTNR1B,RAB11FIP5,SNCAIP,KCNN4,ADRA2A,TRIM9,MIDN,PPARD,NOS2,SOCS1,HAP1,EDN3,GATA2,ANO1,FRMD4A,DPP4,GAB2,HTR1B,TNFRSF1B,SDC1,DRD1,CYP19A1,ADCY5,CASR,LYN,GPR68,ADAM8,CCL5,CD177,DOC2B
GO:0006928	Movement of cell or subcellular component	61	1501	0.24	0.0041	9606.ENSP00000006053,9606.ENSP00000212355,9606.ENSP00000220507,9606.ENSP00000230990,9606.ENSP00000232424,9606.ENSP00000233242,9606.ENSP00000236850,9606.ENSP00000244050,9606.ENSP00000255448,9606.ENSP00000256015,9606.ENSP00000261918,9606.ENSP00000262442,9606.ENSP00000264431,9606.ENSP00000265970,9606.ENSP00000267012,9606.ENSP00000279873,9606.ENSP00000282588,9606.ENSP00000284523,9606.ENSP00000288670,…	CX3CL1,TGFBR3,RHOV,HBEGF,HES1,APOB,APOA1,SNAI1,DCLK1,BTG1,SEMA7A,DNAH9,RAPGEF2,PIK3C2A,BIN2,ARID5B,ITGA1,WNT3A,FMNL2,S100P,NOS3,XCR1,PPARD,SLC7A8,WNT11,HAP1,EDN3,SPAG17,CDH5,CORO6,GATA2,PARP9,DPP4,KIF21A,GAB2,ATP1A4,NEURL1,CSF3R,SDC1,ANGPT4,MAG,DRD1,NRG1,TBX20,SPATA13,DOCK4,ACKR2,LPHN3,LYN,NR4A1,ACTN2,ADAM8,SLC7A6,GPR56,CCL5,VEGFA,CD177,RPS6KA5,CCL3L3,TNFAIP3,NEB
GO:0045071	Negative regulation of viral genome replication	9	61	0.8	0.0041	9606.ENSP00000228928,9606.ENSP00000252593,9606.ENSP00000342278,9606.ENSP00000360860,9606.ENSP00000360869,9606.ENSP00000368699,9606.ENSP00000381601,9606.ENSP00000388001,9606.ENSP00000474412	OAS3,BST2,OAS2,IFIT5,IFIT1,ISG15,MX1,OAS1,CCL5
GO:0048519	Negative regulation of biological process	167	5389	0.12	0.0041	9606.ENSP00000006053,9606.ENSP00000085219,9606.ENSP00000201031,9606.ENSP00000212355,9606.ENSP00000216117,9606.ENSP00000218068,9606.ENSP00000223095,9606.ENSP00000225688,9606.ENSP00000228928,9606.ENSP00000229030,9606.ENSP00000230990,9606.ENSP00000232424,9606.ENSP00000235382,9606.ENSP00000236850,9606.ENSP00000244050,9606.ENSP00000245919,9606.ENSP00000250160,9606.ENSP00000252593,9606.ENSP00000252674,…	CX3CL1,CD22,TFAP2C,TGFBR3,HMOX1,PAGE4,SERPINE1,RASD1,OAS3,FZD10,HBEGF,HES1,RGS2,APOA1,SNAI1,FOSB,WISP1,BST2,MLLT1,CEP85,PTPRE,DCLK1,BTG1,IRAK2,BHLHE40,MTNR1B,TBX3,RAB11FIP5,SLC40A1,SEMA7A,SMAD7,CCNE1,IFIH1,TFCP2L1,CBLB,RAPGEF2,MXD1,CPEB4,NKD1,IQGAP2,NFKBIE,ARID5B,ADRA2A,PPM1B,ITGA1,WNT3A,ADAMTS1,KLF10,SHANK1,DTX3L,SCIN,NOS3,WNK2,TRIM9,RUNX1,NOD2,MIDN,JUNB,PPM1D,XCR1,PPARD,SHISA2,ZNF366,DAB2,FAM46…
GO:1901342	Regulation of vasculature development	22	336	0.44	0.0041	9606.ENSP00000006053,9606.ENSP00000216117,9606.ENSP00000223095,9606.ENSP00000256015,9606.ENSP00000264431,9606.ENSP00000265970,9606.ENSP00000274625,9606.ENSP00000284984,9606.ENSP00000297494,9606.ENSP00000300305,9606.ENSP00000343023,9606.ENSP00000344115,9606.ENSP00000345681,9606.ENSP00000351905,9606.ENSP00000357668,9606.ENSP00000358045,9606.ENSP00000363804,9606.ENSP00000371347,9606.ENSP00000381101,…	CX3CL1,HMOX1,SERPINE1,BTG1,RAPGEF2,PIK3C2A,FGF18,ADAMTS1,NOS3,RUNX1,SP100,CDH5,GATA2,TGFBR2,ADAM12,ECM1,KLF4,ANGPT4,SERPINB7,ADM,VEGFA,TNFAIP3
GO:0001890	Placenta development	14	154	0.59	0.0043	9606.ENSP00000232424,9606.ENSP00000244050,9606.ENSP00000259803,9606.ENSP00000303315,9606.ENSP00000310928,9606.ENSP00000345681,9606.ENSP00000351742,9606.ENSP00000358092,9606.ENSP00000361965,9606.ENSP00000389870,9606.ENSP00000391826,9606.ENSP00000436607,9606.ENSP00000462435,9606.ENSP00000481103	HES1,SNAI1,GCM1,JUNB,PPARD,GATA2,TFEB,PRDM1,ADA,DLX3,IGF2,ADM,TPPP3,E2F8
GO:0006874	Cellular calcium ion homeostasis	26	442	0.4	0.0043	9606.ENSP00000006053,9606.ENSP00000257068,9606.ENSP00000263519,9606.ENSP00000270590,9606.ENSP00000310405,9606.ENSP00000334002,9606.ENSP00000337128,9606.ENSP00000342222,9606.ENSP00000344115,9606.ENSP00000345681,9606.ENSP00000349003,9606.ENSP00000349595,9606.ENSP00000356030,9606.ENSP00000358963,9606.ENSP00000367879,9606.ENSP00000368766,9606.ENSP00000368805,9606.ENSP00000377353,9606.ENSP00000377789,…	CX3CL1,MTNR1B,ATP2B3,GPR32,XCR1,HAP1,EDN3,TRPV2,CDH5,GATA2,PTGER3,ATP2A1,CD55,HTR1B,XK,ADRA1D,GCM2,DRD1,SYNPO,ACKR2,ADCY5,CASR,ADM,BDKRB2,CCL5,PLCL2
GO:0006950	Response to stress	117	3485	0.15	0.0043	9606.ENSP00000006053,9606.ENSP00000078445,9606.ENSP00000212355,9606.ENSP00000216117,9606.ENSP00000217254,9606.ENSP00000218068,9606.ENSP00000223095,9606.ENSP00000224337,9606.ENSP00000228928,9606.ENSP00000230990,9606.ENSP00000236850,9606.ENSP00000242108,9606.ENSP00000252593,9606.ENSP00000256458,9606.ENSP00000256497,9606.ENSP00000257566,9606.ENSP00000261918,9606.ENSP00000262158,9606.ENSP00000262888,…	CX3CL1,CREB3L3,TGFBR3,HMOX1,SLC52A3,PAGE4,SERPINE1,BLNK,OAS3,HBEGF,APOA1,EEPD1,BST2,IRAK2,EDEM1,TBX3,SEMA7A,SMAD7,KCNN4,IFIH1,KYNU,CPEB4,GET4,EIF2B2,GPR32,SLC1A2,ADRA2A,HSPB8,WNT3A,KLF10,GRHL3,DTX3L,NOS3,AQP3,NOD2,MRGPRX1,PPM1D,XCR1,PPARD,IL1RAP,HSD11B2,CLEC1A,NOS2,PSG3,SPDYA,TRPV2,OAS2,PTGES,IFI6,ACER2,SP100,MAFK,MAFF,GATA2,DUSP9,ANO1,PTGER3,ATP2A1,TFEB,TGFBR2,PARP9,DPP4,CD55,SGK1,APOA2,ECM1,PRD…
GO:0048731	System development	142	4426	0.14	0.0043	9606.ENSP00000005226,9606.ENSP00000006053,9606.ENSP00000201031,9606.ENSP00000209718,9606.ENSP00000212355,9606.ENSP00000216117,9606.ENSP00000221421,9606.ENSP00000223095,9606.ENSP00000224337,9606.ENSP00000229030,9606.ENSP00000229771,9606.ENSP00000230990,9606.ENSP00000231461,9606.ENSP00000232424,9606.ENSP00000233242,9606.ENSP00000235382,9606.ENSP00000236850,9606.ENSP00000244050,9606.ENSP00000244751,…	USH1C,CX3CL1,TFAP2C,KRT23,TGFBR3,HMOX1,LHB,SERPINE1,BLNK,FZD10,TULP1,HBEGF,ST8SIA4,HES1,APOB,RGS2,APOA1,SNAI1,CPNE5,WISP1,DCLK1,BHLHE40,MTNR1B,TBX3,GCM1,SLC40A1,SEMA7A,SMAD7,TFCP2L1,RAPGEF2,EIF2B2,NKD1,ILDR2,FGF18,SLC1A2,ARID5B,ITGA1,WNT3A,PDLIM3,ADAMTS1,KLF10,GRHL3,SHANK1,SCIN,NOS3,MICALL2,AQP3,RUNX1,JUNB,FOXI1,PPARD,B3GNT5,WNT11,LRIG3,BGN,KREMEN1,IKZF1,FAM101B,HAP1,MYO18B,GLDN,EDN3,TRPV2,PRELP,…
GO:0008015	Blood circulation	24	394	0.41	0.0049	9606.ENSP00000216117,9606.ENSP00000235382,9606.ENSP00000257068,9606.ENSP00000265970,9606.ENSP00000280155,9606.ENSP00000282588,9606.ENSP00000297494,9606.ENSP00000310928,9606.ENSP00000316786,9606.ENSP00000327251,9606.ENSP00000337128,9606.ENSP00000344115,9606.ENSP00000356832,9606.ENSP00000358963,9606.ENSP00000363748,9606.ENSP00000368766,9606.ENSP00000377353,9606.ENSP00000386170,9606.ENSP00000389326,…	HMOX1,RGS2,MTNR1B,PIK3C2A,ADRA2A,ITGA1,NOS3,PPARD,HSD11B2,NOS2,EDN3,CDH5,SGK1,HTR1B,HTR1D,ADRA1D,DRD1,TBX20,ACE2,DOCK4,CASR,ADM,BDKRB2,VEGFA
GO:0009615	Response to virus	20	293	0.46	0.0049	9606.ENSP00000228928,9606.ENSP00000233242,9606.ENSP00000252593,9606.ENSP00000255448,9606.ENSP00000263642,9606.ENSP00000296161,9606.ENSP00000334186,9606.ENSP00000342278,9606.ENSP00000342513,9606.ENSP00000353512,9606.ENSP00000360860,9606.ENSP00000360869,9606.ENSP00000360883,9606.ENSP00000368699,9606.ENSP00000369050,9606.ENSP00000377344,9606.ENSP00000380073,9606.ENSP00000381601,9606.ENSP00000388001,…	OAS3,APOB,BST2,DCLK1,IFIH1,DTX3L,VWCE,OAS2,IFI6,PARP9,IFIT5,IFIT1,IFIT3,ISG15,CYP1A1,DDX60,IRF9,MX1,OAS1,CCL5
GO:0048660	Regulation of smooth muscle cell proliferation	13	136	0.61	0.0049	9606.ENSP00000006053,9606.ENSP00000216117,9606.ENSP00000230990,9606.ENSP00000250160,9606.ENSP00000284984,9606.ENSP00000297494,9606.ENSP00000310928,9606.ENSP00000351905,9606.ENSP00000358963,9606.ENSP00000363804,9606.ENSP00000401445,9606.ENSP00000474412,9606.ENSP00000481570	CX3CL1,HMOX1,HBEGF,WISP1,ADAMTS1,NOS3,PPARD,TGFBR2,HTR1B,KLF4,ERN1,CCL5,TNFAIP3
GO:0009967	Positive regulation of signal transduction	65	1654	0.22	0.0052	9606.ENSP00000006053,9606.ENSP00000212355,9606.ENSP00000215530,9606.ENSP00000216117,9606.ENSP00000229030,9606.ENSP00000230990,9606.ENSP00000232424,9606.ENSP00000236850,9606.ENSP00000250160,9606.ENSP00000252506,9606.ENSP00000252593,9606.ENSP00000256458,9606.ENSP00000261918,9606.ENSP00000262888,9606.ENSP00000264431,9606.ENSP00000268459,9606.ENSP00000274625,9606.ENSP00000280155,9606.ENSP00000282249,…	CX3CL1,TGFBR3,FGF22,HMOX1,FZD10,HBEGF,HES1,APOA1,WISP1,GADD45G,BST2,IRAK2,SEMA7A,KCNN4,RAPGEF2,NKD1,FGF18,ADRA2A,GUCY1A2,PPM1B,ITGA1,WNT3A,ADAMTS3,SHANK1,NOS3,WNK2,NOD2,PPARD,DAB2,LURAP1L,WNT11,HAP1,EDN3,MAOA,CDH5,DUSP9,PARP9,ECM1,NEURL1,AVPI1,SORBS1,IFIT5,ADA,TP73,ADRA1D,ADAMTS20,DDX60,NUPR1,DAAM2,NRG1,IL1R1,CASP4,IGF2,RELL1,ERN1,PARP14,CASR,LYN,ADAM8,GPR56,ALOX15,CCL5,VEGFA,CCL3L3,TNFAIP3
GO:0031347	Regulation of defense response	34	674	0.33	0.0052	9606.ENSP00000006053,9606.ENSP00000078445,9606.ENSP00000223095,9606.ENSP00000236850,9606.ENSP00000250160,9606.ENSP00000261918,9606.ENSP00000282412,9606.ENSP00000296161,9606.ENSP00000300589,9606.ENSP00000310928,9606.ENSP00000327251,9606.ENSP00000329418,9606.ENSP00000344115,9606.ENSP00000349003,9606.ENSP00000353512,9606.ENSP00000360869,9606.ENSP00000361965,9606.ENSP00000362116,9606.ENSP00000363001,…	CX3CL1,CREB3L3,SERPINE1,APOA1,WISP1,SEMA7A,PPM1B,DTX3L,NOD2,PPARD,NOS2,SOCS1,CDH5,PTGER3,PARP9,IFIT1,ADA,PGC,SMPDL3B,KLF4,DDX60,CYP19A1,IL1R1,CASP4,ACE2,MUC15,PARP14,TREML2,LYN,ADAM8,ALOX15,CCL5,RPS6KA5,TNFAIP3
GO:0042325	Regulation of phosphorylation	64	1626	0.22	0.0056	9606.ENSP00000006053,9606.ENSP00000218068,9606.ENSP00000229030,9606.ENSP00000230990,9606.ENSP00000232424,9606.ENSP00000235382,9606.ENSP00000236850,9606.ENSP00000252506,9606.ENSP00000252674,9606.ENSP00000252992,9606.ENSP00000256458,9606.ENSP00000261918,9606.ENSP00000262158,9606.ENSP00000262643,9606.ENSP00000264122,9606.ENSP00000264431,9606.ENSP00000274625,9606.ENSP00000280155,9606.ENSP00000282588,…	CX3CL1,PAGE4,FZD10,HBEGF,HES1,RGS2,APOA1,GADD45G,MLLT1,CEP85,IRAK2,SEMA7A,SMAD7,CCNE1,CBLB,RAPGEF2,FGF18,ADRA2A,ITGA1,WNT3A,WNK2,NOD2,MIDN,DAB2,WNT11,SOCS1,SPDYA,EDN3,ADCY2,TCL1B,CDH5,SPRY4,DUSP9,TGFBR2,PARP9,INSRR,NEURL1,AVPI1,PPAP2B,KLF4,TP73,ADRA1D,ANGPT4,LATS2,PID1,DRD1,NUPR1,NRG1,IGF2,RELL1,ERN1,PARP14,ADCY5,CASR,LYN,BDKRB2,ADAM8,ALOX15,CCL5,PLCL2,VEGFA,RPS6KA5,CCL3L3,TNFAIP3
GO:0006820	Anion transport	31	593	0.35	0.0060	9606.ENSP00000217254,9606.ENSP00000236850,9606.ENSP00000256737,9606.ENSP00000262888,9606.ENSP00000267842,9606.ENSP00000273859,9606.ENSP00000275015,9606.ENSP00000278379,9606.ENSP00000284509,9606.ENSP00000297282,9606.ENSP00000301891,9606.ENSP00000305302,9606.ENSP00000308895,9606.ENSP00000310928,9606.ENSP00000313600,9606.ENSP00000320378,9606.ENSP00000322218,9606.ENSP00000327251,9606.ENSP00000347454,…	SLC52A3,APOA1,ANO3,KCNN4,SLC27A2,ATP10D,NFKBIE,SLC1A2,ATP8B4,SLC13A4,SLC22A11,SLC6A19,SLC19A1,PPARD,ATP10B,SLC7A8,PITPNM2,NOS2,ANO1,APOA2,GABRE,SLC25A25,XK,CLCN4,ACE2,SLC52A1,CASR,BDKRB2,SLC7A6,SLC43A2,SLC38A3
GO:0009893	Positive regulation of metabolic process	127	3893	0.14	0.0060	9606.ENSP00000006053,9606.ENSP00000078445,9606.ENSP00000201031,9606.ENSP00000216117,9606.ENSP00000218068,9606.ENSP00000223095,9606.ENSP00000229030,9606.ENSP00000230990,9606.ENSP00000232424,9606.ENSP00000233242,9606.ENSP00000236850,9606.ENSP00000244050,9606.ENSP00000245919,9606.ENSP00000252506,9606.ENSP00000256458,9606.ENSP00000256497,9606.ENSP00000257566,9606.ENSP00000259803,9606.ENSP00000261024,…	CX3CL1,CREB3L3,TFAP2C,HMOX1,PAGE4,SERPINE1,FZD10,HBEGF,HES1,APOB,APOA1,SNAI1,FOSB,GADD45G,IRAK2,EDEM1,TBX3,GCM1,SLC40A1,LPIN2,SEMA7A,SMAD7,CCNE1,IFIH1,RAPGEF2,PIK3C2A,NKD1,ZNF750,FGF18,ARID5B,ADRA2A,HSPB8,ITGA1,WNT3A,KLF10,GRHL3,TNFRSF13C,DTX3L,NOS3,RUNX1,NOD2,JUNB,FOXI1,PPARD,DAB2,IL1RAP,FAM46A,ETV4,WNT11,NOS2,MAFA,IKZF1,SPDYA,EDN3,TRPV2,ACER2,ADCY2,SP100,TCL1B,CDH5,MAFF,GATA2,DUSP9,TFEB,TGFBR2,…
GO:0009991	Response to extracellular stimulus	27	483	0.38	0.0062	9606.ENSP00000216117,9606.ENSP00000216862,9606.ENSP00000218068,9606.ENSP00000236850,9606.ENSP00000261292,9606.ENSP00000264170,9606.ENSP00000265085,9606.ENSP00000278379,9606.ENSP00000285407,9606.ENSP00000297991,9606.ENSP00000300589,9606.ENSP00000305302,9606.ENSP00000306682,9606.ENSP00000310928,9606.ENSP00000316786,9606.ENSP00000325526,9606.ENSP00000351742,9606.ENSP00000351905,9606.ENSP00000361965,…	HMOX1,CYP24A1,PAGE4,APOA1,LIPG,KYNU,CPEB4,SLC1A2,KLF10,AQP3,NOD2,SLC6A19,PPM1D,PPARD,HSD11B2,WNT11,TFEB,TGFBR2,ADA,SLC25A25,CYP1A1,CASR,LYN,NUCB2,ADM,BHLHA15,SLC38A3
GO:0032501	Multicellular organismal process	204	6933	0.1	0.0066	9606.ENSP00000005226,9606.ENSP00000006053,9606.ENSP00000201031,9606.ENSP00000209718,9606.ENSP00000212355,9606.ENSP00000216117,9606.ENSP00000216862,9606.ENSP00000217254,9606.ENSP00000221421,9606.ENSP00000223095,9606.ENSP00000223862,9606.ENSP00000224337,9606.ENSP00000229030,9606.ENSP00000229771,9606.ENSP00000230990,9606.ENSP00000231461,9606.ENSP00000232424,9606.ENSP00000233242,9606.ENSP00000235382,…	USH1C,CX3CL1,TFAP2C,KRT23,TGFBR3,HMOX1,CYP24A1,SLC52A3,LHB,SERPINE1,RLN1,BLNK,FZD10,TULP1,HBEGF,ST8SIA4,HES1,APOB,RGS2,APOA1,SNAI1,CPNE5,FOSB,WISP1,GADD45G,DCLK1,BHLHE40,MTNR1B,TBX3,GCM1,SLC40A1,LIPG,SEMA7A,SMAD7,KCNN4,TFCP2L1,RAPGEF2,PIK3C2A,EIF2B2,NKD1,PSG9,ILDR2,FGF18,SLC1A2,ARID5B,ADRA2A,ITGA1,WNT3A,PDLIM3,ADAMTS1,KLF10,ADAMTS3,GRHL3,BTN3A1,PSG6,SHANK1,S100P,SCIN,NOS3,MICALL2,AQP3,RUNX1,NOD2,…
GO:0045765	Regulation of angiogenesis	20	303	0.45	0.0069	9606.ENSP00000006053,9606.ENSP00000216117,9606.ENSP00000223095,9606.ENSP00000256015,9606.ENSP00000265970,9606.ENSP00000274625,9606.ENSP00000284984,9606.ENSP00000297494,9606.ENSP00000300305,9606.ENSP00000343023,9606.ENSP00000344115,9606.ENSP00000345681,9606.ENSP00000351905,9606.ENSP00000357668,9606.ENSP00000358045,9606.ENSP00000363804,9606.ENSP00000371347,9606.ENSP00000436607,9606.ENSP00000478570,…	CX3CL1,HMOX1,SERPINE1,BTG1,PIK3C2A,FGF18,ADAMTS1,NOS3,RUNX1,SP100,CDH5,GATA2,TGFBR2,ADAM12,ECM1,KLF4,ANGPT4,ADM,VEGFA,TNFAIP3
GO:0009719	Response to endogenous stimulus	58	1447	0.23	0.0077	9606.ENSP00000212355,9606.ENSP00000215530,9606.ENSP00000216117,9606.ENSP00000221421,9606.ENSP00000233242,9606.ENSP00000236850,9606.ENSP00000245919,9606.ENSP00000260599,9606.ENSP00000261596,9606.ENSP00000262158,9606.ENSP00000262643,9606.ENSP00000264431,9606.ENSP00000265085,9606.ENSP00000265970,9606.ENSP00000266126,9606.ENSP00000274625,9606.ENSP00000280155,9606.ENSP00000285393,9606.ENSP00000285407,…	TGFBR3,FGF22,HMOX1,LHB,APOB,APOA1,FOSB,KHK,LPIN2,SMAD7,CCNE1,RAPGEF2,CPEB4,PIK3C2A,EIF2B2,FGF18,ADRA2A,ATP6V0D2,KLF10,NOS3,NOD2,CGB5,JUNB,PPARD,ZNF366,HSD11B2,NOS2,SOCS1,ADCY2,CDH5,CTSL,ANO1,TGFBR2,ESRRG,APOA2,INSRR,HSD3B1,NEURL1,HTR1B,SORBS1,NCOA3,HTR1D,KLF4,NR0B1,SDC1,LATS2,PID1,DRD1,CASP4,IGF2,CGB8,ADCY5,CASR,LYN,ADM,NR4A1,ACTN2,CCL5
GO:0070234	Positive regulation of t cell apoptotic process	5	15	1.15	0.0078	9606.ENSP00000221797,9606.ENSP00000370989,9606.ENSP00000375904,9606.ENSP00000453302,9606.ENSP00000474412	LGALS13,CD274,LGALS16,ADAM8,CCL5
GO:0045859	Regulation of protein kinase activity	38	812	0.3	0.0079	9606.ENSP00000229030,9606.ENSP00000230990,9606.ENSP00000235382,9606.ENSP00000252506,9606.ENSP00000252674,9606.ENSP00000252992,9606.ENSP00000256458,9606.ENSP00000262643,9606.ENSP00000264122,9606.ENSP00000264431,9606.ENSP00000274625,9606.ENSP00000280155,9606.ENSP00000282588,9606.ENSP00000284523,9606.ENSP00000300589,9606.ENSP00000325526,9606.ENSP00000329418,9606.ENSP00000335628,9606.ENSP00000337128,…	FZD10,HBEGF,RGS2,GADD45G,MLLT1,CEP85,IRAK2,CCNE1,CBLB,RAPGEF2,FGF18,ADRA2A,ITGA1,WNT3A,NOD2,WNT11,SOCS1,SPDYA,EDN3,ADCY2,TCL1B,SPRY4,DUSP9,TGFBR2,NEURL1,AVPI1,TP73,ANGPT4,LATS2,NRG1,IGF2,ERN1,ADCY5,LYN,ADAM8,CCL5,VEGFA,TNFAIP3
GO:0001892	Embryonic placenta development	10	88	0.68	0.0090	9606.ENSP00000232424,9606.ENSP00000244050,9606.ENSP00000259803,9606.ENSP00000303315,9606.ENSP00000345681,9606.ENSP00000351742,9606.ENSP00000358092,9606.ENSP00000391826,9606.ENSP00000436607,9606.ENSP00000481103	HES1,SNAI1,GCM1,JUNB,GATA2,TFEB,PRDM1,IGF2,ADM,E2F8
GO:0034097	Response to cytokine	47	1101	0.26	0.0094	9606.ENSP00000006053,9606.ENSP00000216117,9606.ENSP00000228928,9606.ENSP00000233242,9606.ENSP00000252593,9606.ENSP00000253778,9606.ENSP00000256458,9606.ENSP00000262158,9606.ENSP00000264170,9606.ENSP00000279873,9606.ENSP00000291232,9606.ENSP00000300589,9606.ENSP00000303315,9606.ENSP00000310405,9606.ENSP00000314807,9606.ENSP00000327251,9606.ENSP00000329418,9606.ENSP00000340684,9606.ENSP00000342278,…	CX3CL1,HMOX1,OAS3,APOB,BST2,GFPT2,IRAK2,SMAD7,KYNU,ARID5B,TNFRSF13C,NOD2,JUNB,XCR1,IL1RAP,NOS2,SOCS1,MAOA,OAS2,PTGES,IFI6,SP100,GAB2,IFIT1,IFIT3,CSF3R,KLF4,TNFRSF1B,ISG15,SDC1,CD274,PID1,IL36RN,IRF9,MX1,CSF2RB,IL1R1,OAS1,IFI35,SERPINB2,ACKR2,ERBB2IP,ALOX15,CCL5,VEGFA,RPS6KA5,CCL3L3
GO:0007275	Multicellular organism development	155	5023	0.12	0.0097	9606.ENSP00000005226,9606.ENSP00000006053,9606.ENSP00000201031,9606.ENSP00000209718,9606.ENSP00000212355,9606.ENSP00000216117,9606.ENSP00000221421,9606.ENSP00000223095,9606.ENSP00000224337,9606.ENSP00000229030,9606.ENSP00000229771,9606.ENSP00000230990,9606.ENSP00000231461,9606.ENSP00000232424,9606.ENSP00000233242,9606.ENSP00000235382,9606.ENSP00000236850,9606.ENSP00000244050,9606.ENSP00000244751,…	USH1C,CX3CL1,TFAP2C,KRT23,TGFBR3,HMOX1,LHB,SERPINE1,BLNK,FZD10,TULP1,HBEGF,ST8SIA4,HES1,APOB,RGS2,APOA1,SNAI1,CPNE5,WISP1,GADD45G,DCLK1,BHLHE40,MTNR1B,TBX3,GCM1,SLC40A1,SEMA7A,SMAD7,TFCP2L1,RAPGEF2,EIF2B2,NKD1,ILDR2,FGF18,SLC1A2,ARID5B,ITGA1,WNT3A,PDLIM3,ADAMTS1,KLF10,ADAMTS3,GRHL3,SHANK1,SCIN,NOS3,MICALL2,AQP3,RUNX1,JUNB,FOXI1,PPARD,SHISA2,DAB2,B3GNT5,WNT11,LRIG3,BGN,KREMEN1,IKZF1,FAM101B,HAP1,M…
GO:0071396	Cellular response to lipid	28	528	0.35	0.0098	9606.ENSP00000216862,9606.ENSP00000223095,9606.ENSP00000229030,9606.ENSP00000233242,9606.ENSP00000256458,9606.ENSP00000262643,9606.ENSP00000284523,9606.ENSP00000297494,9606.ENSP00000300589,9606.ENSP00000310928,9606.ENSP00000325526,9606.ENSP00000327251,9606.ENSP00000342952,9606.ENSP00000355904,9606.ENSP00000361066,9606.ENSP00000363804,9606.ENSP00000365435,9606.ENSP00000368253,9606.ENSP00000370989,…	CYP24A1,SERPINE1,FZD10,APOB,IRAK2,CCNE1,WNT3A,NOS3,NOD2,PPARD,WNT11,NOS2,ADCY2,ESRRG,NCOA3,KLF4,TNFRSF1B,NR0B1,CD274,PID1,IL36RN,GRAMD1B,ADCY5,CASR,LYN,NR4A1,CCL5,TNFAIP3
GO:0043549	Regulation of kinase activity	41	918	0.28	0.0104	9606.ENSP00000229030,9606.ENSP00000230990,9606.ENSP00000235382,9606.ENSP00000252506,9606.ENSP00000252674,9606.ENSP00000252992,9606.ENSP00000256458,9606.ENSP00000262643,9606.ENSP00000264122,9606.ENSP00000264431,9606.ENSP00000274625,9606.ENSP00000280155,9606.ENSP00000282588,9606.ENSP00000284523,9606.ENSP00000300589,9606.ENSP00000300952,9606.ENSP00000325526,9606.ENSP00000329418,9606.ENSP00000335628,…	FZD10,HBEGF,RGS2,GADD45G,MLLT1,CEP85,IRAK2,CCNE1,CBLB,RAPGEF2,FGF18,ADRA2A,ITGA1,WNT3A,NOD2,MIDN,WNT11,SOCS1,SPDYA,EDN3,ADCY2,TCL1B,SPRY4,DUSP9,TGFBR2,INSRR,NEURL1,AVPI1,KLF4,TP73,ANGPT4,LATS2,NRG1,IGF2,ERN1,ADCY5,LYN,ADAM8,CCL5,VEGFA,TNFAIP3
GO:0050801	Ion homeostasis	37	796	0.3	0.0105	9606.ENSP00000006053,9606.ENSP00000216117,9606.ENSP00000233535,9606.ENSP00000236850,9606.ENSP00000257068,9606.ENSP00000261024,9606.ENSP00000261292,9606.ENSP00000262158,9606.ENSP00000263519,9606.ENSP00000270590,9606.ENSP00000285393,9606.ENSP00000297954,9606.ENSP00000310405,9606.ENSP00000320378,9606.ENSP00000334002,9606.ENSP00000337128,9606.ENSP00000342222,9606.ENSP00000342513,9606.ENSP00000344115,…	CX3CL1,HMOX1,SLC30A3,APOA1,MTNR1B,SLC40A1,LIPG,SMAD7,ATP2B3,GPR32,ATP6V0D2,WNK2,XCR1,SLC7A8,HAP1,EDN3,TRPV2,IFI6,CDH5,GATA2,PTGER3,ATP2A1,CD55,ATP1A4,HTR1B,XK,ADRA1D,GCM2,DRD1,SYNPO,ACKR2,ADCY5,CASR,ADM,BDKRB2,CCL5,PLCL2
GO:0071345	Cellular response to cytokine stimulus	44	1013	0.27	0.0105	9606.ENSP00000006053,9606.ENSP00000216117,9606.ENSP00000228928,9606.ENSP00000233242,9606.ENSP00000252593,9606.ENSP00000253778,9606.ENSP00000256458,9606.ENSP00000262158,9606.ENSP00000279873,9606.ENSP00000291232,9606.ENSP00000300589,9606.ENSP00000303315,9606.ENSP00000310405,9606.ENSP00000314807,9606.ENSP00000327251,9606.ENSP00000329418,9606.ENSP00000340684,9606.ENSP00000342278,9606.ENSP00000342513,…	CX3CL1,HMOX1,OAS3,APOB,BST2,GFPT2,IRAK2,SMAD7,ARID5B,TNFRSF13C,NOD2,JUNB,XCR1,IL1RAP,NOS2,SOCS1,MAOA,OAS2,IFI6,SP100,GAB2,IFIT1,IFIT3,CSF3R,KLF4,TNFRSF1B,ISG15,SDC1,PID1,IL36RN,IRF9,MX1,CSF2RB,IL1R1,OAS1,IFI35,SERPINB2,ACKR2,ERBB2IP,ALOX15,CCL5,VEGFA,RPS6KA5,CCL3L3
GO:0031667	Response to nutrient levels	25	449	0.37	0.0109	9606.ENSP00000216117,9606.ENSP00000216862,9606.ENSP00000218068,9606.ENSP00000236850,9606.ENSP00000261292,9606.ENSP00000264170,9606.ENSP00000265085,9606.ENSP00000285407,9606.ENSP00000297991,9606.ENSP00000300589,9606.ENSP00000305302,9606.ENSP00000306682,9606.ENSP00000310928,9606.ENSP00000316786,9606.ENSP00000325526,9606.ENSP00000351742,9606.ENSP00000351905,9606.ENSP00000361965,9606.ENSP00000362159,…	HMOX1,CYP24A1,PAGE4,APOA1,LIPG,KYNU,CPEB4,KLF10,AQP3,NOD2,SLC6A19,PPM1D,PPARD,HSD11B2,WNT11,TFEB,TGFBR2,ADA,SLC25A25,CYP1A1,CASR,NUCB2,ADM,BHLHA15,SLC38A3
GO:0010243	Response to organonitrogen compound	43	987	0.27	0.0116	9606.ENSP00000212355,9606.ENSP00000235382,9606.ENSP00000245919,9606.ENSP00000256497,9606.ENSP00000260599,9606.ENSP00000261596,9606.ENSP00000264170,9606.ENSP00000264431,9606.ENSP00000265085,9606.ENSP00000265857,9606.ENSP00000265970,9606.ENSP00000266126,9606.ENSP00000278379,9606.ENSP00000285393,9606.ENSP00000285407,9606.ENSP00000300589,9606.ENSP00000303315,9606.ENSP00000305766,9606.ENSP00000316786,…	TGFBR3,RGS2,FOSB,EDEM1,KHK,LPIN2,KYNU,RAPGEF2,CPEB4,GET4,PIK3C2A,EIF2B2,SLC1A2,ATP6V0D2,KLF10,NOD2,JUNB,MRGPRX1,HSD11B2,SOCS1,ADCY2,ANO1,INSRR,NEURL1,HTR1B,SORBS1,ADA,HTR1D,KLF4,TP73,SDC1,DRD1,CASP4,IGF2,ADCY5,CASR,LPHN3,ERBB2IP,LYN,ADM,NR4A1,ACTN2,TNFAIP3
GO:0022407	Regulation of cell-cell adhesion	24	424	0.38	0.0116	9606.ENSP00000006053,9606.ENSP00000232424,9606.ENSP00000236850,9606.ENSP00000262158,9606.ENSP00000284523,9606.ENSP00000291232,9606.ENSP00000300305,9606.ENSP00000300589,9606.ENSP00000329418,9606.ENSP00000351905,9606.ENSP00000353731,9606.ENSP00000356030,9606.ENSP00000360296,9606.ENSP00000361965,9606.ENSP00000363804,9606.ENSP00000370989,9606.ENSP00000378409,9606.ENSP00000391826,9606.ENSP00000421280,…	CX3CL1,HES1,APOA1,SMAD7,WNT3A,TNFRSF13C,RUNX1,NOD2,SOCS1,TGFBR2,DPP4,CD55,PPAP2B,ADA,KLF4,CD274,C10orf54,IGF2,MYO10,LYN,ADAM8,ALOX15,CCL5,VEGFA
GO:0042692	Muscle cell differentiation	17	244	0.47	0.0116	9606.ENSP00000232424,9606.ENSP00000257566,9606.ENSP00000284523,9606.ENSP00000334563,9606.ENSP00000357668,9606.ENSP00000367879,9606.ENSP00000370542,9606.ENSP00000384477,9606.ENSP00000384620,9606.ENSP00000386881,9606.ENSP00000391826,9606.ENSP00000419945,9606.ENSP00000420174,9606.ENSP00000436607,9606.ENSP00000443495,9606.ENSP00000478570,9606.ENSP00000484342	HES1,TBX3,WNT3A,MYO18B,ADAM12,XK,SDC1,IFRD1,NRG1,DYSF,IGF2,ERVW-1,ERVFRD-1,ADM,ACTN2,VEGFA,NEB
GO:0060412	Ventricular septum morphogenesis	7	42	0.85	0.0116	9606.ENSP00000212355,9606.ENSP00000232424,9606.ENSP00000257566,9606.ENSP00000262158,9606.ENSP00000297494,9606.ENSP00000325526,9606.ENSP00000351905	TGFBR3,HES1,TBX3,SMAD7,NOS3,WNT11,TGFBR2
GO:0006875	Cellular metal ion homeostasis	29	565	0.34	0.0117	9606.ENSP00000006053,9606.ENSP00000216117,9606.ENSP00000257068,9606.ENSP00000261024,9606.ENSP00000263519,9606.ENSP00000270590,9606.ENSP00000310405,9606.ENSP00000334002,9606.ENSP00000337128,9606.ENSP00000342222,9606.ENSP00000344115,9606.ENSP00000345681,9606.ENSP00000349003,9606.ENSP00000349595,9606.ENSP00000356030,9606.ENSP00000357060,9606.ENSP00000358963,9606.ENSP00000367879,9606.ENSP00000368766,…	CX3CL1,HMOX1,MTNR1B,SLC40A1,ATP2B3,GPR32,XCR1,HAP1,EDN3,TRPV2,CDH5,GATA2,PTGER3,ATP2A1,CD55,ATP1A4,HTR1B,XK,ADRA1D,GCM2,DRD1,SYNPO,ACKR2,ADCY5,CASR,ADM,BDKRB2,CCL5,PLCL2
GO:0050776	Regulation of immune response	40	896	0.28	0.0118	9606.ENSP00000085219,9606.ENSP00000216117,9606.ENSP00000224337,9606.ENSP00000236850,9606.ENSP00000252593,9606.ENSP00000261918,9606.ENSP00000262158,9606.ENSP00000262888,9606.ENSP00000266126,9606.ENSP00000270590,9606.ENSP00000289361,9606.ENSP00000291232,9606.ENSP00000300305,9606.ENSP00000300589,9606.ENSP00000329418,9606.ENSP00000345681,9606.ENSP00000353512,9606.ENSP00000354952,9606.ENSP00000356030,…	CD22,HMOX1,BLNK,APOA1,BST2,SEMA7A,SMAD7,KCNN4,EIF2B2,GPR32,BTN3A1,TNFRSF13C,RUNX1,NOD2,SOCS1,GATA2,PARP9,GAB2,CD55,APOA2,ECM1,ADA,PGC,TNFRSF1B,CD274,C10orf54,IL1R1,MUC15,PARP14,TREML2,MYO10,FYB,LYN,ADAM8,ALOX15,CCL5,PLCL2,CD177,RPS6KA5,TNFAIP3
GO:0060759	Regulation of response to cytokine stimulus	14	175	0.53	0.0118	9606.ENSP00000236850,9606.ENSP00000256458,9606.ENSP00000263642,9606.ENSP00000300305,9606.ENSP00000329418,9606.ENSP00000353512,9606.ENSP00000358045,9606.ENSP00000363804,9606.ENSP00000376896,9606.ENSP00000386380,9606.ENSP00000388566,9606.ENSP00000418194,9606.ENSP00000474412,9606.ENSP00000481570	APOA1,IRAK2,IFIH1,RUNX1,SOCS1,PARP9,ECM1,KLF4,IL36RN,IL1R1,CASP4,PARP14,CCL5,TNFAIP3
GO:0010648	Negative regulation of cell communication	55	1382	0.23	0.0123	9606.ENSP00000006053,9606.ENSP00000085219,9606.ENSP00000212355,9606.ENSP00000216117,9606.ENSP00000223095,9606.ENSP00000230990,9606.ENSP00000235382,9606.ENSP00000236850,9606.ENSP00000244050,9606.ENSP00000254667,9606.ENSP00000257068,9606.ENSP00000258098,9606.ENSP00000262158,9606.ENSP00000264122,9606.ENSP00000268459,9606.ENSP00000280155,9606.ENSP00000282412,9606.ENSP00000282588,9606.ENSP00000297494,…	CX3CL1,CD22,TGFBR3,HMOX1,SERPINE1,HBEGF,RGS2,APOA1,SNAI1,PTPRE,MTNR1B,RAB11FIP5,SMAD7,CBLB,NKD1,ADRA2A,PPM1B,ITGA1,NOS3,WNK2,MIDN,SHISA2,ZNF366,DAB2,WNT11,SOCS1,KREMEN1,IFI6,SPRY4,GATA2,DUSP9,TGFBR2,DACT2,ECM1,NEURL1,HTR1B,ADA,SMPDL3B,KLF4,NR0B1,LATS2,PID1,IL36RN,DRD1,NRG1,TBX20,PARP14,ABHD6,ERBB2IP,LYN,ADM,BDKRB2,CCL5,PLCL2,TNFAIP3
GO:0010604	Positive regulation of macromolecule metabolic process	117	3600	0.14	0.0126	9606.ENSP00000006053,9606.ENSP00000078445,9606.ENSP00000201031,9606.ENSP00000216117,9606.ENSP00000218068,9606.ENSP00000223095,9606.ENSP00000229030,9606.ENSP00000230990,9606.ENSP00000232424,9606.ENSP00000233242,9606.ENSP00000244050,9606.ENSP00000245919,9606.ENSP00000252506,9606.ENSP00000256458,9606.ENSP00000256497,9606.ENSP00000257566,9606.ENSP00000259803,9606.ENSP00000261024,9606.ENSP00000261596,…	CX3CL1,CREB3L3,TFAP2C,HMOX1,PAGE4,SERPINE1,FZD10,HBEGF,HES1,APOB,SNAI1,FOSB,GADD45G,IRAK2,EDEM1,TBX3,GCM1,SLC40A1,LPIN2,SEMA7A,SMAD7,CCNE1,IFIH1,RAPGEF2,NKD1,ZNF750,FGF18,ARID5B,ADRA2A,ITGA1,WNT3A,KLF10,GRHL3,TNFRSF13C,DTX3L,NOS3,RUNX1,NOD2,JUNB,FOXI1,PPARD,DAB2,IL1RAP,FAM46A,ETV4,WNT11,MAFA,IKZF1,SPDYA,EDN3,ACER2,ADCY2,SP100,TCL1B,CDH5,MAFF,GATA2,DUSP9,TFEB,TGFBR2,PARP9,ESRRG,APOA2,PRDM1,RBM20,Z…
GO:0003012	Muscle system process	19	297	0.43	0.0128	9606.ENSP00000216117,9606.ENSP00000235382,9606.ENSP00000265970,9606.ENSP00000282588,9606.ENSP00000297494,9606.ENSP00000327509,9606.ENSP00000337128,9606.ENSP00000349003,9606.ENSP00000349595,9606.ENSP00000360293,9606.ENSP00000363748,9606.ENSP00000377353,9606.ENSP00000378965,9606.ENSP00000386170,9606.ENSP00000386881,9606.ENSP00000420040,9606.ENSP00000443495,9606.ENSP00000450482,9606.ENSP00000484342	HMOX1,RGS2,PIK3C2A,ITGA1,NOS3,STAC2,EDN3,PTGER3,ATP2A1,SORBS1,HTR1D,DRD1,SNTB1,TBX20,DYSF,KCNIP2,ACTN2,BDKRB2,NEB
GO:0023057	Negative regulation of signaling	55	1385	0.23	0.0128	9606.ENSP00000006053,9606.ENSP00000085219,9606.ENSP00000212355,9606.ENSP00000216117,9606.ENSP00000223095,9606.ENSP00000230990,9606.ENSP00000235382,9606.ENSP00000236850,9606.ENSP00000244050,9606.ENSP00000254667,9606.ENSP00000257068,9606.ENSP00000258098,9606.ENSP00000262158,9606.ENSP00000264122,9606.ENSP00000268459,9606.ENSP00000280155,9606.ENSP00000282412,9606.ENSP00000282588,9606.ENSP00000297494,…	CX3CL1,CD22,TGFBR3,HMOX1,SERPINE1,HBEGF,RGS2,APOA1,SNAI1,PTPRE,MTNR1B,RAB11FIP5,SMAD7,CBLB,NKD1,ADRA2A,PPM1B,ITGA1,NOS3,WNK2,MIDN,SHISA2,ZNF366,DAB2,WNT11,SOCS1,KREMEN1,IFI6,SPRY4,GATA2,DUSP9,TGFBR2,DACT2,ECM1,NEURL1,HTR1B,ADA,SMPDL3B,KLF4,NR0B1,LATS2,PID1,IL36RN,DRD1,NRG1,TBX20,PARP14,ABHD6,ERBB2IP,LYN,ADM,BDKRB2,CCL5,PLCL2,TNFAIP3
GO:0019229	Regulation of vasoconstriction	8	59	0.76	0.0130	9606.ENSP00000280155,9606.ENSP00000337128,9606.ENSP00000368766,9606.ENSP00000389326,9606.ENSP00000404179,9606.ENSP00000420194,9606.ENSP00000436607,9606.ENSP00000450482	ADRA2A,EDN3,ADRA1D,ACE2,DOCK4,CASR,ADM,BDKRB2
GO:0045595	Regulation of cell differentiation	69	1874	0.19	0.0153	9606.ENSP00000006053,9606.ENSP00000223095,9606.ENSP00000232424,9606.ENSP00000233242,9606.ENSP00000235382,9606.ENSP00000236850,9606.ENSP00000244050,9606.ENSP00000244751,9606.ENSP00000250160,9606.ENSP00000256015,9606.ENSP00000256495,9606.ENSP00000257566,9606.ENSP00000259803,9606.ENSP00000261918,9606.ENSP00000262158,9606.ENSP00000264431,9606.ENSP00000274625,9606.ENSP00000284523,9606.ENSP00000285407,…	CX3CL1,SERPINE1,HES1,APOB,RGS2,APOA1,SNAI1,CPNE5,WISP1,BTG1,BHLHE40,TBX3,GCM1,SEMA7A,SMAD7,RAPGEF2,FGF18,WNT3A,KLF10,SHANK1,SCIN,AQP3,RUNX1,JUNB,PPARD,DAB2,WNT11,SOCS1,KREMEN1,FAM101B,HAP1,EDN3,TRPV2,CDH5,CTSL,MAFF,GATA2,TGFBR2,PRDM1,NEURL1,NCOA3,ADA,CSF3R,KLF4,TNFRSF1B,HES2,TP73,XK,RBM24,ISG15,ADAMTS20,MAG,C10orf54,DAAM2,IFRD1,NRG1,ZNF365,IGF2,PAEP,LYN,GPR68,ADM,HOPX,ADAM8,GPR56,ZNF488,BHLHA15,V…
GO:0007189	Adenylate cyclase-activating g protein-coupled receptor signaling pathway	12	137	0.57	0.0154	9606.ENSP00000264431,9606.ENSP00000280155,9606.ENSP00000342952,9606.ENSP00000349003,9606.ENSP00000368766,9606.ENSP00000369198,9606.ENSP00000371927,9606.ENSP00000377353,9606.ENSP00000419361,9606.ENSP00000422533,9606.ENSP00000436607,9606.ENSP00000455215	RAPGEF2,ADRA2A,ADCY2,PTGER3,ADRA1D,GPR64,GPR78,DRD1,ADCY5,LPHN3,ADM,GPR56
GO:0014070	Response to organic cyclic compound	40	911	0.27	0.0156	9606.ENSP00000216862,9606.ENSP00000233242,9606.ENSP00000245919,9606.ENSP00000262643,9606.ENSP00000263642,9606.ENSP00000264170,9606.ENSP00000264431,9606.ENSP00000297991,9606.ENSP00000300589,9606.ENSP00000303315,9606.ENSP00000305766,9606.ENSP00000310928,9606.ENSP00000316786,9606.ENSP00000342385,9606.ENSP00000342952,9606.ENSP00000351905,9606.ENSP00000355904,9606.ENSP00000356969,9606.ENSP00000358421,…	CYP24A1,APOB,FOSB,CCNE1,IFIH1,KYNU,RAPGEF2,AQP3,NOD2,JUNB,MRGPRX1,PPARD,HSD11B2,PTGES,ADCY2,TGFBR2,ESRRG,APOA2,HSD3B1,HTR1B,IFIT1,NCOA3,ADA,HTR1D,KLF4,NR0B1,CYP1A1,SDC1,DRD1,CYP19A1,GRAMD1B,ADCY5,CASR,TIPARP,LPHN3,LYN,ADM,NR4A1,TET2,CCL5
GO:0048856	Anatomical structure development	163	5402	0.11	0.0156	9606.ENSP00000005226,9606.ENSP00000006053,9606.ENSP00000201031,9606.ENSP00000209718,9606.ENSP00000212355,9606.ENSP00000216117,9606.ENSP00000221421,9606.ENSP00000223095,9606.ENSP00000224337,9606.ENSP00000229030,9606.ENSP00000229771,9606.ENSP00000230990,9606.ENSP00000231461,9606.ENSP00000232424,9606.ENSP00000233242,9606.ENSP00000235382,9606.ENSP00000236850,9606.ENSP00000244050,9606.ENSP00000244751,…	USH1C,CX3CL1,TFAP2C,KRT23,TGFBR3,HMOX1,LHB,SERPINE1,BLNK,FZD10,TULP1,HBEGF,ST8SIA4,HES1,APOB,RGS2,APOA1,SNAI1,CPNE5,WISP1,GADD45G,DCLK1,BHLHE40,MTNR1B,TBX3,GCM1,SLC40A1,SEMA7A,SMAD7,TFCP2L1,RAPGEF2,EIF2B2,NKD1,ZNF750,ILDR2,FGF18,SLC1A2,ARID5B,ITGA1,WNT3A,PDLIM3,ADAMTS1,KLF10,ADAMTS3,GRHL3,SHANK1,SCIN,NOS3,MICALL2,AQP3,RUNX1,JUNB,FOXI1,PPARD,SHISA2,DAB2,B3GNT5,WNT11,LRIG3,BGN,KREMEN1,IKZF1,FAM101B…
GO:1901698	Response to nitrogen compound	45	1070	0.25	0.0156	9606.ENSP00000212355,9606.ENSP00000235382,9606.ENSP00000245919,9606.ENSP00000256497,9606.ENSP00000260599,9606.ENSP00000261596,9606.ENSP00000263642,9606.ENSP00000264170,9606.ENSP00000264431,9606.ENSP00000265085,9606.ENSP00000265857,9606.ENSP00000265970,9606.ENSP00000266126,9606.ENSP00000278379,9606.ENSP00000285393,9606.ENSP00000285407,9606.ENSP00000300589,9606.ENSP00000303315,9606.ENSP00000305766,…	TGFBR3,RGS2,FOSB,EDEM1,KHK,LPIN2,IFIH1,KYNU,RAPGEF2,CPEB4,GET4,PIK3C2A,EIF2B2,SLC1A2,ATP6V0D2,KLF10,NOD2,JUNB,MRGPRX1,HSD11B2,SOCS1,ADCY2,ANO1,INSRR,NEURL1,HTR1B,SORBS1,IFIT1,ADA,HTR1D,KLF4,TP73,SDC1,DRD1,CASP4,IGF2,ADCY5,CASR,LPHN3,ERBB2IP,LYN,ADM,NR4A1,ACTN2,TNFAIP3
GO:0045860	Positive regulation of protein kinase activity	28	550	0.34	0.0158	9606.ENSP00000229030,9606.ENSP00000230990,9606.ENSP00000252506,9606.ENSP00000256458,9606.ENSP00000264431,9606.ENSP00000274625,9606.ENSP00000280155,9606.ENSP00000282588,9606.ENSP00000284523,9606.ENSP00000300589,9606.ENSP00000325526,9606.ENSP00000335628,9606.ENSP00000337128,9606.ENSP00000342952,9606.ENSP00000343223,9606.ENSP00000345853,9606.ENSP00000351905,9606.ENSP00000358795,9606.ENSP00000359660,…	FZD10,HBEGF,GADD45G,IRAK2,RAPGEF2,FGF18,ADRA2A,ITGA1,WNT3A,NOD2,WNT11,SPDYA,EDN3,ADCY2,TCL1B,DUSP9,TGFBR2,NEURL1,AVPI1,TP73,ANGPT4,NRG1,IGF2,ERN1,ADCY5,ADAM8,CCL5,VEGFA
GO:0007584	Response to nutrient	13	160	0.54	0.0160	9606.ENSP00000216117,9606.ENSP00000216862,9606.ENSP00000236850,9606.ENSP00000261292,9606.ENSP00000264170,9606.ENSP00000297991,9606.ENSP00000300589,9606.ENSP00000305302,9606.ENSP00000310928,9606.ENSP00000351905,9606.ENSP00000361965,9606.ENSP00000369050,9606.ENSP00000420194	HMOX1,CYP24A1,APOA1,LIPG,KYNU,AQP3,NOD2,SLC6A19,PPARD,TGFBR2,ADA,CYP1A1,CASR
GO:0007187	G protein-coupled receptor signaling pathway, coupled to cyclic nucleotide second messenger	17	254	0.45	0.0161	9606.ENSP00000257068,9606.ENSP00000264431,9606.ENSP00000280155,9606.ENSP00000310405,9606.ENSP00000342952,9606.ENSP00000349003,9606.ENSP00000358963,9606.ENSP00000363748,9606.ENSP00000368766,9606.ENSP00000369198,9606.ENSP00000371927,9606.ENSP00000377353,9606.ENSP00000419361,9606.ENSP00000420194,9606.ENSP00000422533,9606.ENSP00000436607,9606.ENSP00000455215	MTNR1B,RAPGEF2,ADRA2A,XCR1,ADCY2,PTGER3,HTR1B,HTR1D,ADRA1D,GPR64,GPR78,DRD1,ADCY5,CASR,LPHN3,ADM,GPR56
GO:0019220	Regulation of phosphate metabolic process	67	1816	0.2	0.0170	9606.ENSP00000006053,9606.ENSP00000218068,9606.ENSP00000229030,9606.ENSP00000230990,9606.ENSP00000232424,9606.ENSP00000235382,9606.ENSP00000236850,9606.ENSP00000252506,9606.ENSP00000252674,9606.ENSP00000252992,9606.ENSP00000256458,9606.ENSP00000261918,9606.ENSP00000262158,9606.ENSP00000262643,9606.ENSP00000264122,9606.ENSP00000264431,9606.ENSP00000274625,9606.ENSP00000280155,9606.ENSP00000282588,…	CX3CL1,PAGE4,FZD10,HBEGF,HES1,RGS2,APOA1,GADD45G,MLLT1,CEP85,IRAK2,SEMA7A,SMAD7,CCNE1,CBLB,RAPGEF2,FGF18,ADRA2A,ITGA1,WNT3A,NOS3,WNK2,NOD2,MIDN,DAB2,WNT11,NOS2,SOCS1,SPDYA,EDN3,ADCY2,TCL1B,CDH5,SPRY4,DUSP9,TGFBR2,PARP9,INSRR,NEURL1,AVPI1,PPAP2B,KLF4,TP73,ADRA1D,ANGPT4,LATS2,PID1,DRD1,NUPR1,NRG1,ELFN2,IGF2,RELL1,ERN1,PARP14,ADCY5,CASR,LYN,BDKRB2,ADAM8,ALOX15,CCL5,PLCL2,VEGFA,RPS6KA5,CCL3L3,TNFAIP3
GO:0031325	Positive regulation of cellular metabolic process	111	3413	0.14	0.0173	9606.ENSP00000006053,9606.ENSP00000078445,9606.ENSP00000201031,9606.ENSP00000216117,9606.ENSP00000218068,9606.ENSP00000223095,9606.ENSP00000229030,9606.ENSP00000230990,9606.ENSP00000232424,9606.ENSP00000236850,9606.ENSP00000244050,9606.ENSP00000245919,9606.ENSP00000252506,9606.ENSP00000256458,9606.ENSP00000256497,9606.ENSP00000257566,9606.ENSP00000259803,9606.ENSP00000261024,9606.ENSP00000261596,…	CX3CL1,CREB3L3,TFAP2C,HMOX1,PAGE4,SERPINE1,FZD10,HBEGF,HES1,APOA1,SNAI1,FOSB,GADD45G,IRAK2,EDEM1,TBX3,GCM1,SLC40A1,LPIN2,SEMA7A,SMAD7,CCNE1,RAPGEF2,PIK3C2A,ZNF750,FGF18,ARID5B,ADRA2A,HSPB8,ITGA1,WNT3A,KLF10,GRHL3,DTX3L,NOS3,RUNX1,NOD2,JUNB,FOXI1,PPARD,DAB2,ETV4,WNT11,NOS2,MAFA,IKZF1,SPDYA,EDN3,ACER2,ADCY2,SP100,TCL1B,CDH5,MAFF,GATA2,DUSP9,TFEB,TGFBR2,PARP9,ESRRG,APOA2,INSRR,RBM20,ZNF292,NEURL1,AV…
GO:0050708	Regulation of protein secretion	20	333	0.41	0.0173	9606.ENSP00000085219,9606.ENSP00000250160,9606.ENSP00000257068,9606.ENSP00000258098,9606.ENSP00000262888,9606.ENSP00000280155,9606.ENSP00000300952,9606.ENSP00000310928,9606.ENSP00000327251,9606.ENSP00000329418,9606.ENSP00000347454,9606.ENSP00000350032,9606.ENSP00000353731,9606.ENSP00000419361,9606.ENSP00000420194,9606.ENSP00000428924,9606.ENSP00000434045,9606.ENSP00000453302,9606.ENSP00000474412,…	CD22,WISP1,MTNR1B,RAB11FIP5,KCNN4,ADRA2A,MIDN,PPARD,NOS2,SOCS1,ANO1,FRMD4A,DPP4,ADCY5,CASR,LYN,GPR68,ADAM8,CCL5,DOC2B
GO:0002685	Regulation of leukocyte migration	15	209	0.48	0.0180	9606.ENSP00000006053,9606.ENSP00000216117,9606.ENSP00000223095,9606.ENSP00000337128,9606.ENSP00000353731,9606.ENSP00000358045,9606.ENSP00000358547,9606.ENSP00000361965,9606.ENSP00000379683,9606.ENSP00000386380,9606.ENSP00000386881,9606.ENSP00000428924,9606.ENSP00000453302,9606.ENSP00000474412,9606.ENSP00000478570	CX3CL1,HMOX1,SERPINE1,EDN3,DPP4,ECM1,MPP1,ADA,CYP19A1,IL1R1,DYSF,LYN,ADAM8,CCL5,VEGFA
GO:0006811	Ion transport	53	1344	0.22	0.0180	9606.ENSP00000217254,9606.ENSP00000221444,9606.ENSP00000233535,9606.ENSP00000236850,9606.ENSP00000256737,9606.ENSP00000261024,9606.ENSP00000262888,9606.ENSP00000263519,9606.ENSP00000267842,9606.ENSP00000273859,9606.ENSP00000275015,9606.ENSP00000278379,9606.ENSP00000284509,9606.ENSP00000284523,9606.ENSP00000285393,9606.ENSP00000295082,9606.ENSP00000297282,9606.ENSP00000301891,9606.ENSP00000305302,…	SLC52A3,KCNA7,SLC30A3,APOA1,ANO3,SLC40A1,KCNN4,ATP2B3,SLC27A2,ATP10D,NFKBIE,SLC1A2,ATP8B4,WNT3A,ATP6V0D2,KCNF1,SLC13A4,SLC22A11,SLC6A19,SLC19A1,XCR1,PPARD,ATP10B,SLC7A8,PITPNM2,NOS2,KCNA4,TRPV2,ANO1,ATP2A1,SGK1,APOA2,ATP1A4,HTR1B,GABRE,ADA,SLC25A25,XK,CNGA4,CLCN4,DRD1,ACE2,SLC52A1,KCNIP2,CASR,LYN,BDKRB2,SLC7A6,SLC43A2,CCL5,BHLHA15,PLCL2,SLC38A3
GO:0050870	Positive regulation of t cell activation	15	209	0.48	0.0180	9606.ENSP00000232424,9606.ENSP00000291232,9606.ENSP00000300305,9606.ENSP00000300589,9606.ENSP00000329418,9606.ENSP00000351905,9606.ENSP00000353731,9606.ENSP00000356030,9606.ENSP00000361965,9606.ENSP00000370989,9606.ENSP00000378409,9606.ENSP00000391826,9606.ENSP00000428924,9606.ENSP00000453302,9606.ENSP00000474412	HES1,TNFRSF13C,RUNX1,NOD2,SOCS1,TGFBR2,DPP4,CD55,ADA,CD274,C10orf54,IGF2,LYN,ADAM8,CCL5
GO:0051607	Defense response to virus	15	210	0.48	0.0186	9606.ENSP00000228928,9606.ENSP00000252593,9606.ENSP00000263642,9606.ENSP00000296161,9606.ENSP00000342278,9606.ENSP00000342513,9606.ENSP00000353512,9606.ENSP00000360860,9606.ENSP00000360869,9606.ENSP00000360883,9606.ENSP00000368699,9606.ENSP00000377344,9606.ENSP00000380073,9606.ENSP00000381601,9606.ENSP00000388001	OAS3,BST2,IFIH1,DTX3L,OAS2,IFI6,PARP9,IFIT5,IFIT1,IFIT3,ISG15,DDX60,IRF9,MX1,OAS1
GO:0002697	Regulation of immune effector process	23	418	0.37	0.0193	9606.ENSP00000085219,9606.ENSP00000216117,9606.ENSP00000236850,9606.ENSP00000252593,9606.ENSP00000261918,9606.ENSP00000262158,9606.ENSP00000282412,9606.ENSP00000296161,9606.ENSP00000300589,9606.ENSP00000327251,9606.ENSP00000345681,9606.ENSP00000353512,9606.ENSP00000354952,9606.ENSP00000356030,9606.ENSP00000356969,9606.ENSP00000360869,9606.ENSP00000362116,9606.ENSP00000365435,9606.ENSP00000377344,…	CD22,HMOX1,APOA1,BST2,SEMA7A,SMAD7,PPM1B,DTX3L,NOD2,NOS2,GATA2,PARP9,GAB2,CD55,APOA2,IFIT1,PGC,TNFRSF1B,DDX60,IL1R1,LYN,CD177,TNFAIP3
GO:0008210	Estrogen metabolic process	6	33	0.89	0.0193	9606.ENSP00000222982,9606.ENSP00000358421,9606.ENSP00000369050,9606.ENSP00000379683,9606.ENSP00000420612,9606.ENSP00000466799	CYP3A5,HSD3B1,CYP1A1,CYP19A1,TIPARP,HSD17B1
GO:0042311	Vasodilation	6	33	0.89	0.0193	9606.ENSP00000235382,9606.ENSP00000282588,9606.ENSP00000297494,9606.ENSP00000377353,9606.ENSP00000420194,9606.ENSP00000450482	RGS2,ITGA1,NOS3,DRD1,CASR,BDKRB2
GO:0051271	Negative regulation of cellular component movement	19	311	0.41	0.0193	9606.ENSP00000006053,9606.ENSP00000212355,9606.ENSP00000216117,9606.ENSP00000223095,9606.ENSP00000252593,9606.ENSP00000261918,9606.ENSP00000262158,9606.ENSP00000284523,9606.ENSP00000310928,9606.ENSP00000325526,9606.ENSP00000343023,9606.ENSP00000353731,9606.ENSP00000361965,9606.ENSP00000363804,9606.ENSP00000371347,9606.ENSP00000379683,9606.ENSP00000384620,9606.ENSP00000420315,9606.ENSP00000455215	CX3CL1,TGFBR3,HMOX1,SERPINE1,BST2,SEMA7A,SMAD7,WNT3A,PPARD,WNT11,SP100,DPP4,ADA,KLF4,ANGPT4,CYP19A1,NRG1,ABHD6,GPR56
GO:1901701	Cellular response to oxygen-containing compound	44	1055	0.25	0.0193	9606.ENSP00000216862,9606.ENSP00000223095,9606.ENSP00000229030,9606.ENSP00000233242,9606.ENSP00000256458,9606.ENSP00000258098,9606.ENSP00000261596,9606.ENSP00000264431,9606.ENSP00000265085,9606.ENSP00000265970,9606.ENSP00000284523,9606.ENSP00000285393,9606.ENSP00000285407,9606.ENSP00000297494,9606.ENSP00000300589,9606.ENSP00000310928,9606.ENSP00000325526,9606.ENSP00000327251,9606.ENSP00000329418,…	CYP24A1,SERPINE1,FZD10,APOB,IRAK2,RAB11FIP5,LPIN2,RAPGEF2,CPEB4,PIK3C2A,WNT3A,ATP6V0D2,KLF10,NOS3,NOD2,PPARD,WNT11,NOS2,SOCS1,ADCY2,ANO1,INSRR,NEURL1,HTR1B,SORBS1,NCOA3,HTR1D,KLF4,TNFRSF1B,CD274,PID1,IL36RN,DRD1,CASP4,IGF2,ERN1,GRAMD1B,ADCY5,CASR,LYN,NR4A1,ACTN2,CCL5,TNFAIP3
GO:0044057	Regulation of system process	29	592	0.32	0.0201	9606.ENSP00000230990,9606.ENSP00000235382,9606.ENSP00000236850,9606.ENSP00000257068,9606.ENSP00000258098,9606.ENSP00000262158,9606.ENSP00000263519,9606.ENSP00000280155,9606.ENSP00000293441,9606.ENSP00000297494,9606.ENSP00000337128,9606.ENSP00000349003,9606.ENSP00000349595,9606.ENSP00000356832,9606.ENSP00000356969,9606.ENSP00000357060,9606.ENSP00000361965,9606.ENSP00000363513,9606.ENSP00000363804,…	HBEGF,RGS2,APOA1,MTNR1B,RAB11FIP5,SMAD7,ATP2B3,ADRA2A,SHANK1,NOS3,EDN3,PTGER3,ATP2A1,SGK1,APOA2,ATP1A4,ADA,NCMAP,KLF4,TNFRSF1B,ADRA1D,MAG,ACE2,DOCK4,KCNIP2,CASR,ADM,BDKRB2,ZNF488
GO:0032496	Response to lipopolysaccharide	19	313	0.41	0.0203	9606.ENSP00000223095,9606.ENSP00000233242,9606.ENSP00000256458,9606.ENSP00000297494,9606.ENSP00000300589,9606.ENSP00000303315,9606.ENSP00000310928,9606.ENSP00000327251,9606.ENSP00000342385,9606.ENSP00000365435,9606.ENSP00000369050,9606.ENSP00000370989,9606.ENSP00000376896,9606.ENSP00000384053,9606.ENSP00000426632,9606.ENSP00000428924,9606.ENSP00000436607,9606.ENSP00000474412,9606.ENSP00000481570	SERPINE1,APOB,IRAK2,NOS3,NOD2,JUNB,PPARD,NOS2,PTGES,TNFRSF1B,CYP1A1,CD274,IL36RN,CSF2RB,ERBB2IP,LYN,ADM,CCL5,TNFAIP3
GO:0031399	Regulation of protein modification process	68	1870	0.19	0.0206	9606.ENSP00000006053,9606.ENSP00000218068,9606.ENSP00000229030,9606.ENSP00000230990,9606.ENSP00000232424,9606.ENSP00000235382,9606.ENSP00000236850,9606.ENSP00000252506,9606.ENSP00000252674,9606.ENSP00000252992,9606.ENSP00000256458,9606.ENSP00000261918,9606.ENSP00000262158,9606.ENSP00000262643,9606.ENSP00000264122,9606.ENSP00000264431,9606.ENSP00000274625,9606.ENSP00000280155,9606.ENSP00000282588,…	CX3CL1,PAGE4,FZD10,HBEGF,HES1,RGS2,APOA1,GADD45G,MLLT1,CEP85,IRAK2,SEMA7A,SMAD7,CCNE1,CBLB,RAPGEF2,FGF18,ADRA2A,ITGA1,WNT3A,DTX3L,WNK2,NOD2,DAB2,WNT11,SOCS1,SPDYA,EDN3,ACER2,ADCY2,TCL1B,CDH5,SPRY4,GATA2,DUSP9,TGFBR2,PARP9,NEURL1,AVPI1,PPAP2B,KLF4,TP73,ISG15,ADRA1D,ANGPT4,LATS2,PID1,DRD1,NUPR1,NRG1,ELFN2,DYSF,IGF2,RELL1,ERN1,PARP14,ADCY5,CASR,LYN,BDKRB2,ADAM8,ALOX15,CCL5,PLCL2,VEGFA,RPS6KA5,CCL3L3…
GO:0051707	Response to other organism	50	1256	0.23	0.0206	9606.ENSP00000006053,9606.ENSP00000223095,9606.ENSP00000228928,9606.ENSP00000233242,9606.ENSP00000252593,9606.ENSP00000255448,9606.ENSP00000256458,9606.ENSP00000263642,9606.ENSP00000264170,9606.ENSP00000296161,9606.ENSP00000297494,9606.ENSP00000300589,9606.ENSP00000303315,9606.ENSP00000306682,9606.ENSP00000310928,9606.ENSP00000314807,9606.ENSP00000318298,9606.ENSP00000327251,9606.ENSP00000334186,…	CX3CL1,SERPINE1,OAS3,APOB,BST2,DCLK1,IRAK2,IFIH1,KYNU,DTX3L,NOS3,NOD2,JUNB,PPM1D,PPARD,IL1RAP,FAM46A,NOS2,VWCE,OAS2,PTGES,IFI6,SP100,PARP9,CD55,PRDM1,IFIT5,IFIT1,IFIT3,SMPDL3B,TNFRSF1B,ISG15,CYP1A1,CD274,IL36RN,DDX60,IRF9,MX1,CSF2RB,OAS1,CASP4,IFI35,PARP14,ERBB2IP,LYN,ADM,CCL5,CD177,CCL3L3,TNFAIP3
GO:0002683	Negative regulation of immune system process	24	450	0.36	0.0208	9606.ENSP00000006053,9606.ENSP00000085219,9606.ENSP00000216117,9606.ENSP00000232424,9606.ENSP00000236850,9606.ENSP00000252593,9606.ENSP00000262158,9606.ENSP00000282412,9606.ENSP00000300305,9606.ENSP00000329418,9606.ENSP00000345681,9606.ENSP00000353731,9606.ENSP00000356030,9606.ENSP00000356969,9606.ENSP00000361965,9606.ENSP00000370989,9606.ENSP00000378409,9606.ENSP00000379683,9606.ENSP00000418194,…	CX3CL1,CD22,HMOX1,HES1,APOA1,BST2,SMAD7,PPM1B,RUNX1,SOCS1,GATA2,DPP4,CD55,APOA2,ADA,CD274,C10orf54,CYP19A1,PARP14,LYN,GPR68,ALOX15,PLCL2,TNFAIP3
GO:0033674	Positive regulation of kinase activity	30	624	0.31	0.0208	9606.ENSP00000229030,9606.ENSP00000230990,9606.ENSP00000252506,9606.ENSP00000256458,9606.ENSP00000264431,9606.ENSP00000274625,9606.ENSP00000280155,9606.ENSP00000282588,9606.ENSP00000284523,9606.ENSP00000300589,9606.ENSP00000325526,9606.ENSP00000335628,9606.ENSP00000337128,9606.ENSP00000342952,9606.ENSP00000343223,9606.ENSP00000345853,9606.ENSP00000351905,9606.ENSP00000357178,9606.ENSP00000358795,…	FZD10,HBEGF,GADD45G,IRAK2,RAPGEF2,FGF18,ADRA2A,ITGA1,WNT3A,NOD2,WNT11,SPDYA,EDN3,ADCY2,TCL1B,DUSP9,TGFBR2,INSRR,NEURL1,AVPI1,TP73,ANGPT4,NRG1,IGF2,ERN1,ADCY5,LYN,ADAM8,CCL5,VEGFA
GO:0035239	Tube morphogenesis	31	656	0.3	0.0217	9606.ENSP00000006053,9606.ENSP00000212355,9606.ENSP00000216117,9606.ENSP00000223095,9606.ENSP00000232424,9606.ENSP00000233242,9606.ENSP00000257566,9606.ENSP00000262158,9606.ENSP00000274625,9606.ENSP00000284523,9606.ENSP00000288955,9606.ENSP00000297494,9606.ENSP00000303315,9606.ENSP00000325526,9606.ENSP00000334563,9606.ENSP00000345681,9606.ENSP00000351905,9606.ENSP00000358045,9606.ENSP00000358092,…	CX3CL1,TGFBR3,HMOX1,SERPINE1,HES1,APOB,TBX3,SMAD7,FGF18,WNT3A,GRHL3,NOS3,JUNB,WNT11,MYO18B,GATA2,TGFBR2,ECM1,PRDM1,ANGPT4,TBX20,DYSF,CASR,TIPARP,ADM,NR4A1,TNFAIP2,ADAM8,GPR56,VEGFA,E2F8
GO:0045937	Positive regulation of phosphate metabolic process	47	1164	0.23	0.0225	9606.ENSP00000006053,9606.ENSP00000229030,9606.ENSP00000230990,9606.ENSP00000232424,9606.ENSP00000252506,9606.ENSP00000256458,9606.ENSP00000261918,9606.ENSP00000264431,9606.ENSP00000274625,9606.ENSP00000280155,9606.ENSP00000282588,9606.ENSP00000284523,9606.ENSP00000297494,9606.ENSP00000300589,9606.ENSP00000313391,9606.ENSP00000325526,9606.ENSP00000327251,9606.ENSP00000335628,9606.ENSP00000337128,…	CX3CL1,FZD10,HBEGF,HES1,GADD45G,IRAK2,SEMA7A,RAPGEF2,FGF18,ADRA2A,ITGA1,WNT3A,NOS3,NOD2,DAB2,WNT11,NOS2,SPDYA,EDN3,ADCY2,TCL1B,CDH5,DUSP9,TGFBR2,PARP9,INSRR,NEURL1,AVPI1,TP73,ADRA1D,ANGPT4,PID1,NUPR1,NRG1,IGF2,RELL1,ERN1,PARP14,ADCY5,CASR,LYN,ADAM8,ALOX15,CCL5,VEGFA,RPS6KA5,CCL3L3
GO:2000561	Regulation of cd4-positive, alpha-beta t cell proliferation	4	11	1.19	0.0225	9606.ENSP00000351905,9606.ENSP00000356030,9606.ENSP00000370989,9606.ENSP00000378409	TGFBR2,CD55,CD274,C10orf54
GO:0055065	Metal ion homeostasis	30	629	0.31	0.0228	9606.ENSP00000006053,9606.ENSP00000216117,9606.ENSP00000257068,9606.ENSP00000261024,9606.ENSP00000263519,9606.ENSP00000270590,9606.ENSP00000310405,9606.ENSP00000320378,9606.ENSP00000334002,9606.ENSP00000337128,9606.ENSP00000342222,9606.ENSP00000344115,9606.ENSP00000345681,9606.ENSP00000349003,9606.ENSP00000349595,9606.ENSP00000356030,9606.ENSP00000357060,9606.ENSP00000358963,9606.ENSP00000367879,…	CX3CL1,HMOX1,MTNR1B,SLC40A1,ATP2B3,GPR32,XCR1,SLC7A8,HAP1,EDN3,TRPV2,CDH5,GATA2,PTGER3,ATP2A1,CD55,ATP1A4,HTR1B,XK,ADRA1D,GCM2,DRD1,SYNPO,ACKR2,ADCY5,CASR,ADM,BDKRB2,CCL5,PLCL2
GO:0048525	Negative regulation of viral process	10	105	0.61	0.0231	9606.ENSP00000228928,9606.ENSP00000252593,9606.ENSP00000342278,9606.ENSP00000343023,9606.ENSP00000360860,9606.ENSP00000360869,9606.ENSP00000368699,9606.ENSP00000381601,9606.ENSP00000388001,9606.ENSP00000474412	OAS3,BST2,OAS2,SP100,IFIT5,IFIT1,ISG15,MX1,OAS1,CCL5
GO:0051338	Regulation of transferase activity	43	1036	0.25	0.0231	9606.ENSP00000229030,9606.ENSP00000230990,9606.ENSP00000235382,9606.ENSP00000252506,9606.ENSP00000252674,9606.ENSP00000252992,9606.ENSP00000256458,9606.ENSP00000262158,9606.ENSP00000262643,9606.ENSP00000264122,9606.ENSP00000264431,9606.ENSP00000274625,9606.ENSP00000280155,9606.ENSP00000282588,9606.ENSP00000284523,9606.ENSP00000296161,9606.ENSP00000300589,9606.ENSP00000300952,9606.ENSP00000325526,…	FZD10,HBEGF,RGS2,GADD45G,MLLT1,CEP85,IRAK2,SMAD7,CCNE1,CBLB,RAPGEF2,FGF18,ADRA2A,ITGA1,WNT3A,DTX3L,NOD2,MIDN,WNT11,SOCS1,SPDYA,EDN3,ADCY2,TCL1B,SPRY4,DUSP9,TGFBR2,INSRR,NEURL1,AVPI1,KLF4,TP73,ANGPT4,LATS2,NRG1,IGF2,ERN1,ADCY5,LYN,ADAM8,CCL5,VEGFA,TNFAIP3
GO:0042445	Hormone metabolic process	14	194	0.49	0.0239	9606.ENSP00000221421,9606.ENSP00000222982,9606.ENSP00000285979,9606.ENSP00000301408,9606.ENSP00000330442,9606.ENSP00000358421,9606.ENSP00000369050,9606.ENSP00000379683,9606.ENSP00000389326,9606.ENSP00000403649,9606.ENSP00000420612,9606.ENSP00000436607,9606.ENSP00000466799,9606.ENSP00000482232	LHB,CYP3A5,CYP2C18,CGB5,PLB1,HSD3B1,CYP1A1,CYP19A1,ACE2,CGB8,TIPARP,ADM,HSD17B1,CGA
GO:0080090	Regulation of primary metabolic process	177	6032	0.1	0.0239	9606.ENSP00000006053,9606.ENSP00000078445,9606.ENSP00000201031,9606.ENSP00000216117,9606.ENSP00000218068,9606.ENSP00000223095,9606.ENSP00000225688,9606.ENSP00000228928,9606.ENSP00000229030,9606.ENSP00000230990,9606.ENSP00000232424,9606.ENSP00000233242,9606.ENSP00000235382,9606.ENSP00000236850,9606.ENSP00000244050,9606.ENSP00000245919,9606.ENSP00000252506,9606.ENSP00000252593,9606.ENSP00000252674,…	CX3CL1,CREB3L3,TFAP2C,HMOX1,PAGE4,SERPINE1,RASD1,OAS3,FZD10,HBEGF,HES1,APOB,RGS2,APOA1,SNAI1,FOSB,GADD45G,BST2,MLLT1,CEP85,BTG1,IRAK2,BHLHE40,EDEM1,TBX3,SP110,GCM1,KHK,SLC40A1,LIPG,LPIN2,SEMA7A,SMAD7,CCNE1,TFCP2L1,CBLB,RAPGEF2,MXD1,CPEB4,EIF2B2,NKD1,ZNF750,FGF18,NFKBIE,ARID5B,ADRA2A,ITGA1,WNT3A,KLF10,GRHL3,DTX3L,NOS3,WNK2,RUNX1,NOD2,MIDN,CGB5,ZNF280A,JUNB,FOXI1,PPM1D,PPARD,ZNF366,DAB2,IL1RAP,FAM4…
GO:0009968	Negative regulation of signal transduction	50	1271	0.22	0.0247	9606.ENSP00000006053,9606.ENSP00000085219,9606.ENSP00000212355,9606.ENSP00000216117,9606.ENSP00000223095,9606.ENSP00000230990,9606.ENSP00000235382,9606.ENSP00000236850,9606.ENSP00000244050,9606.ENSP00000254667,9606.ENSP00000257068,9606.ENSP00000262158,9606.ENSP00000264122,9606.ENSP00000268459,9606.ENSP00000282412,9606.ENSP00000282588,9606.ENSP00000297494,9606.ENSP00000297954,9606.ENSP00000313079,…	CX3CL1,CD22,TGFBR3,HMOX1,SERPINE1,HBEGF,RGS2,APOA1,SNAI1,PTPRE,MTNR1B,SMAD7,CBLB,NKD1,PPM1B,ITGA1,NOS3,WNK2,SHISA2,ZNF366,DAB2,WNT11,SOCS1,KREMEN1,IFI6,SPRY4,GATA2,DUSP9,TGFBR2,DACT2,ECM1,NEURL1,HTR1B,ADA,SMPDL3B,KLF4,NR0B1,LATS2,PID1,IL36RN,NRG1,TBX20,PARP14,ERBB2IP,LYN,ADM,BDKRB2,CCL5,PLCL2,TNFAIP3
GO:2000106	Regulation of leukocyte apoptotic process	9	87	0.64	0.0253	9606.ENSP00000221797,9606.ENSP00000264431,9606.ENSP00000300589,9606.ENSP00000361965,9606.ENSP00000370989,9606.ENSP00000375904,9606.ENSP00000428924,9606.ENSP00000453302,9606.ENSP00000474412	LGALS13,RAPGEF2,NOD2,ADA,CD274,LGALS16,LYN,ADAM8,CCL5
GO:0006869	Lipid transport	18	296	0.41	0.0256	9606.ENSP00000233242,9606.ENSP00000236850,9606.ENSP00000256737,9606.ENSP00000261292,9606.ENSP00000262888,9606.ENSP00000267842,9606.ENSP00000273859,9606.ENSP00000284509,9606.ENSP00000310928,9606.ENSP00000313600,9606.ENSP00000322218,9606.ENSP00000327251,9606.ENSP00000356969,9606.ENSP00000386280,9606.ENSP00000402457,9606.ENSP00000420194,9606.ENSP00000450482,9606.ENSP00000457539	APOB,APOA1,ANO3,LIPG,KCNN4,SLC27A2,ATP10D,ATP8B4,PPARD,ATP10B,PITPNM2,NOS2,APOA2,APOL6,GRAMD1B,CASR,BDKRB2,APOBR
GO:0032502	Developmental process	172	5841	0.1	0.0256	9606.ENSP00000005226,9606.ENSP00000006053,9606.ENSP00000201031,9606.ENSP00000209718,9606.ENSP00000212355,9606.ENSP00000215530,9606.ENSP00000216117,9606.ENSP00000216862,9606.ENSP00000221421,9606.ENSP00000223095,9606.ENSP00000224337,9606.ENSP00000229030,9606.ENSP00000229771,9606.ENSP00000230990,9606.ENSP00000231461,9606.ENSP00000232424,9606.ENSP00000233242,9606.ENSP00000235382,9606.ENSP00000236850,…	USH1C,CX3CL1,TFAP2C,KRT23,TGFBR3,FGF22,HMOX1,CYP24A1,LHB,SERPINE1,BLNK,FZD10,TULP1,HBEGF,ST8SIA4,HES1,APOB,RGS2,APOA1,SNAI1,CPNE5,WISP1,GADD45G,DCLK1,BHLHE40,MTNR1B,TBX3,GCM1,SLC40A1,SEMA7A,SMAD7,TFCP2L1,KYNU,RAPGEF2,EIF2B2,NKD1,ZNF750,ILDR2,FGF18,SLC1A2,ARID5B,ITGA1,WNT3A,PDLIM3,ADAMTS1,KLF10,ADAMTS3,GRHL3,SHANK1,SCIN,NOS3,MICALL2,AQP3,RUNX1,JUNB,FOXI1,PPARD,SHISA2,DAB2,B3GNT5,ETV4,WNT11,LRIG3,B…
GO:0035295	Tube development	37	851	0.27	0.0256	9606.ENSP00000006053,9606.ENSP00000212355,9606.ENSP00000216117,9606.ENSP00000223095,9606.ENSP00000232424,9606.ENSP00000233242,9606.ENSP00000257566,9606.ENSP00000262158,9606.ENSP00000274625,9606.ENSP00000284523,9606.ENSP00000288955,9606.ENSP00000297494,9606.ENSP00000303315,9606.ENSP00000325526,9606.ENSP00000334563,9606.ENSP00000345681,9606.ENSP00000348959,9606.ENSP00000351905,9606.ENSP00000355760,…	CX3CL1,TGFBR3,HMOX1,SERPINE1,HES1,APOB,TBX3,SMAD7,FGF18,WNT3A,GRHL3,NOS3,JUNB,WNT11,MYO18B,GATA2,MAN1A2,TGFBR2,DACT2,ECM1,PRDM1,ADA,CYP1A1,SDC1,ANGPT4,TBX20,DYSF,CLMP,CASR,TIPARP,ADM,NR4A1,TNFAIP2,ADAM8,GPR56,VEGFA,E2F8
GO:0070232	Regulation of t cell apoptotic process	6	36	0.85	0.0256	9606.ENSP00000221797,9606.ENSP00000361965,9606.ENSP00000370989,9606.ENSP00000375904,9606.ENSP00000453302,9606.ENSP00000474412	LGALS13,ADA,CD274,LGALS16,ADAM8,CCL5
GO:0023061	Signal release	14	197	0.48	0.0265	9606.ENSP00000257566,9606.ENSP00000258098,9606.ENSP00000271417,9606.ENSP00000289361,9606.ENSP00000298355,9606.ENSP00000300589,9606.ENSP00000327251,9606.ENSP00000328364,9606.ENSP00000337128,9606.ENSP00000386881,9606.ENSP00000409667,9606.ENSP00000428924,9606.ENSP00000436607,9606.ENSP00000482950	TBX3,RAB11FIP5,ILDR2,BTN3A1,TRIM9,NOD2,NOS2,MAFA,EDN3,DYSF,SYNJ1,LYN,ADM,DOC2B
GO:0048661	Positive regulation of smooth muscle cell proliferation	9	88	0.64	0.0265	9606.ENSP00000006053,9606.ENSP00000216117,9606.ENSP00000230990,9606.ENSP00000250160,9606.ENSP00000284984,9606.ENSP00000351905,9606.ENSP00000358963,9606.ENSP00000401445,9606.ENSP00000474412	CX3CL1,HMOX1,HBEGF,WISP1,ADAMTS1,TGFBR2,HTR1B,ERN1,CCL5
GO:0002701	Negative regulation of production of molecular mediator of immune response	6	37	0.84	0.0280	9606.ENSP00000085219,9606.ENSP00000216117,9606.ENSP00000236850,9606.ENSP00000252593,9606.ENSP00000262158,9606.ENSP00000356969	CD22,HMOX1,APOA1,BST2,SMAD7,APOA2
GO:0002718	Regulation of cytokine production involved in immune response	9	89	0.63	0.0280	9606.ENSP00000216117,9606.ENSP00000236850,9606.ENSP00000252593,9606.ENSP00000261918,9606.ENSP00000262158,9606.ENSP00000300589,9606.ENSP00000356969,9606.ENSP00000365435,9606.ENSP00000386380	HMOX1,APOA1,BST2,SEMA7A,SMAD7,NOD2,APOA2,TNFRSF1B,IL1R1
GO:0006694	Steroid biosynthetic process	11	130	0.56	0.0280	9606.ENSP00000221421,9606.ENSP00000236850,9606.ENSP00000263707,9606.ENSP00000267842,9606.ENSP00000316786,9606.ENSP00000358414,9606.ENSP00000358421,9606.ENSP00000368253,9606.ENSP00000369050,9606.ENSP00000379683,9606.ENSP00000466799	LHB,APOA1,TFCP2L1,SLC27A2,HSD11B2,HMGCS2,HSD3B1,NR0B1,CYP1A1,CYP19A1,HSD17B1
GO:0009888	Tissue development	64	1760	0.19	0.0280	9606.ENSP00000005226,9606.ENSP00000209718,9606.ENSP00000212355,9606.ENSP00000230990,9606.ENSP00000232424,9606.ENSP00000244050,9606.ENSP00000257566,9606.ENSP00000259803,9606.ENSP00000261024,9606.ENSP00000261918,9606.ENSP00000262158,9606.ENSP00000263707,9606.ENSP00000264431,9606.ENSP00000269394,9606.ENSP00000274625,9606.ENSP00000279873,9606.ENSP00000284523,9606.ENSP00000285407,9606.ENSP00000288955,…	USH1C,KRT23,TGFBR3,HBEGF,HES1,SNAI1,TBX3,GCM1,SLC40A1,SEMA7A,SMAD7,TFCP2L1,RAPGEF2,ZNF750,FGF18,ARID5B,WNT3A,KLF10,GRHL3,NOS3,RUNX1,JUNB,PPARD,DAB2,WNT11,BGN,IKZF1,FAM101B,MYO18B,EDN3,MAFF,TGFBR2,DACT2,ECM1,PRDM1,NEURL1,ADA,SLC25A25,KLF4,KAZN,XK,NR0B1,RBM24,CYP1A1,SDC1,KRT80,NUPR1,IFRD1,NRG1,TBX20,DYSF,DLX3,IGF2,PHOSPHO1,CASR,TIPARP,ADM,ACTN2,ASB2,ALOX15,TPPP3,VEGFA,E2F8,NEB
GO:0010876	Lipid localization	19	326	0.39	0.0280	9606.ENSP00000233242,9606.ENSP00000236850,9606.ENSP00000256737,9606.ENSP00000261292,9606.ENSP00000262888,9606.ENSP00000267842,9606.ENSP00000273859,9606.ENSP00000284509,9606.ENSP00000310928,9606.ENSP00000313600,9606.ENSP00000322218,9606.ENSP00000327251,9606.ENSP00000356969,9606.ENSP00000386280,9606.ENSP00000386881,9606.ENSP00000402457,9606.ENSP00000420194,9606.ENSP00000450482,9606.ENSP00000457539	APOB,APOA1,ANO3,LIPG,KCNN4,SLC27A2,ATP10D,ATP8B4,PPARD,ATP10B,PITPNM2,NOS2,APOA2,APOL6,DYSF,GRAMD1B,CASR,BDKRB2,APOBR
GO:0045087	Innate immune response	32	703	0.29	0.0286	9606.ENSP00000006053,9606.ENSP00000228928,9606.ENSP00000252593,9606.ENSP00000263642,9606.ENSP00000264170,9606.ENSP00000296161,9606.ENSP00000300589,9606.ENSP00000314807,9606.ENSP00000327251,9606.ENSP00000342278,9606.ENSP00000342513,9606.ENSP00000343023,9606.ENSP00000353512,9606.ENSP00000356030,9606.ENSP00000358092,9606.ENSP00000360860,9606.ENSP00000360869,9606.ENSP00000360883,9606.ENSP00000363001,…	CX3CL1,OAS3,BST2,IFIH1,KYNU,DTX3L,NOD2,IL1RAP,NOS2,OAS2,IFI6,SP100,PARP9,CD55,PRDM1,IFIT5,IFIT1,IFIT3,SMPDL3B,ISG15,IL36RN,DDX60,IRF9,MX1,OAS1,CASP4,IFI35,PARP14,LYN,CCL5,CD177,CCL3L3
GO:0007188	Adenylate cyclase-modulating g protein-coupled receptor signaling pathway	15	224	0.45	0.0288	9606.ENSP00000264431,9606.ENSP00000280155,9606.ENSP00000342952,9606.ENSP00000349003,9606.ENSP00000358963,9606.ENSP00000363748,9606.ENSP00000368766,9606.ENSP00000369198,9606.ENSP00000371927,9606.ENSP00000377353,9606.ENSP00000419361,9606.ENSP00000420194,9606.ENSP00000422533,9606.ENSP00000436607,9606.ENSP00000455215	RAPGEF2,ADRA2A,ADCY2,PTGER3,HTR1B,HTR1D,ADRA1D,GPR64,GPR78,DRD1,ADCY5,CASR,LPHN3,ADM,GPR56
GO:0019932	Second-messenger-mediated signaling	20	354	0.38	0.0288	9606.ENSP00000225688,9606.ENSP00000264431,9606.ENSP00000280155,9606.ENSP00000297494,9606.ENSP00000310405,9606.ENSP00000327251,9606.ENSP00000328364,9606.ENSP00000337128,9606.ENSP00000342952,9606.ENSP00000349003,9606.ENSP00000368766,9606.ENSP00000369198,9606.ENSP00000371927,9606.ENSP00000377353,9606.ENSP00000416996,9606.ENSP00000419361,9606.ENSP00000422533,9606.ENSP00000436607,9606.ENSP00000455215,…	RASD1,RAPGEF2,ADRA2A,NOS3,XCR1,NOS2,MAFA,EDN3,ADCY2,PTGER3,ADRA1D,GPR64,GPR78,DRD1,ACKR2,ADCY5,LPHN3,ADM,GPR56,BHLHA15
GO:0001701	In utero embryonic development	21	382	0.37	0.0290	9606.ENSP00000232424,9606.ENSP00000233242,9606.ENSP00000244050,9606.ENSP00000257566,9606.ENSP00000259803,9606.ENSP00000284523,9606.ENSP00000286657,9606.ENSP00000297494,9606.ENSP00000303315,9606.ENSP00000334563,9606.ENSP00000345393,9606.ENSP00000345681,9606.ENSP00000351742,9606.ENSP00000351905,9606.ENSP00000358092,9606.ENSP00000361965,9606.ENSP00000391826,9606.ENSP00000436607,9606.ENSP00000450527,…	HES1,APOB,SNAI1,TBX3,GCM1,WNT3A,ADAMTS3,NOS3,JUNB,MYO18B,MAFF,GATA2,TFEB,TGFBR2,PRDM1,ADA,IGF2,ADM,HOPX,VEGFA,E2F8
GO:0051146	Striated muscle cell differentiation	14	200	0.47	0.0290	9606.ENSP00000257566,9606.ENSP00000284523,9606.ENSP00000334563,9606.ENSP00000357668,9606.ENSP00000367879,9606.ENSP00000370542,9606.ENSP00000384620,9606.ENSP00000386881,9606.ENSP00000391826,9606.ENSP00000419945,9606.ENSP00000420174,9606.ENSP00000443495,9606.ENSP00000478570,9606.ENSP00000484342	TBX3,WNT3A,MYO18B,ADAM12,XK,SDC1,NRG1,DYSF,IGF2,ERVW-1,ERVFRD-1,ACTN2,VEGFA,NEB
GO:0030003	Cellular cation homeostasis	30	644	0.3	0.0292	9606.ENSP00000006053,9606.ENSP00000216117,9606.ENSP00000257068,9606.ENSP00000261024,9606.ENSP00000263519,9606.ENSP00000270590,9606.ENSP00000285393,9606.ENSP00000310405,9606.ENSP00000334002,9606.ENSP00000337128,9606.ENSP00000342222,9606.ENSP00000344115,9606.ENSP00000345681,9606.ENSP00000349003,9606.ENSP00000349595,9606.ENSP00000356030,9606.ENSP00000357060,9606.ENSP00000358963,9606.ENSP00000367879,…	CX3CL1,HMOX1,MTNR1B,SLC40A1,ATP2B3,GPR32,ATP6V0D2,XCR1,HAP1,EDN3,TRPV2,CDH5,GATA2,PTGER3,ATP2A1,CD55,ATP1A4,HTR1B,XK,ADRA1D,GCM2,DRD1,SYNPO,ACKR2,ADCY5,CASR,ADM,BDKRB2,CCL5,PLCL2
GO:0051347	Positive regulation of transferase activity	32	705	0.29	0.0292	9606.ENSP00000229030,9606.ENSP00000230990,9606.ENSP00000252506,9606.ENSP00000256458,9606.ENSP00000264431,9606.ENSP00000274625,9606.ENSP00000280155,9606.ENSP00000282588,9606.ENSP00000284523,9606.ENSP00000296161,9606.ENSP00000300589,9606.ENSP00000325526,9606.ENSP00000335628,9606.ENSP00000337128,9606.ENSP00000342952,9606.ENSP00000343223,9606.ENSP00000345853,9606.ENSP00000351905,9606.ENSP00000357178,…	FZD10,HBEGF,GADD45G,IRAK2,RAPGEF2,FGF18,ADRA2A,ITGA1,WNT3A,DTX3L,NOD2,WNT11,SPDYA,EDN3,ADCY2,TCL1B,DUSP9,TGFBR2,INSRR,NEURL1,AVPI1,KLF4,TP73,ANGPT4,NRG1,IGF2,ERN1,ADCY5,LYN,ADAM8,CCL5,VEGFA
GO:0010628	Positive regulation of gene expression	80	2337	0.16	0.0293	9606.ENSP00000006053,9606.ENSP00000078445,9606.ENSP00000201031,9606.ENSP00000216117,9606.ENSP00000223095,9606.ENSP00000232424,9606.ENSP00000233242,9606.ENSP00000244050,9606.ENSP00000245919,9606.ENSP00000257566,9606.ENSP00000259803,9606.ENSP00000261024,9606.ENSP00000261596,9606.ENSP00000261918,9606.ENSP00000262158,9606.ENSP00000262643,9606.ENSP00000263642,9606.ENSP00000269394,9606.ENSP00000280155,…	CX3CL1,CREB3L3,TFAP2C,HMOX1,SERPINE1,HES1,APOB,SNAI1,FOSB,TBX3,GCM1,SLC40A1,LPIN2,SEMA7A,SMAD7,CCNE1,IFIH1,ZNF750,ADRA2A,WNT3A,KLF10,GRHL3,TNFRSF13C,DTX3L,NOS3,RUNX1,NOD2,JUNB,FOXI1,PPARD,DAB2,IL1RAP,FAM46A,ETV4,WNT11,MAFA,IKZF1,SP100,CDH5,MAFF,GATA2,TFEB,PARP9,ESRRG,APOA2,PRDM1,RBM20,ZNF292,NCOA3,KLF4,TP73,RBM24,GCM2,CD274,PID1,DDX60,DRD1,C10orf54,MED13,SERPINB7,NRG1,TBX20,IL1R1,DLX3,IGF2,ERN1,P…
GO:0051048	Negative regulation of secretion	13	177	0.49	0.0293	9606.ENSP00000085219,9606.ENSP00000216117,9606.ENSP00000257068,9606.ENSP00000258098,9606.ENSP00000280155,9606.ENSP00000298355,9606.ENSP00000300952,9606.ENSP00000349003,9606.ENSP00000350032,9606.ENSP00000358963,9606.ENSP00000361965,9606.ENSP00000365435,9606.ENSP00000384620	CD22,HMOX1,MTNR1B,RAB11FIP5,ADRA2A,TRIM9,MIDN,PTGER3,FRMD4A,HTR1B,ADA,TNFRSF1B,NRG1
GO:0001570	Vasculogenesis	8	72	0.67	0.0307	9606.ENSP00000212355,9606.ENSP00000303315,9606.ENSP00000334563,9606.ENSP00000351905,9606.ENSP00000386170,9606.ENSP00000420612,9606.ENSP00000436607,9606.ENSP00000478570	TGFBR3,JUNB,MYO18B,TGFBR2,TBX20,TIPARP,ADM,VEGFA
GO:0014015	Positive regulation of gliogenesis	8	72	0.67	0.0307	9606.ENSP00000006053,9606.ENSP00000232424,9606.ENSP00000365435,9606.ENSP00000367545,9606.ENSP00000376048,9606.ENSP00000387091,9606.ENSP00000428924,9606.ENSP00000462269	CX3CL1,HES1,TNFRSF1B,TP73,MAG,ZNF365,LYN,ZNF488
GO:0009653	Anatomical structure morphogenesis	75	2165	0.17	0.0316	9606.ENSP00000005226,9606.ENSP00000006053,9606.ENSP00000212355,9606.ENSP00000216117,9606.ENSP00000223095,9606.ENSP00000229771,9606.ENSP00000230990,9606.ENSP00000232424,9606.ENSP00000233242,9606.ENSP00000244050,9606.ENSP00000255448,9606.ENSP00000257566,9606.ENSP00000259803,9606.ENSP00000261024,9606.ENSP00000261918,9606.ENSP00000262158,9606.ENSP00000263707,9606.ENSP00000268459,9606.ENSP00000274625,…	USH1C,CX3CL1,TGFBR3,HMOX1,SERPINE1,TULP1,HBEGF,HES1,APOB,SNAI1,DCLK1,TBX3,GCM1,SLC40A1,SEMA7A,SMAD7,TFCP2L1,NKD1,FGF18,ARID5B,ITGA1,WNT3A,ADAMTS1,GRHL3,SHANK1,NOS3,MICALL2,AQP3,JUNB,FOXI1,WNT11,LRIG3,FAM101B,MYO18B,CDH5,GATA2,TGFBR2,GAB2,DACT2,SGK1,ADAM12,ECM1,PRDM1,ADA,CSF3R,NCMAP,KLF4,SDC1,ANGPT4,PID1,NRG1,TBX20,DYSF,ZNF365,DLX3,IGF2,PHOSPHO1,PVRL3,ERVW-1,ERVFRD-1,CASR,TIPARP,ADM,NR4A1,ACTN2,CP…
GO:0140352	Export from cell	42	1028	0.24	0.0316	9606.ENSP00000223095,9606.ENSP00000236850,9606.ENSP00000252593,9606.ENSP00000257566,9606.ENSP00000258098,9606.ENSP00000261024,9606.ENSP00000263519,9606.ENSP00000265970,9606.ENSP00000267012,9606.ENSP00000267842,9606.ENSP00000271417,9606.ENSP00000274364,9606.ENSP00000278379,9606.ENSP00000284509,9606.ENSP00000289361,9606.ENSP00000296370,9606.ENSP00000297029,9606.ENSP00000298355,9606.ENSP00000300589,…	SERPINE1,APOA1,BST2,TBX3,RAB11FIP5,SLC40A1,ATP2B3,PIK3C2A,BIN2,SLC27A2,ILDR2,IQGAP2,SLC1A2,ATP8B4,BTN3A1,S100P,SCIN,TRIM9,NOD2,NOS2,MAFA,HAP1,EDN3,GOLGA7,CD55,ATP1A4,ECM1,TNFRSF1B,DYSF,IGF2,SYNJ1,KCNIP2,LYN,ADM,ACTN2,TNFAIP2,ADAM8,PPY,CCL5,VEGFA,CD177,DOC2B
GO:0002694	Regulation of leukocyte activation	26	530	0.32	0.0317	9606.ENSP00000006053,9606.ENSP00000085219,9606.ENSP00000216117,9606.ENSP00000232424,9606.ENSP00000262158,9606.ENSP00000284523,9606.ENSP00000291232,9606.ENSP00000300305,9606.ENSP00000300589,9606.ENSP00000329418,9606.ENSP00000345681,9606.ENSP00000351905,9606.ENSP00000353731,9606.ENSP00000354952,9606.ENSP00000356030,9606.ENSP00000358092,9606.ENSP00000361965,9606.ENSP00000365435,9606.ENSP00000370989,…	CX3CL1,CD22,HMOX1,HES1,SMAD7,WNT3A,TNFRSF13C,RUNX1,NOD2,SOCS1,GATA2,TGFBR2,DPP4,GAB2,CD55,PRDM1,ADA,TNFRSF1B,CD274,C10orf54,IGF2,LYN,ADAM8,CCL5,CD177,TNFAIP3
GO:0002696	Positive regulation of leukocyte activation	19	332	0.39	0.0317	9606.ENSP00000232424,9606.ENSP00000284523,9606.ENSP00000291232,9606.ENSP00000300305,9606.ENSP00000300589,9606.ENSP00000329418,9606.ENSP00000345681,9606.ENSP00000351905,9606.ENSP00000353731,9606.ENSP00000354952,9606.ENSP00000356030,9606.ENSP00000361965,9606.ENSP00000370989,9606.ENSP00000378409,9606.ENSP00000391826,9606.ENSP00000428924,9606.ENSP00000453302,9606.ENSP00000474412,9606.ENSP00000479536	HES1,WNT3A,TNFRSF13C,RUNX1,NOD2,SOCS1,GATA2,TGFBR2,DPP4,GAB2,CD55,ADA,CD274,C10orf54,IGF2,LYN,ADAM8,CCL5,CD177
GO:0051051	Negative regulation of transport	23	443	0.34	0.0317	9606.ENSP00000085219,9606.ENSP00000216117,9606.ENSP00000235382,9606.ENSP00000252593,9606.ENSP00000257068,9606.ENSP00000258098,9606.ENSP00000280155,9606.ENSP00000297494,9606.ENSP00000297954,9606.ENSP00000298355,9606.ENSP00000300952,9606.ENSP00000343023,9606.ENSP00000349003,9606.ENSP00000350032,9606.ENSP00000356969,9606.ENSP00000358963,9606.ENSP00000359353,9606.ENSP00000361965,9606.ENSP00000365435,…	CD22,HMOX1,RGS2,BST2,MTNR1B,RAB11FIP5,ADRA2A,NOS3,WNK2,TRIM9,MIDN,SP100,PTGER3,FRMD4A,APOA2,HTR1B,GABRE,ADA,TNFRSF1B,PID1,NRG1,DYSF,ACTN2
GO:0003281	Ventricular septum development	8	73	0.67	0.0320	9606.ENSP00000212355,9606.ENSP00000232424,9606.ENSP00000257566,9606.ENSP00000262158,9606.ENSP00000297494,9606.ENSP00000325526,9606.ENSP00000351905,9606.ENSP00000358092	TGFBR3,HES1,TBX3,SMAD7,NOS3,WNT11,TGFBR2,PRDM1
GO:0060326	Cell chemotaxis	14	204	0.47	0.0320	9606.ENSP00000006053,9606.ENSP00000230990,9606.ENSP00000267012,9606.ENSP00000282588,9606.ENSP00000310405,9606.ENSP00000337128,9606.ENSP00000362195,9606.ENSP00000404179,9606.ENSP00000416996,9606.ENSP00000440864,9606.ENSP00000453302,9606.ENSP00000474412,9606.ENSP00000478570,9606.ENSP00000480558	CX3CL1,HBEGF,BIN2,ITGA1,XCR1,EDN3,CSF3R,DOCK4,ACKR2,NR4A1,ADAM8,CCL5,VEGFA,CCL3L3
GO:0001818	Negative regulation of cytokine production	17	280	0.41	0.0322	9606.ENSP00000006053,9606.ENSP00000216117,9606.ENSP00000236850,9606.ENSP00000252593,9606.ENSP00000262158,9606.ENSP00000263642,9606.ENSP00000282412,9606.ENSP00000325526,9606.ENSP00000356969,9606.ENSP00000363804,9606.ENSP00000368699,9606.ENSP00000370989,9606.ENSP00000376896,9606.ENSP00000378409,9606.ENSP00000426632,9606.ENSP00000479667,9606.ENSP00000481570	CX3CL1,HMOX1,APOA1,BST2,SMAD7,IFIH1,PPM1B,WNT11,APOA2,KLF4,ISG15,CD274,IL36RN,C10orf54,ERBB2IP,RPS6KA5,TNFAIP3
GO:0002719	Negative regulation of cytokine production involved in immune response	5	25	0.93	0.0324	9606.ENSP00000216117,9606.ENSP00000236850,9606.ENSP00000252593,9606.ENSP00000262158,9606.ENSP00000356969	HMOX1,APOA1,BST2,SMAD7,APOA2
GO:0006357	Regulation of transcription by rna polymerase ii	75	2172	0.17	0.0329	9606.ENSP00000006053,9606.ENSP00000078445,9606.ENSP00000201031,9606.ENSP00000216117,9606.ENSP00000223095,9606.ENSP00000232424,9606.ENSP00000244050,9606.ENSP00000245919,9606.ENSP00000252674,9606.ENSP00000256495,9606.ENSP00000257566,9606.ENSP00000258381,9606.ENSP00000259803,9606.ENSP00000261024,9606.ENSP00000261596,9606.ENSP00000262158,9606.ENSP00000262643,9606.ENSP00000263707,9606.ENSP00000264444,…	CX3CL1,CREB3L3,TFAP2C,HMOX1,SERPINE1,HES1,SNAI1,FOSB,MLLT1,BHLHE40,TBX3,SP110,GCM1,SLC40A1,LPIN2,SMAD7,CCNE1,TFCP2L1,MXD1,ZNF750,ARID5B,WNT3A,KLF10,GRHL3,RUNX1,NOD2,CGB5,JUNB,FOXI1,PPARD,ZNF366,DAB2,ETV4,MAFA,IKZF1,SP100,MAFK,MAFF,GATA2,TFEB,PARP9,ESRRG,ECM1,PRDM1,ZNF292,NCOA3,DACH2,KLF4,HES2,TP73,NR0B1,GCM2,PID1,IRF9,MED13,IFRD1,TBX20,DLX3,IGF2,ZNF487,CGB8,MED12L,SP6,NR4A1,TET2,HOPX,BHLHA15,FOXI…
GO:0043536	Positive regulation of blood vessel endothelial cell migration	7	56	0.73	0.0340	9606.ENSP00000216117,9606.ENSP00000265970,9606.ENSP00000274625,9606.ENSP00000297494,9606.ENSP00000345681,9606.ENSP00000371347,9606.ENSP00000478570	HMOX1,PIK3C2A,FGF18,NOS3,GATA2,ANGPT4,VEGFA
GO:0060411	Cardiac septum morphogenesis	8	74	0.66	0.0340	9606.ENSP00000212355,9606.ENSP00000232424,9606.ENSP00000257566,9606.ENSP00000262158,9606.ENSP00000297494,9606.ENSP00000325526,9606.ENSP00000351905,9606.ENSP00000386170	TGFBR3,HES1,TBX3,SMAD7,NOS3,WNT11,TGFBR2,TBX20
GO:0070228	Regulation of lymphocyte apoptotic process	7	56	0.73	0.0340	9606.ENSP00000221797,9606.ENSP00000361965,9606.ENSP00000370989,9606.ENSP00000375904,9606.ENSP00000428924,9606.ENSP00000453302,9606.ENSP00000474412	LGALS13,ADA,CD274,LGALS16,LYN,ADAM8,CCL5
GO:0080134	Regulation of response to stress	54	1437	0.2	0.0340	9606.ENSP00000006053,9606.ENSP00000078445,9606.ENSP00000218068,9606.ENSP00000223095,9606.ENSP00000229030,9606.ENSP00000230990,9606.ENSP00000236850,9606.ENSP00000244050,9606.ENSP00000250160,9606.ENSP00000252506,9606.ENSP00000256497,9606.ENSP00000261918,9606.ENSP00000280155,9606.ENSP00000281938,9606.ENSP00000282412,9606.ENSP00000296161,9606.ENSP00000297494,9606.ENSP00000300589,9606.ENSP00000310928,…	CX3CL1,CREB3L3,PAGE4,SERPINE1,FZD10,HBEGF,APOA1,SNAI1,WISP1,GADD45G,EDEM1,SEMA7A,ADRA2A,HSPB8,PPM1B,DTX3L,NOS3,NOD2,PPARD,NOS2,SOCS1,KREMEN1,CDH5,PTGER3,PARP9,PPAP2B,IFIT1,CXorf57,ADA,PGC,SMPDL3B,KLF4,SPIRE2,DDX60,NUPR1,CYP19A1,IL1R1,ZNF365,CASP4,ACE2,RELL1,ERN1,SERPINB2,MUC15,PARP14,TREML2,LYN,BDKRB2,ADAM8,ALOX15,CCL5,VEGFA,RPS6KA5,TNFAIP3
GO:1901652	Response to peptide	24	476	0.33	0.0340	9606.ENSP00000212355,9606.ENSP00000260599,9606.ENSP00000261596,9606.ENSP00000265970,9606.ENSP00000266126,9606.ENSP00000285393,9606.ENSP00000285407,9606.ENSP00000300589,9606.ENSP00000316786,9606.ENSP00000342952,9606.ENSP00000347454,9606.ENSP00000357178,9606.ENSP00000360293,9606.ENSP00000363804,9606.ENSP00000388566,9606.ENSP00000391826,9606.ENSP00000419361,9606.ENSP00000420194,9606.ENSP00000426632,…	TGFBR3,KHK,LPIN2,PIK3C2A,EIF2B2,ATP6V0D2,KLF10,NOD2,HSD11B2,ADCY2,ANO1,INSRR,SORBS1,KLF4,CASP4,IGF2,ADCY5,CASR,ERBB2IP,LYN,ADM,NR4A1,ACTN2,TNFAIP3
GO:0045823	Positive regulation of heart contraction	6	40	0.8	0.0345	9606.ENSP00000235382,9606.ENSP00000337128,9606.ENSP00000361965,9606.ENSP00000368766,9606.ENSP00000389326,9606.ENSP00000436607	RGS2,EDN3,ADA,ADRA1D,ACE2,ADM
GO:0048713	Regulation of oligodendrocyte differentiation	6	40	0.8	0.0345	9606.ENSP00000232424,9606.ENSP00000365435,9606.ENSP00000367545,9606.ENSP00000381876,9606.ENSP00000387091,9606.ENSP00000462269	HES1,TNFRSF1B,TP73,DAAM2,ZNF365,ZNF488
GO:0040013	Negative regulation of locomotion	18	310	0.39	0.0349	9606.ENSP00000006053,9606.ENSP00000216117,9606.ENSP00000223095,9606.ENSP00000252593,9606.ENSP00000261918,9606.ENSP00000262158,9606.ENSP00000284523,9606.ENSP00000310928,9606.ENSP00000325526,9606.ENSP00000343023,9606.ENSP00000353731,9606.ENSP00000361965,9606.ENSP00000363804,9606.ENSP00000371347,9606.ENSP00000379683,9606.ENSP00000384620,9606.ENSP00000420315,9606.ENSP00000455215	CX3CL1,HMOX1,SERPINE1,BST2,SEMA7A,SMAD7,WNT3A,PPARD,WNT11,SP100,DPP4,ADA,KLF4,ANGPT4,CYP19A1,NRG1,ABHD6,GPR56
GO:0048523	Negative regulation of cellular process	146	4874	0.11	0.0364	9606.ENSP00000006053,9606.ENSP00000085219,9606.ENSP00000201031,9606.ENSP00000212355,9606.ENSP00000216117,9606.ENSP00000218068,9606.ENSP00000223095,9606.ENSP00000225688,9606.ENSP00000230990,9606.ENSP00000232424,9606.ENSP00000235382,9606.ENSP00000236850,9606.ENSP00000244050,9606.ENSP00000245919,9606.ENSP00000250160,9606.ENSP00000252593,9606.ENSP00000252674,9606.ENSP00000252992,9606.ENSP00000254667,…	CX3CL1,CD22,TFAP2C,TGFBR3,HMOX1,PAGE4,SERPINE1,RASD1,HBEGF,HES1,RGS2,APOA1,SNAI1,FOSB,WISP1,BST2,MLLT1,CEP85,PTPRE,DCLK1,BTG1,BHLHE40,MTNR1B,TBX3,RAB11FIP5,SLC40A1,SEMA7A,SMAD7,CCNE1,TFCP2L1,CBLB,RAPGEF2,MXD1,CPEB4,NKD1,ARID5B,ADRA2A,PPM1B,ITGA1,WNT3A,ADAMTS1,KLF10,SHANK1,DTX3L,SCIN,NOS3,WNK2,TRIM9,RUNX1,NOD2,MIDN,JUNB,PPM1D,XCR1,PPARD,SHISA2,ZNF366,DAB2,FAM46A,WNT11,SOCS1,KREMEN1,IKZF1,FAM101B,H…
GO:1902533	Positive regulation of intracellular signal transduction	42	1041	0.23	0.0364	9606.ENSP00000006053,9606.ENSP00000215530,9606.ENSP00000216117,9606.ENSP00000229030,9606.ENSP00000230990,9606.ENSP00000236850,9606.ENSP00000252506,9606.ENSP00000252593,9606.ENSP00000256458,9606.ENSP00000261918,9606.ENSP00000264431,9606.ENSP00000274625,9606.ENSP00000280155,9606.ENSP00000282249,9606.ENSP00000282588,9606.ENSP00000300589,9606.ENSP00000310928,9606.ENSP00000321026,9606.ENSP00000325526,…	CX3CL1,FGF22,HMOX1,FZD10,HBEGF,APOA1,GADD45G,BST2,IRAK2,SEMA7A,RAPGEF2,FGF18,ADRA2A,GUCY1A2,ITGA1,NOD2,PPARD,LURAP1L,WNT11,HAP1,EDN3,DUSP9,ECM1,AVPI1,IFIT5,ADA,TP73,ADRA1D,DDX60,NUPR1,NRG1,IGF2,RELL1,ERN1,CASR,LYN,ADAM8,GPR56,ALOX15,CCL5,VEGFA,CCL3L3
GO:0032102	Negative regulation of response to external stimulus	20	367	0.37	0.0374	9606.ENSP00000006053,9606.ENSP00000223095,9606.ENSP00000236850,9606.ENSP00000261918,9606.ENSP00000282412,9606.ENSP00000284523,9606.ENSP00000297494,9606.ENSP00000310928,9606.ENSP00000331242,9606.ENSP00000344115,9606.ENSP00000353731,9606.ENSP00000361965,9606.ENSP00000363001,9606.ENSP00000363804,9606.ENSP00000377353,9606.ENSP00000379683,9606.ENSP00000401645,9606.ENSP00000418194,9606.ENSP00000436455,…	CX3CL1,SERPINE1,APOA1,SEMA7A,PPM1B,WNT3A,NOS3,PPARD,KREMEN1,CDH5,DPP4,ADA,SMPDL3B,KLF4,DRD1,CYP19A1,SERPINB2,PARP14,NUCB2,TNFAIP3
GO:0051254	Positive regulation of rna metabolic process	63	1759	0.18	0.0374	9606.ENSP00000006053,9606.ENSP00000078445,9606.ENSP00000201031,9606.ENSP00000218068,9606.ENSP00000223095,9606.ENSP00000232424,9606.ENSP00000244050,9606.ENSP00000245919,9606.ENSP00000257566,9606.ENSP00000259803,9606.ENSP00000261024,9606.ENSP00000261596,9606.ENSP00000262158,9606.ENSP00000262643,9606.ENSP00000269394,9606.ENSP00000279873,9606.ENSP00000284523,9606.ENSP00000285407,9606.ENSP00000288955,…	CX3CL1,CREB3L3,TFAP2C,PAGE4,SERPINE1,HES1,SNAI1,FOSB,TBX3,GCM1,SLC40A1,LPIN2,SMAD7,CCNE1,ZNF750,ARID5B,WNT3A,KLF10,GRHL3,DTX3L,RUNX1,NOD2,JUNB,FOXI1,PPARD,DAB2,ETV4,WNT11,MAFA,IKZF1,SP100,MAFF,GATA2,TFEB,PARP9,ESRRG,RBM20,ZNF292,NCOA3,KLF4,TNFRSF1B,TP73,RBM24,GCM2,PID1,NUPR1,MED13,TBX20,DLX3,IGF2,ERN1,MED12L,SP6,NR4A1,TET2,ACTN2,BHLHA15,VEGFA,DPF3,RPS6KA5,E2F8,SLC38A3,CGA
GO:0051480	Regulation of cytosolic calcium ion concentration	19	340	0.38	0.0377	9606.ENSP00000006053,9606.ENSP00000257068,9606.ENSP00000263519,9606.ENSP00000270590,9606.ENSP00000310405,9606.ENSP00000334002,9606.ENSP00000342222,9606.ENSP00000345681,9606.ENSP00000349003,9606.ENSP00000356030,9606.ENSP00000358963,9606.ENSP00000368766,9606.ENSP00000377353,9606.ENSP00000377789,9606.ENSP00000416996,9606.ENSP00000419361,9606.ENSP00000436607,9606.ENSP00000450482,9606.ENSP00000478458	CX3CL1,MTNR1B,ATP2B3,GPR32,XCR1,HAP1,TRPV2,GATA2,PTGER3,CD55,HTR1B,ADRA1D,DRD1,SYNPO,ACKR2,ADCY5,ADM,BDKRB2,PLCL2
GO:0046634	Regulation of alpha-beta t cell activation	9	96	0.6	0.0382	9606.ENSP00000262158,9606.ENSP00000300305,9606.ENSP00000329418,9606.ENSP00000351905,9606.ENSP00000356030,9606.ENSP00000358092,9606.ENSP00000361965,9606.ENSP00000370989,9606.ENSP00000378409	SMAD7,RUNX1,SOCS1,TGFBR2,CD55,PRDM1,ADA,CD274,C10orf54
GO:0050865	Regulation of cell activation	27	571	0.3	0.0382	9606.ENSP00000006053,9606.ENSP00000085219,9606.ENSP00000216117,9606.ENSP00000232424,9606.ENSP00000262158,9606.ENSP00000284523,9606.ENSP00000291232,9606.ENSP00000297494,9606.ENSP00000300305,9606.ENSP00000300589,9606.ENSP00000329418,9606.ENSP00000345681,9606.ENSP00000351905,9606.ENSP00000353731,9606.ENSP00000354952,9606.ENSP00000356030,9606.ENSP00000358092,9606.ENSP00000361965,9606.ENSP00000365435,…	CX3CL1,CD22,HMOX1,HES1,SMAD7,WNT3A,TNFRSF13C,NOS3,RUNX1,NOD2,SOCS1,GATA2,TGFBR2,DPP4,GAB2,CD55,PRDM1,ADA,TNFRSF1B,CD274,C10orf54,IGF2,LYN,ADAM8,CCL5,CD177,TNFAIP3
GO:0006955	Immune response	58	1588	0.19	0.0385	9606.ENSP00000006053,9606.ENSP00000212355,9606.ENSP00000224337,9606.ENSP00000228928,9606.ENSP00000252593,9606.ENSP00000261918,9606.ENSP00000263642,9606.ENSP00000264170,9606.ENSP00000267012,9606.ENSP00000267842,9606.ENSP00000274364,9606.ENSP00000284509,9606.ENSP00000289361,9606.ENSP00000291232,9606.ENSP00000296161,9606.ENSP00000296370,9606.ENSP00000300589,9606.ENSP00000310405,9606.ENSP00000314807,…	CX3CL1,TGFBR3,BLNK,OAS3,BST2,SEMA7A,IFIH1,KYNU,BIN2,SLC27A2,IQGAP2,ATP8B4,BTN3A1,TNFRSF13C,DTX3L,S100P,NOD2,XCR1,IL1RAP,NOS2,OAS2,IFI6,SP100,CTSL,GOLGA7,TFEB,PARP9,CD55,PRDM1,IFIT5,IFIT1,IFIT3,ADA,SMPDL3B,TAP2,TNFRSF1B,ISG15,CD274,IL36RN,DDX60,IRF9,MX1,IL1R1,DYSF,OAS1,CASP4,IFI35,ENDOU,ACKR2,PARP14,FYB,LYN,ADM,ADAM8,CCL5,PLCL2,CD177,CCL3L3
GO:0048646	Anatomical structure formation involved in morphogenesis	37	883	0.25	0.0385	9606.ENSP00000006053,9606.ENSP00000212355,9606.ENSP00000216117,9606.ENSP00000223095,9606.ENSP00000244050,9606.ENSP00000257566,9606.ENSP00000261024,9606.ENSP00000274625,9606.ENSP00000284523,9606.ENSP00000284984,9606.ENSP00000288955,9606.ENSP00000297494,9606.ENSP00000303315,9606.ENSP00000325526,9606.ENSP00000345681,9606.ENSP00000351905,9606.ENSP00000357668,9606.ENSP00000358045,9606.ENSP00000361965,…	CX3CL1,TGFBR3,HMOX1,SERPINE1,SNAI1,TBX3,SLC40A1,FGF18,WNT3A,ADAMTS1,GRHL3,NOS3,JUNB,WNT11,GATA2,TGFBR2,ADAM12,ECM1,ADA,CSF3R,NCMAP,KLF4,ANGPT4,TBX20,DYSF,ERVW-1,ERVFRD-1,ADM,NR4A1,ACTN2,HOPX,TNFAIP2,ADAM8,GPR56,VEGFA,E2F8,NEB
GO:0045137	Development of primary sexual characteristics	14	211	0.45	0.0395	9606.ENSP00000201031,9606.ENSP00000221421,9606.ENSP00000266126,9606.ENSP00000279873,9606.ENSP00000284984,9606.ENSP00000297494,9606.ENSP00000362217,9606.ENSP00000368253,9606.ENSP00000370542,9606.ENSP00000379003,9606.ENSP00000379683,9606.ENSP00000420612,9606.ENSP00000455215,9606.ENSP00000478570	TFAP2C,LHB,EIF2B2,ARID5B,ADAMTS1,NOS3,DACH2,NR0B1,SDC1,NUPR1,CYP19A1,TIPARP,GPR56,VEGFA
GO:0001959	Regulation of cytokine-mediated signaling pathway	12	163	0.5	0.0396	9606.ENSP00000236850,9606.ENSP00000256458,9606.ENSP00000300305,9606.ENSP00000329418,9606.ENSP00000353512,9606.ENSP00000358045,9606.ENSP00000376896,9606.ENSP00000386380,9606.ENSP00000388566,9606.ENSP00000418194,9606.ENSP00000474412,9606.ENSP00000481570	APOA1,IRAK2,RUNX1,SOCS1,PARP9,ECM1,IL36RN,IL1R1,CASP4,PARP14,CCL5,TNFAIP3
GO:0008285	Negative regulation of cell population proliferation	31	696	0.28	0.0396	9606.ENSP00000212355,9606.ENSP00000216117,9606.ENSP00000232424,9606.ENSP00000256015,9606.ENSP00000262158,9606.ENSP00000264431,9606.ENSP00000282588,9606.ENSP00000284984,9606.ENSP00000285407,9606.ENSP00000297029,9606.ENSP00000297494,9606.ENSP00000297954,9606.ENSP00000306682,9606.ENSP00000310928,9606.ENSP00000325526,9606.ENSP00000342385,9606.ENSP00000344115,9606.ENSP00000345681,9606.ENSP00000351905,…	TGFBR3,HMOX1,HES1,BTG1,SMAD7,RAPGEF2,ITGA1,ADAMTS1,KLF10,SCIN,NOS3,WNK2,PPM1D,PPARD,WNT11,PTGES,CDH5,GATA2,TGFBR2,NEURL1,IFIT3,KLF4,TP73,CD274,C10orf54,NUPR1,LYN,ADM,GPR56,CCL3L3,TNFAIP3
GO:0030336	Negative regulation of cell migration	16	262	0.41	0.0396	9606.ENSP00000006053,9606.ENSP00000216117,9606.ENSP00000223095,9606.ENSP00000252593,9606.ENSP00000262158,9606.ENSP00000310928,9606.ENSP00000325526,9606.ENSP00000343023,9606.ENSP00000353731,9606.ENSP00000361965,9606.ENSP00000363804,9606.ENSP00000371347,9606.ENSP00000379683,9606.ENSP00000384620,9606.ENSP00000420315,9606.ENSP00000455215	CX3CL1,HMOX1,SERPINE1,BST2,SMAD7,PPARD,WNT11,SP100,DPP4,ADA,KLF4,ANGPT4,CYP19A1,NRG1,ABHD6,GPR56
GO:0071495	Cellular response to endogenous stimulus	46	1181	0.22	0.0396	9606.ENSP00000212355,9606.ENSP00000215530,9606.ENSP00000221421,9606.ENSP00000233242,9606.ENSP00000245919,9606.ENSP00000261596,9606.ENSP00000262158,9606.ENSP00000262643,9606.ENSP00000264431,9606.ENSP00000265085,9606.ENSP00000265970,9606.ENSP00000274625,9606.ENSP00000280155,9606.ENSP00000285393,9606.ENSP00000285407,9606.ENSP00000300589,9606.ENSP00000301408,9606.ENSP00000303315,9606.ENSP00000310928,…	TGFBR3,FGF22,LHB,APOB,FOSB,LPIN2,SMAD7,CCNE1,RAPGEF2,CPEB4,PIK3C2A,FGF18,ADRA2A,ATP6V0D2,KLF10,NOD2,CGB5,JUNB,PPARD,SOCS1,ADCY2,CDH5,CTSL,ANO1,TGFBR2,ESRRG,INSRR,NEURL1,HTR1B,SORBS1,NCOA3,HTR1D,KLF4,NR0B1,LATS2,PID1,DRD1,CASP4,IGF2,CGB8,ADCY5,CASR,LYN,NR4A1,ACTN2,CCL5
GO:0070663	Regulation of leukocyte proliferation	15	237	0.43	0.0401	9606.ENSP00000085219,9606.ENSP00000232424,9606.ENSP00000252593,9606.ENSP00000284523,9606.ENSP00000291232,9606.ENSP00000351905,9606.ENSP00000356030,9606.ENSP00000361965,9606.ENSP00000365435,9606.ENSP00000370989,9606.ENSP00000378409,9606.ENSP00000391826,9606.ENSP00000428924,9606.ENSP00000474412,9606.ENSP00000481570	CD22,HES1,BST2,WNT3A,TNFRSF13C,TGFBR2,CD55,ADA,TNFRSF1B,CD274,C10orf54,IGF2,LYN,CCL5,TNFAIP3
GO:1904036	Negative regulation of epithelial cell apoptotic process	6	42	0.78	0.0401	9606.ENSP00000216117,9606.ENSP00000223095,9606.ENSP00000344115,9606.ENSP00000345681,9606.ENSP00000379003,9606.ENSP00000481570	HMOX1,SERPINE1,CDH5,GATA2,NUPR1,TNFAIP3
GO:0001934	Positive regulation of protein phosphorylation	41	1019	0.23	0.0415	9606.ENSP00000006053,9606.ENSP00000229030,9606.ENSP00000230990,9606.ENSP00000232424,9606.ENSP00000252506,9606.ENSP00000256458,9606.ENSP00000261918,9606.ENSP00000264431,9606.ENSP00000274625,9606.ENSP00000280155,9606.ENSP00000282588,9606.ENSP00000284523,9606.ENSP00000300589,9606.ENSP00000313391,9606.ENSP00000325526,9606.ENSP00000335628,9606.ENSP00000337128,9606.ENSP00000342952,9606.ENSP00000343223,…	CX3CL1,FZD10,HBEGF,HES1,GADD45G,IRAK2,SEMA7A,RAPGEF2,FGF18,ADRA2A,ITGA1,WNT3A,NOD2,DAB2,WNT11,SPDYA,EDN3,ADCY2,TCL1B,DUSP9,TGFBR2,PARP9,NEURL1,AVPI1,TP73,ADRA1D,ANGPT4,NRG1,IGF2,RELL1,ERN1,PARP14,ADCY5,CASR,LYN,ADAM8,ALOX15,CCL5,VEGFA,RPS6KA5,CCL3L3
GO:0045944	Positive regulation of transcription by rna polymerase ii	48	1253	0.21	0.0418	9606.ENSP00000006053,9606.ENSP00000078445,9606.ENSP00000201031,9606.ENSP00000223095,9606.ENSP00000232424,9606.ENSP00000245919,9606.ENSP00000257566,9606.ENSP00000259803,9606.ENSP00000261024,9606.ENSP00000261596,9606.ENSP00000262158,9606.ENSP00000269394,9606.ENSP00000284523,9606.ENSP00000285407,9606.ENSP00000288955,9606.ENSP00000300305,9606.ENSP00000300589,9606.ENSP00000303315,9606.ENSP00000304286,…	CX3CL1,CREB3L3,TFAP2C,SERPINE1,HES1,FOSB,TBX3,GCM1,SLC40A1,LPIN2,SMAD7,ZNF750,WNT3A,KLF10,GRHL3,RUNX1,NOD2,JUNB,FOXI1,PPARD,DAB2,ETV4,MAFA,IKZF1,MAFF,GATA2,TFEB,ESRRG,ZNF292,NCOA3,KLF4,TP73,GCM2,PID1,MED13,TBX20,DLX3,IGF2,SP6,NR4A1,TET2,BHLHA15,VEGFA,DPF3,RPS6KA5,E2F8,SLC38A3,CGA
GO:0050663	Cytokine secretion	4	15	1.05	0.0418	9606.ENSP00000289361,9606.ENSP00000300589,9606.ENSP00000386881,9606.ENSP00000428924	BTN3A1,NOD2,DYSF,LYN
GO:1903522	Regulation of blood circulation	17	292	0.39	0.0435	9606.ENSP00000230990,9606.ENSP00000235382,9606.ENSP00000262158,9606.ENSP00000263519,9606.ENSP00000280155,9606.ENSP00000297494,9606.ENSP00000337128,9606.ENSP00000349595,9606.ENSP00000357060,9606.ENSP00000361965,9606.ENSP00000368766,9606.ENSP00000389326,9606.ENSP00000404179,9606.ENSP00000420040,9606.ENSP00000420194,9606.ENSP00000436607,9606.ENSP00000450482	HBEGF,RGS2,SMAD7,ATP2B3,ADRA2A,NOS3,EDN3,ATP2A1,ATP1A4,ADA,ADRA1D,ACE2,DOCK4,KCNIP2,CASR,ADM,BDKRB2
GO:0045687	Positive regulation of glial cell differentiation	6	43	0.77	0.0437	9606.ENSP00000232424,9606.ENSP00000365435,9606.ENSP00000367545,9606.ENSP00000376048,9606.ENSP00000387091,9606.ENSP00000462269	HES1,TNFRSF1B,TP73,MAG,ZNF365,ZNF488
GO:0030522	Intracellular receptor signaling pathway	12	166	0.49	0.0439	9606.ENSP00000216862,9606.ENSP00000256458,9606.ENSP00000262643,9606.ENSP00000263642,9606.ENSP00000300589,9606.ENSP00000310928,9606.ENSP00000343023,9606.ENSP00000355904,9606.ENSP00000361066,9606.ENSP00000368253,9606.ENSP00000440864,9606.ENSP00000481570	CYP24A1,IRAK2,CCNE1,IFIH1,NOD2,PPARD,SP100,ESRRG,NCOA3,NR0B1,NR4A1,TNFAIP3
GO:0043433	Negative regulation of dna-binding transcription factor activity	12	166	0.49	0.0439	9606.ENSP00000216117,9606.ENSP00000256458,9606.ENSP00000256495,9606.ENSP00000262158,9606.ENSP00000275015,9606.ENSP00000343023,9606.ENSP00000363804,9606.ENSP00000368253,9606.ENSP00000379003,9606.ENSP00000380888,9606.ENSP00000426632,9606.ENSP00000481570	HMOX1,IRAK2,BHLHE40,SMAD7,NFKBIE,SP100,KLF4,NR0B1,NUPR1,MED13,ERBB2IP,TNFAIP3
GO:0032147	Activation of protein kinase activity	20	376	0.35	0.0450	9606.ENSP00000252506,9606.ENSP00000256458,9606.ENSP00000280155,9606.ENSP00000282588,9606.ENSP00000300589,9606.ENSP00000325526,9606.ENSP00000335628,9606.ENSP00000342952,9606.ENSP00000343223,9606.ENSP00000345853,9606.ENSP00000351905,9606.ENSP00000359660,9606.ENSP00000367545,9606.ENSP00000371347,9606.ENSP00000384620,9606.ENSP00000391826,9606.ENSP00000401445,9606.ENSP00000419361,9606.ENSP00000474412,…	GADD45G,IRAK2,ADRA2A,ITGA1,NOD2,WNT11,SPDYA,ADCY2,TCL1B,DUSP9,TGFBR2,AVPI1,TP73,ANGPT4,NRG1,IGF2,ERN1,ADCY5,CCL5,VEGFA
GO:0071900	Regulation of protein serine/threonine kinase activity	25	521	0.31	0.0450	9606.ENSP00000229030,9606.ENSP00000235382,9606.ENSP00000252506,9606.ENSP00000256458,9606.ENSP00000262643,9606.ENSP00000264431,9606.ENSP00000274625,9606.ENSP00000280155,9606.ENSP00000282588,9606.ENSP00000300589,9606.ENSP00000335628,9606.ENSP00000337128,9606.ENSP00000343223,9606.ENSP00000344967,9606.ENSP00000345853,9606.ENSP00000359660,9606.ENSP00000367545,9606.ENSP00000372035,9606.ENSP00000384620,…	FZD10,RGS2,GADD45G,IRAK2,CCNE1,RAPGEF2,FGF18,ADRA2A,ITGA1,NOD2,SPDYA,EDN3,TCL1B,SPRY4,DUSP9,AVPI1,TP73,LATS2,NRG1,IGF2,ERN1,LYN,ADAM8,VEGFA,TNFAIP3
GO:0071902	Positive regulation of protein serine/threonine kinase activity	19	348	0.37	0.0450	9606.ENSP00000229030,9606.ENSP00000252506,9606.ENSP00000256458,9606.ENSP00000264431,9606.ENSP00000274625,9606.ENSP00000280155,9606.ENSP00000282588,9606.ENSP00000300589,9606.ENSP00000335628,9606.ENSP00000337128,9606.ENSP00000343223,9606.ENSP00000345853,9606.ENSP00000359660,9606.ENSP00000367545,9606.ENSP00000384620,9606.ENSP00000391826,9606.ENSP00000401445,9606.ENSP00000453302,9606.ENSP00000478570	FZD10,GADD45G,IRAK2,RAPGEF2,FGF18,ADRA2A,ITGA1,NOD2,SPDYA,EDN3,TCL1B,DUSP9,AVPI1,TP73,NRG1,IGF2,ERN1,ADAM8,VEGFA
GO:0060537	Muscle tissue development	17	294	0.39	0.0451	9606.ENSP00000212355,9606.ENSP00000257566,9606.ENSP00000262158,9606.ENSP00000284523,9606.ENSP00000334563,9606.ENSP00000345393,9606.ENSP00000358795,9606.ENSP00000367879,9606.ENSP00000379003,9606.ENSP00000384477,9606.ENSP00000384620,9606.ENSP00000386170,9606.ENSP00000420612,9606.ENSP00000443495,9606.ENSP00000451575,9606.ENSP00000478570,9606.ENSP00000484342	TGFBR3,TBX3,SMAD7,WNT3A,MYO18B,MAFF,NEURL1,XK,NUPR1,IFRD1,NRG1,TBX20,TIPARP,ACTN2,ASB2,VEGFA,NEB
GO:2001186	Negative regulation of cd8-positive, alpha-beta t cell activation	3	6	1.33	0.0451	9606.ENSP00000329418,9606.ENSP00000370989,9606.ENSP00000378409	SOCS1,CD274,C10orf54
GO:0042327	Positive regulation of phosphorylation	43	1093	0.22	0.0452	9606.ENSP00000006053,9606.ENSP00000229030,9606.ENSP00000230990,9606.ENSP00000232424,9606.ENSP00000252506,9606.ENSP00000256458,9606.ENSP00000261918,9606.ENSP00000264431,9606.ENSP00000274625,9606.ENSP00000280155,9606.ENSP00000282588,9606.ENSP00000284523,9606.ENSP00000300589,9606.ENSP00000313391,9606.ENSP00000325526,9606.ENSP00000335628,9606.ENSP00000337128,9606.ENSP00000342952,9606.ENSP00000343223,…	CX3CL1,FZD10,HBEGF,HES1,GADD45G,IRAK2,SEMA7A,RAPGEF2,FGF18,ADRA2A,ITGA1,WNT3A,NOD2,DAB2,WNT11,SPDYA,EDN3,ADCY2,TCL1B,DUSP9,TGFBR2,PARP9,INSRR,NEURL1,AVPI1,TP73,ADRA1D,ANGPT4,NUPR1,NRG1,IGF2,RELL1,ERN1,PARP14,ADCY5,CASR,LYN,ADAM8,ALOX15,CCL5,VEGFA,RPS6KA5,CCL3L3
GO:2000514	Regulation of cd4-positive, alpha-beta t cell activation	7	61	0.69	0.0456	9606.ENSP00000262158,9606.ENSP00000300305,9606.ENSP00000329418,9606.ENSP00000351905,9606.ENSP00000356030,9606.ENSP00000370989,9606.ENSP00000378409	SMAD7,RUNX1,SOCS1,TGFBR2,CD55,CD274,C10orf54
GO:0022603	Regulation of anatomical structure morphogenesis	43	1095	0.22	0.0465	9606.ENSP00000006053,9606.ENSP00000216117,9606.ENSP00000220507,9606.ENSP00000223095,9606.ENSP00000232424,9606.ENSP00000236850,9606.ENSP00000244751,9606.ENSP00000256015,9606.ENSP00000259803,9606.ENSP00000261918,9606.ENSP00000264431,9606.ENSP00000265970,9606.ENSP00000268459,9606.ENSP00000274625,9606.ENSP00000284523,9606.ENSP00000284984,9606.ENSP00000288670,9606.ENSP00000288955,9606.ENSP00000291232,…	CX3CL1,HMOX1,RHOV,SERPINE1,HES1,APOA1,CPNE5,BTG1,GCM1,SEMA7A,RAPGEF2,PIK3C2A,NKD1,FGF18,WNT3A,ADAMTS1,FMNL2,GRHL3,TNFRSF13C,NOS3,RUNX1,DAB2,WNT11,TRPV2,SP100,CDH5,GATA2,TGFBR2,ADAM12,ECM1,ADA,KLF4,TNFRSF1B,XK,ANGPT4,PID1,MAG,IFRD1,MYO10,ADM,SP6,VEGFA,TNFAIP3
GO:0044092	Negative regulation of molecular function	45	1163	0.22	0.0472	9606.ENSP00000216117,9606.ENSP00000223095,9606.ENSP00000229030,9606.ENSP00000235382,9606.ENSP00000236850,9606.ENSP00000252593,9606.ENSP00000252674,9606.ENSP00000252992,9606.ENSP00000256458,9606.ENSP00000256495,9606.ENSP00000257068,9606.ENSP00000262158,9606.ENSP00000264122,9606.ENSP00000274364,9606.ENSP00000275015,9606.ENSP00000280155,9606.ENSP00000296161,9606.ENSP00000297494,9606.ENSP00000300952,…	HMOX1,SERPINE1,FZD10,RGS2,APOA1,BST2,MLLT1,CEP85,IRAK2,BHLHE40,MTNR1B,SMAD7,CBLB,IQGAP2,NFKBIE,ADRA2A,DTX3L,NOS3,MIDN,DAB2,SOCS1,IFI6,SP100,SPRY4,DUSP9,PARP9,APOA2,ECM1,IFIT1,KLF4,NR0B1,LATS2,IL36RN,NUPR1,MED13,SERPINB7,ELFN2,DYSF,SERPINB2,ERBB2IP,LYN,ACTN2,CCL5,VEGFA,TNFAIP3
GO:0046903	Secretion	43	1097	0.22	0.0477	9606.ENSP00000223095,9606.ENSP00000236850,9606.ENSP00000252593,9606.ENSP00000257566,9606.ENSP00000258098,9606.ENSP00000262888,9606.ENSP00000265970,9606.ENSP00000267012,9606.ENSP00000267842,9606.ENSP00000271417,9606.ENSP00000274364,9606.ENSP00000278379,9606.ENSP00000284509,9606.ENSP00000289361,9606.ENSP00000296370,9606.ENSP00000297029,9606.ENSP00000298355,9606.ENSP00000300589,9606.ENSP00000327251,…	SERPINE1,APOA1,BST2,TBX3,RAB11FIP5,KCNN4,PIK3C2A,BIN2,SLC27A2,ILDR2,IQGAP2,SLC1A2,ATP8B4,BTN3A1,S100P,SCIN,TRIM9,NOD2,NOS2,MAFA,HAP1,EDN3,GOLGA7,CD55,ECM1,NEURL1,ADA,TNFRSF1B,DYSF,IGF2,SYNJ1,CASR,LYN,ADM,ACTN2,BDKRB2,TNFAIP2,ADAM8,PPY,CCL5,VEGFA,CD177,DOC2B
GO:0051090	Regulation of dna-binding transcription factor activity	22	437	0.33	0.0487	9606.ENSP00000006053,9606.ENSP00000216117,9606.ENSP00000256458,9606.ENSP00000256495,9606.ENSP00000262158,9606.ENSP00000275015,9606.ENSP00000279873,9606.ENSP00000284523,9606.ENSP00000300589,9606.ENSP00000314807,9606.ENSP00000343023,9606.ENSP00000356832,9606.ENSP00000360296,9606.ENSP00000363804,9606.ENSP00000368253,9606.ENSP00000379003,9606.ENSP00000380888,9606.ENSP00000426632,9606.ENSP00000453302,…	CX3CL1,HMOX1,IRAK2,BHLHE40,SMAD7,NFKBIE,ARID5B,WNT3A,NOD2,IL1RAP,SP100,SGK1,PPAP2B,KLF4,NR0B1,NUPR1,MED13,ERBB2IP,ADAM8,VEGFA,RPS6KA5,TNFAIP3
GO:0070665	Positive regulation of leukocyte proliferation	11	146	0.51	0.0495	9606.ENSP00000232424,9606.ENSP00000252593,9606.ENSP00000284523,9606.ENSP00000291232,9606.ENSP00000351905,9606.ENSP00000356030,9606.ENSP00000361965,9606.ENSP00000370989,9606.ENSP00000391826,9606.ENSP00000428924,9606.ENSP00000474412	HES1,BST2,WNT3A,TNFRSF13C,TGFBR2,CD55,ADA,CD274,IGF2,LYN,CCL5
GO:0048869	Cellular developmental process	116	3757	0.12	0.0499	9606.ENSP00000005226,9606.ENSP00000006053,9606.ENSP00000209718,9606.ENSP00000212355,9606.ENSP00000215530,9606.ENSP00000216862,9606.ENSP00000223095,9606.ENSP00000224337,9606.ENSP00000229030,9606.ENSP00000229771,9606.ENSP00000232424,9606.ENSP00000235382,9606.ENSP00000236850,9606.ENSP00000244050,9606.ENSP00000244751,9606.ENSP00000250160,9606.ENSP00000252506,9606.ENSP00000255448,9606.ENSP00000256495,…	USH1C,CX3CL1,KRT23,TGFBR3,FGF22,CYP24A1,SERPINE1,BLNK,FZD10,TULP1,HES1,RGS2,APOA1,SNAI1,CPNE5,WISP1,GADD45G,DCLK1,BHLHE40,TBX3,GCM1,SEMA7A,TFCP2L1,RAPGEF2,EIF2B2,NKD1,ZNF750,ILDR2,FGF18,ARID5B,ITGA1,WNT3A,SHANK1,MICALL2,RUNX1,JUNB,FOXI1,PPARD,DAB2,ETV4,WNT11,SOCS1,KREMEN1,IKZF1,FAM101B,HAP1,MYO18B,CCIN,GLDN,EDN3,TRPV2,PRELP,MAFF,GATA2,TGFBR2,GAB2,DACT2,SGK1,YY1AP1,ADAM12,ECM1,PRDM1,NEURL1,NCOA3,A…
