# Supplementary material for: Development of a human iPSC-derived placental barrier-on-chip model
Source: iScience. 2023 Jul 13;26(7):107240. doi: 10.1016/j.isci.2023.107240 (PMC10392097; doi:10.1016/j.isci.2023.107240)
Supplement: Table S7. Expression changes of DE genes involved in ECM organization, Enzyme-linked receptor protein signaling or type I interferon signaling between hiPSC-derived trophoblasts differentiated in a microfluidic device compared to the conventional culture plate, related to Figure 5 — Normalized read counts were calculated from RNA-seq data on RNA samples from independent experiments before and after 4 days of BAP treatment. Main figure titles and legends. [file mmc8.xlsx]

## Sheet: Table S7
Transcript ID	Gene name	2D culture (Day 4)			Microfluidic culture (Day 4)				log2FoldChange	pvalue	padj
Extracellular matrix organization (GO:0030198)
ENSG00000139219	COL2A1	381.04	293.864	313.962	1071.91	1505.02	1358.98	1067.92	1.92378	1.2452e-24	2.14323e-21
ENSG00000005884	ITGA3	551.53	509.907	540.98	1325.44	1022.62	1132.49	1035.01	1.07678	3.37483e-14	1.09599e-11
ENSG00000134013	LOXL2	2361.7	1805	2198.94	5054.16	3902.26	4358.59	4890.68	1.10028	1.42761e-12	3.49363e-10
ENSG00000107821	KAZALD1	54.9667	59.2375	36.2263	163.085	140.674	128.942	179.206	1.59937	8.99215e-11	1.50265e-08
ENSG00000172987	HPSE2	2.79491	1.16152	2.41509	45.9603	34.6867	42.4152	46.6301	4.28246	1.07595e-10	1.76374e-08
ENSG00000138685	FGF2	66.1463	74.3372	63.9999	173.463	228.033	217.166	143.548	1.48912	3.30178e-10	4.85729e-08
ENSG00000145681	HAPLN1	3858.85	4018.86	4639.39	6870.33	9537.57	10133.8	8184.96	1.05749	5.07786e-10	7.34455e-08
ENSG00000166033	HTRA1	152.789	106.86	217.358	634.549	379.627	460.63	603.449	1.70709	8.89139e-10	1.13362e-07
ENSG00000049089	COL9A2	107.138	123.121	128	217.941	299.334	279.092	358.412	1.28147	1.64356e-09	1.95097e-07
ENSG00000100985	MMP9	24.2226	22.0689	25.3584	243.145	76.4393	92.4652	108.804	2.4336	1.68271e-08	1.56128e-06
ENSG00000026508	CD44	22.3593	11.6152	13.283	88.9555	75.1546	99.2517	41.1442	2.25031	5.80465e-08	4.60413e-06
ENSG00000205221	VIT	1.86328	1.16152	12.0754	38.5474	45.6067	35.6288	60.3449	3.22075	6.33488e-08	4.86768e-06
ENSG00000122884	P4HA1	780.713	715.496	1292.07	2274.3	1772.88	2238.68	2596.66	1.25692	1.20303e-07	8.057e-06
ENSG00000187720	THSD4	22.3593	10.4537	13.283	65.234	89.2863	75.4991	41.1442	2.12558	1.8687e-07	1.16536e-05
ENSG00000115318	LOXL3	5.58983	4.64608	4.83018	32.617	26.9786	23.7525	42.0586	2.62555	5.44247e-07	2.87349e-05
ENSG00000053747	LAMA3	17.7011	15.0998	24.1509	71.1644	56.5266	45.8085	62.1735	1.62816	8.49197e-07	4.23663e-05
ENSG00000196878	LAMB3	113.66	85.9524	91.7734	194.22	186.923	240.919	170.977	1.0245	9.32876e-07	4.60893e-05
ENSG00000105971	CAV2	33.539	34.8456	25.3584	100.816	61.6653	77.1957	124.347	1.52982	3.47171e-06	0.00013398
ENSG00000142173	COL6A2	753.695	773.572	1218.41	1845.83	1813.35	1655.89	2919.41	1.17005	6.1394e-06	0.000220149
ENSG00000135424	ITGA7	137.882	119.636	171.471	323.205	290.341	216.318	392.242	1.0948	7.47489e-06	0.000262567
ENSG00000049540	ELN	22.3593	17.4228	6.03772	44.4778	52.6725	45.8085	55.7733	1.67838	1.82275e-05	0.000552346
ENSG00000185585	OLFML2A	40.0604	17.4228	32.6037	130.468	102.776	100.948	51.2017	1.66749	2.07837e-05	0.000616775
ENSG00000113083	LOX	5.58983	6.96912	6.03772	75.6122	22.4822	16.9661	38.4013	2.60673	3.39045e-05	0.000922322
ENSG00000138061	CYP1B1	174.216	209.073	107.471	317.275	443.22	353.743	273.381	1.08532	4.08649e-05	0.00107384
ENSG00000164171	ITGA2	162.105	140.544	171.471	646.41	321.174	396.158	227.665	1.32754	4.57899e-05	0.00117632
ENSG00000115414	FN1	5055.07	5892.39	4742.03	11795.5	12683.1	12800.1	5882.71	1.04492	8.0959e-05	0.00187294
ENSG00000092758	COL9A3	675.438	1159.2	921.356	1451.46	1779.3	1584.63	2734.72	1.03977	0.000102128	0.00222792
ENSG00000054598	FOXC1	37.2655	44.1377	38.6414	51.8907	113.053	129.791	89.603	1.27981	0.000140574	0.00289074
ENSG00000197859	ADAMTSL2	3.72655	0	1.20754	8.89555	27.6209	20.3593	12.8004	3.3363	0.000142525	0.00292388
ENSG00000189409	MMP23B	13.9746	9.29215	22.9433	47.4429	30.8327	36.4771	51.2017	1.42533	0.000444274	0.00714843
ENSG00000105329	TGFB1	166.763	484.354	427.471	994.819	593.529	681.189	1140.15	1.24634	0.000544283	0.00836446
ENSG00000120708	TGFBI	5665.29	2678.46	7295.98	23293	7261.74	9453.51	14524.8	1.38677	0.000770553	0.0109601
ENSG00000164318	EGFLAM	38.1972	36.0071	163.018	302.449	149.667	201.048	363.898	1.68815	0.000953642	0.0129703
ENSG00000232810	TNF	0.931638	6.96912	6.03772	16.3085	20.5551	12.7246	17.372	1.9105	0.00255252	0.0276141
Enzyme linked receptor protein signaling pathway (GO:0007167)
ENSG00000090539	CHRD	8.38474	4.64608	37.4339	450.708	344.298	329.991	470.873	4.59092	3.55661e-22	4.70895e-19
ENSG00000125845	BMP2	25.1542	34.8456	27.7735	121.573	129.754	145.06	163.663	2.2701	5.10211e-19	3.37759e-16
ENSG00000095739	BAMBI	849.654	512.23	945.507	2487.79	2649.04	2960.58	3285.14	1.88742	3.39598e-17	1.82661e-14
ENSG00000160973	FOXH1	42.8554	19.7458	51.9244	163.085	186.281	168.813	149.948	2.12904	1.13202e-13	3.2474e-11
ENSG00000106538	RARRES2	499.358	579.598	573.584	1399.57	1812.7	1834.88	3084.9	1.88471	5.01578e-13	1.34893e-10
ENSG00000120937	NPPB	129.498	99.8907	89.3583	428.469	349.437	346.957	690.309	2.0904	5.86177e-13	1.52868e-10
ENSG00000169242	EFNA1	723.883	681.812	929.809	1500.38	1543.56	1571.06	1771.03	1.03722	1.19023e-11	2.31193e-09
ENSG00000133216	EPHB2	359.612	175.389	428.678	1930.33	1083	1324.2	1039.58	2.06399	1.40841e-10	2.28694e-08
ENSG00000138685	FGF2	66.1463	74.3372	63.9999	173.463	228.033	217.166	143.548	1.48912	3.30178e-10	4.85729e-08
ENSG00000068078	FGFR3	683.822	839.778	1480.45	2980.01	3549.61	2692.52	2972.44	1.60715	6.24797e-10	8.6032e-08
ENSG00000123999	INHA	64.283	77.8218	86.9432	152.707	242.807	189.172	258.752	1.4775	2.89729e-09	3.2173e-07
ENSG00000125968	ID1	2504.24	1161.52	2939.16	6105.31	6613.61	7850.21	7138.98	1.65365	5.41841e-09	5.66113e-07
ENSG00000163132	MSX1	136.019	62.722	142.49	249.075	475.337	561.578	482.759	1.95994	8.96994e-09	8.67363e-07
ENSG00000007264	MATK	26.0859	37.1686	36.2263	80.06	93.1403	89.072	97.8319	1.46021	9.46719e-09	9.10331e-07
ENSG00000100985	MMP9	24.2226	22.0689	25.3584	243.145	76.4393	92.4652	108.804	2.4336	1.68271e-08	1.56128e-06
ENSG00000104368	PLAT	35.4022	19.7458	22.9433	151.224	83.5051	88.2237	79.5455	1.922	4.20596e-08	3.43095e-06
ENSG00000102755	FLT1	108.07	73.1757	177.509	578.211	264.647	377.496	410.528	1.76808	1.68075e-07	1.07145e-05
ENSG00000167601	AXL	1352.74	893.208	1212.37	3255.77	2194.26	2451.6	2075.5	1.11232	2.38471e-07	1.41244e-05
ENSG00000099617	EFNA2	21.4277	23.2304	55.547	85.9903	126.542	122.156	159.091	1.90438	2.69699e-07	1.57358e-05
ENSG00000137834	SMAD6	289.739	334.518	422.641	622.689	1032.89	1017.12	661.965	1.25971	2.75539e-07	1.58662e-05
ENSG00000178568	ERBB4	24.2226	27.8765	99.0186	243.145	226.106	218.014	182.863	2.11995	6.66677e-07	3.42533e-05
ENSG00000170345	FOS	282.286	300.833	460.074	797.634	826.701	942.467	569.619	1.17493	9.6909e-07	4.71413e-05
ENSG00000105971	CAV2	33.539	34.8456	25.3584	100.816	61.6653	77.1957	124.347	1.52982	3.47171e-06	0.00013398
ENSG00000204531	POU5F1	616.744	955.93	794.564	1002.23	2819.9	2889.33	2454.94	1.53913	4.30678e-06	0.000161149
ENSG00000129946	SHC2	776.986	612.121	939.47	1610.09	1426.65	1232.59	2085.56	1.03324	4.85693e-06	0.000178246
ENSG00000134259	NGF	8.38474	9.29215	6.03772	40.03	24.4092	25.4491	32.9154	1.92663	2.60429e-05	0.000747085
ENSG00000113083	LOX	5.58983	6.96912	6.03772	75.6122	22.4822	16.9661	38.4013	2.60673	3.39045e-05	0.000922322
ENSG00000241186	TDGF1	10.248	6.96912	9.66035	22.2389	41.7526	28.8424	30.1724	1.79497	6.85552e-05	0.00164321
ENSG00000113578	FGF1	5.58983	1.16152	6.03772	20.7563	23.1245	23.7525	17.372	2.30468	6.95386e-05	0.00165719
ENSG00000196660	SLC30A10	6.52147	4.64608	30.1886	66.7166	59.7383	47.5051	58.5163	2.09771	7.20117e-05	0.0016979
ENSG00000044524	EPHA3	44.7186	36.0071	41.0565	167.533	77.0817	81.4373	87.7744	1.32939	9.00823e-05	0.00202945
ENSG00000064300	NGFR	8.38474	5.8076	4.83018	28.1692	39.8255	33.0839	13.7147	2.16678	9.56143e-05	0.00213175
ENSG00000054598	FOXC1	37.2655	44.1377	38.6414	51.8907	113.053	129.791	89.603	1.27981	0.000140574	0.00289074
ENSG00000171777	RASGRP4	3.72655	3.48456	3.62263	17.7911	14.1316	20.3593	17.372	2.26002	0.00021194	0.0040131
ENSG00000137440	FGFBP1	16.7695	9.29215	13.283	32.617	26.9786	41.5669	38.4013	1.39352	0.000443615	0.00714843
ENSG00000105329	TGFB1	166.763	484.354	427.471	994.819	593.529	681.189	1140.15	1.24634	0.000544283	0.00836446
ENSG00000173762	CD7	10.248	10.4537	7.24527	17.7911	19.2704	30.539	52.116	1.68458	0.00160107	0.0192442
ENSG00000135333	EPHA7	6.52147	10.4537	7.24527	17.7911	37.2561	36.4771	12.8004	1.72108	0.00222894	0.0247035
ENSG00000101938	CHRDL1	6.52147	10.4537	10.8679	20.7563	21.8398	33.0839	19.2006	1.38016	0.00338105	0.0343332
ENSG00000127831	VIL1	13.0429	18.5843	14.4905	19.2737	32.7597	39.022	42.0586	1.14207	0.00487382	0.0457064
Type i interferon signaling pathway (GO:0060337)
ENSG00000157601	MX1	1441.24	1393.82	1353.66	102.299	107.914	72.1059	106.061	-3.84735	4.59711e-114	7.91254e-110
ENSG00000185745	IFIT1	693.139	487.838	602.565	80.06	61.023	53.4432	106.975	-2.98848	2.30447e-30	9.91613e-27
ENSG00000111331	OAS3	837.543	722.465	720.904	173.463	173.434	132.336	102.403	-2.39017	8.49279e-30	2.92356e-26
ENSG00000187608	ISG15	616.744	714.334	563.923	136.398	133.608	117.914	205.721	-2.08955	3.60494e-21	3.87802e-18
ENSG00000089127	OAS1	79.1892	73.1757	96.6035	4.44778	3.21174	2.54491	11.8861	-3.93291	4.15734e-17	2.16837e-14
ENSG00000126709	IFI6	1987.18	2759.77	2738.71	295.036	420.095	422.456	778.083	-2.37949	5.41074e-15	1.9402e-12
ENSG00000067066	SP100	76.3943	88.2755	74.8678	13.3433	16.0587	6.78644	20.115	-2.49722	1.73159e-12	4.13947e-10
ENSG00000111335	OAS2	27.9491	32.5225	30.1886	1.48259	1.28469	1.69661	3.65727	-3.90646	5.65947e-10	7.98449e-08
ENSG00000119917	IFIT3	38.1972	29.038	35.0188	1.48259	4.49643	1.69661	6.40022	-3.20319	3.42784e-09	3.75796e-07
ENSG00000152778	IFIT5	174.216	138.221	166.641	87.4729	75.797	73.8025	76.8026	-1.03687	6.09938e-08	4.75679e-06
ENSG00000068079	IFI35	221.73	212.558	170.264	85.9903	77.724	60.2296	110.632	-1.27462	1.72227e-07	1.09386e-05
ENSG00000130303	BST2	149.062	135.898	164.226	44.4778	79.0087	55.1398	71.3167	-1.23738	3.12292e-07	1.76235e-05
ENSG00000213928	IRF9	229.183	216.043	280.15	102.299	110.484	65.3195	128.004	-1.2513	5.89351e-07	3.05539e-05
